# Supplementary material for: Virtual Screening of C. Sativa Constituents for the Identification of Selective Ligands for Cannabinoid Receptor 2
Source: Int J Mol Sci. 2020 Jul 26;21(15):5308. doi: 10.3390/ijms21155308 (PMC7432466; doi:10.3390/ijms21155308)
Supplement: Supplementary file 1 [file ijms-21-05308-s001.zip]

Archive with 21 entries (15 files):
- models/
- models/data/
- models/data/embeddings/
- models/data/embeddings/embeddings_CB1.pkl
- models/data/embeddings/embeddings_CB2.pkl
- models/data/embeddings/embeddings_extract.pkl
- models/data/embeddings/embeddings_extract_CB1.pkl
- models/data/embeddings/embeddings_extract_CB2.pkl
- models/data/masks/
- models/data/masks/CB1.npy
- models/data/masks/CB2.npy
- models/data/models/
- models/data/models/model_CB1.pkl
- models/data/models/model_CB2.pkl
- models/data/sdf/
- models/data/sdf/curated_CB1.sdf
- models/data/sdf/curated_CB2.sdf
- models/data/sdf/curated_extract.sdf
- models/data/sdf/curated_extract_preds.sdf
- models/main.py
- models/read_me.txt
