# Supplementary material for: Virtual Screening of C. Sativa Constituents for the Identification of Selective Ligands for Cannabinoid Receptor 2
Source: Int J Mol Sci. 2020 Jul 26;21(15):5308. doi: 10.3390/ijms21155308 (PMC7432466; doi:10.3390/ijms21155308)
Supplement: Supplementary file 1 [file ijms-21-05308-s001.zip › models/data/sdf/curated_CB1.sdf]

     RDKit          2D

 31 34  0  0  0  0  0  0  0  0999 V2000
   -4.0884   -0.1989    0.0000 C   0  0  0  0  0  0  0  0  0  0  0  0
   -3.3739   -0.6114    0.0000 C   0  0  0  0  0  0  0  0  0  0  0  0
   -2.6595   -0.1989    0.0000 O   0  0  0  0  0  0  0  0  0  0  0  0
   -1.9450   -0.6114    0.0000 C   0  0  0  0  0  0  0  0  0  0  0  0
   -1.2305   -0.1989    0.0000 C   0  0  0  0  0  0  0  0  0  0  0  0
   -1.2305    0.6261    0.0000 O   0  0  0  0  0  0  0  0  0  0  0  0
   -0.5161   -0.6114    0.0000 N   0  0  0  0  0  0  0  0  0  0  0  0
    0.1984   -0.1989    0.0000 C   0  0  0  0  0  0  0  0  0  0  0  0
    0.1368    0.6238    0.0000 C   0  0  0  0  0  0  0  0  0  0  0  0
    0.7415    1.1850    0.0000 C   0  0  0  0  0  0  0  0  0  0  0  0
    1.5573    1.0620    0.0000 C   0  0  0  0  0  0  0  0  0  0  0  0
    1.9698    0.3476    0.0000 O   0  0  0  0  0  0  0  0  0  0  0  0
    1.6684   -0.4204    0.0000 C   0  0  0  0  0  0  0  0  0  0  0  0
    0.8801   -0.6636    0.0000 C   0  0  0  0  0  0  0  0  0  0  0  0
    0.8677   -1.4885    0.0000 N   0  0  0  0  0  0  0  0  0  0  0  0
    1.6484   -1.7551    0.0000 N   0  0  0  0  0  0  0  0  0  0  0  0
    1.8916   -2.5435    0.0000 C   0  0  0  0  0  0  0  0  0  0  0  0
    2.6959   -2.7271    0.0000 C   0  0  0  0  0  0  0  0  0  0  0  0
    2.9391   -3.5154    0.0000 C   0  0  0  0  0  0  0  0  0  0  0  0
    2.3780   -4.1202    0.0000 C   0  0  0  0  0  0  0  0  0  0  0  0
    1.5736   -3.9366    0.0000 C   0  0  0  0  0  0  0  0  0  0  0  0
    1.3305   -3.1483    0.0000 C   0  0  0  0  0  0  0  0  0  0  0  0
    0.5262   -2.9647    0.0000 Cl  0  0  0  0  0  0  0  0  0  0  0  0
    2.1433   -1.0950    0.0000 C   0  0  0  0  0  0  0  0  0  0  0  0
    2.9682   -1.1074    0.0000 C   0  0  0  0  0  0  0  0  0  0  0  0
    3.3913   -0.3992    0.0000 C   0  0  0  0  0  0  0  0  0  0  0  0
    4.2162   -0.4115    0.0000 C   0  0  0  0  0  0  0  0  0  0  0  0
    4.6180   -1.1321    0.0000 C   0  0  0  0  0  0  0  0  0  0  0  0
    5.4429   -1.1444    0.0000 Cl  0  0  0  0  0  0  0  0  0  0  0  0
    4.1949   -1.8403    0.0000 C   0  0  0  0  0  0  0  0  0  0  0  0
    3.3700   -1.8279    0.0000 C   0  0  0  0  0  0  0  0  0  0  0  0
  1  2  1  0
  2  3  1  0
  3  4  1  0
  4  5  1  0
  5  6  2  0
  5  7  1  0
  7  8  1  0
  8  9  1  0
  9 10  1  0
 10 11  1  0
 11 12  1  0
 12 13  1  0
 13 14  1  0
 14 15  2  0
 15 16  1  0
 16 17  1  0
 17 18  2  0
 18 19  1  0
 19 20  2  0
 20 21  1  0
 21 22  2  0
 22 23  1  0
 16 24  1  0
 24 25  1  0
 25 26  2  0
 26 27  1  0
 27 28  2  0
 28 29  1  0
 28 30  1  0
 30 31  2  0
 14  8  1  0
 24 13  2  0
 22 17  1  0
 31 25  1  0
M  END
>  <Molecule ChEMBL ID>  (1) 
CHEMBL2063242

>  <Molecule Name>  (1) 
nan

>  <Molecule Max Phase>  (1) 
0

>  <Molecular Weight>  (1) 
460.36

>  <#RO5 Violations>  (1) 
1.0

>  <AlogP>  (1) 
5.21

>  <Compound Key>  (1) 
10i

>  <Smiles>  (1) 
CCOCC(=O)NC1CCCOc2c1nn(c3ccccc3Cl)c2c4ccc(Cl)cc4

>  <Standard Type>  (1) 
Ki

>  <Standard Relation>  (1) 
'='

>  <Standard Value>  (1) 
1.2

>  <Standard Units>  (1) 
nM

>  <pChEMBL Value>  (1) 
8.92

>  <Data Validity Comment>  (1) 
nan

>  <Comment>  (1) 
nan

>  <Uo Units>  (1) 
UO_0000065

>  <Ligand Efficiency BEI>  (1) 
nan

>  <Ligand Efficiency LE>  (1) 
nan

>  <Ligand Efficiency LLE>  (1) 
nan

>  <Ligand Efficiency SEI>  (1) 
nan

>  <Potential Duplicate>  (1) 
False

>  <Assay ChEMBL ID>  (1) 
CHEMBL2065579

>  <Assay Description>  (1) 
Antagonist activity at human CB1 receptor expressed in CHO-K1 cells assessed as inhibition of CP-55940-induced [35S]GTPgammaS binding incubated for 10 mins prior to CP-55940-challenge measured after 1 hr by beta counting

>  <Assay Type>  (1) 
F

>  <BAO Format ID>  (1) 
BAO_0000219

>  <BAO Label>  (1) 
cell-based format

>  <Assay Organism>  (1) 
Homo sapiens

>  <Assay Tissue ChEMBL ID>  (1) 
nan

>  <Assay Tissue Name>  (1) 
nan

>  <Assay Cell Type>  (1) 
CHO-K1

>  <Assay Subcellular Fraction>  (1) 
nan

>  <Target ChEMBL ID>  (1) 
CHEMBL218

>  <Target Name>  (1) 
Cannabinoid CB1 receptor

>  <Target Organism>  (1) 
Homo sapiens

>  <Target Type>  (1) 
SINGLE PROTEIN

>  <Document ChEMBL ID>  (1) 
CHEMBL2062446

>  <Source ID>  (1) 
1

>  <Source Description>  (1) 
Scientific Literature

>  <Document Journal>  (1) 
ACS Med. Chem. Lett.

>  <Document Year>  (1) 
2012.0

>  <Cell ChEMBL ID>  (1) 
CHEMBL3307512

>  <Confidence Score>  (1) 
9

>  <pKi>  (1) 
9.086

>  <preds pKi>  (1) 
8.620

>  <CB1_pKi>  (1) 
9.09

$$$$

     RDKit          2D

 29 29  0  0  0  0  0  0  0  0999 V2000
    3.6095    1.2659    0.0000 C   0  0  0  0  0  0  0  0  0  0  0  0
    3.6095    0.4409    0.0000 C   0  0  0  0  0  0  0  0  0  0  0  0
    2.8950    0.0284    0.0000 C   0  0  0  0  0  0  0  0  0  0  0  0
    2.8950   -0.7966    0.0000 C   0  0  0  0  0  0  0  0  0  0  0  0
    2.1806   -1.2091    0.0000 C   0  0  0  0  0  0  0  0  0  0  0  0
    2.1806   -2.0341    0.0000 C   0  0  0  0  0  0  0  0  0  0  0  0
    1.4661   -2.4466    0.0000 C   0  0  0  0  0  0  0  0  0  0  0  0
    1.4661   -3.2716    0.0000 C   0  0  0  0  0  0  0  0  0  0  0  0
    0.7516   -3.6841    0.0000 C   0  0  0  0  0  0  0  0  0  0  0  0
    0.7516   -4.5091    0.0000 C   0  0  0  0  0  0  0  0  0  0  0  0
    1.4661   -4.9216    0.0000 C   0  0  0  0  0  0  0  0  0  0  0  0
    2.1806   -4.5091    0.0000 C   0  0  0  0  0  0  0  0  0  0  0  0
    2.8950   -4.9216    0.0000 C   0  0  0  0  0  0  0  0  0  0  0  0
    3.6095   -4.5091    0.0000 C   0  0  0  0  0  0  0  0  0  0  0  0
    4.3240   -4.9216    0.0000 C   0  0  0  0  0  0  0  0  0  0  0  0
    5.0385   -4.5091    0.0000 C   0  0  0  0  0  0  0  0  0  0  0  0
    5.7529   -4.9216    0.0000 C   0  0  0  0  0  0  0  0  0  0  0  0
    6.4674   -4.5091    0.0000 C   0  0  0  0  0  0  0  0  0  0  0  0
    6.4674   -3.6841    0.0000 O   0  0  0  0  0  0  0  0  0  0  0  0
    7.1819   -4.9216    0.0000 N   0  0  0  0  0  0  0  0  0  0  0  0
    7.8963   -4.5091    0.0000 C   0  0  0  0  0  0  0  0  0  0  0  0
    8.6108   -4.9216    0.0000 C   0  0  0  0  0  0  0  0  0  0  0  0
    9.3253   -4.5091    0.0000 C   0  0  0  0  0  0  0  0  0  0  0  0
   10.0398   -4.9216    0.0000 C   0  0  0  0  0  0  0  0  0  0  0  0
   10.0398   -5.7466    0.0000 C   0  0  0  0  0  0  0  0  0  0  0  0
   10.7542   -6.1591    0.0000 O   0  0  0  0  0  0  0  0  0  0  0  0
   11.4687   -5.7466    0.0000 C   0  0  0  0  0  0  0  0  0  0  0  0
    9.3253   -6.1591    0.0000 C   0  0  0  0  0  0  0  0  0  0  0  0
    8.6108   -5.7466    0.0000 C   0  0  0  0  0  0  0  0  0  0  0  0
  1  2  1  0
  2  3  1  0
  3  4  1  0
  4  5  1  0
  5  6  1  0
  6  7  1  0
  7  8  1  0
  8  9  1  0
  9 10  2  0
 10 11  1  0
 11 12  1  0
 12 13  1  0
 13 14  1  0
 14 15  1  0
 15 16  1  0
 16 17  1  0
 17 18  1  0
 18 19  2  0
 18 20  1  0
 20 21  1  0
 21 22  1  0
 22 23  2  0
 23 24  1  0
 24 25  2  0
 25 26  1  0
 26 27  1  0
 25 28  1  0
 28 29  2  0
 29 22  1  0
M  END
>  <Molecule ChEMBL ID>  (2) 
CHEMBL372530

>  <Molecule Name>  (2) 
nan

>  <Molecule Max Phase>  (2) 
0

>  <Molecular Weight>  (2) 
401.64

>  <#RO5 Violations>  (2) 
1.0

>  <AlogP>  (2) 
7.35

>  <Compound Key>  (2) 
UP27-18

>  <Smiles>  (2) 
CCCCCCCC\C=C/CCCCCCCC(=O)NCc1ccc(OC)cc1

>  <Standard Type>  (2) 
Ki

>  <Standard Relation>  (2) 
'='

>  <Standard Value>  (2) 
600.0

>  <Standard Units>  (2) 
nM

>  <pChEMBL Value>  (2) 
6.22

>  <Data Validity Comment>  (2) 
nan

>  <Comment>  (2) 
nan

>  <Uo Units>  (2) 
UO_0000065

>  <Ligand Efficiency BEI>  (2) 
15.49

>  <Ligand Efficiency LE>  (2) 
0.29

>  <Ligand Efficiency LLE>  (2) 
-1.13

>  <Ligand Efficiency SEI>  (2) 
16.23

>  <Potential Duplicate>  (2) 
False

>  <Assay ChEMBL ID>  (2) 
CHEMBL863909

>  <Assay Description>  (2) 
Displacement of [3H]CP-55940 from human recombinant CB1 receptor in presence of hydrolase inhibitor PMSF

>  <Assay Type>  (2) 
B

>  <BAO Format ID>  (2) 
BAO_0000357

>  <BAO Label>  (2) 
single protein format

>  <Assay Organism>  (2) 
Homo sapiens

>  <Assay Tissue ChEMBL ID>  (2) 
nan

>  <Assay Tissue Name>  (2) 
nan

>  <Assay Cell Type>  (2) 
nan

>  <Assay Subcellular Fraction>  (2) 
nan

>  <Target ChEMBL ID>  (2) 
CHEMBL218

>  <Target Name>  (2) 
Cannabinoid CB1 receptor

>  <Target Organism>  (2) 
Homo sapiens

>  <Target Type>  (2) 
SINGLE PROTEIN

>  <Document ChEMBL ID>  (2) 
CHEMBL1148545

>  <Source ID>  (2) 
1

>  <Source Description>  (2) 
Scientific Literature

>  <Document Journal>  (2) 
Bioorg. Med. Chem. Lett.

>  <Document Year>  (2) 
2006.0

>  <Cell ChEMBL ID>  (2) 
nan

>  <Confidence Score>  (2) 
9

>  <pKi>  (2) 
6.261

>  <preds pKi>  (2) 
5.858

>  <CB1_pKi>  (2) 
6.26

$$$$

     RDKit          2D

 25 27  0  0  0  0  0  0  0  0999 V2000
    0.3816    0.5126    0.0000 C   0  0  0  0  0  0  0  0  0  0  0  0
    0.7941   -0.2019    0.0000 S   0  0  0  0  0  0  0  0  0  0  0  0
    1.6191   -0.2019    0.0000 C   0  0  0  0  0  0  0  0  0  0  0  0
    2.0316    0.5126    0.0000 S   0  0  0  0  0  0  0  0  0  0  0  0
    2.0316   -0.9164    0.0000 N   0  0  0  0  0  0  0  0  0  0  0  0
    2.8566   -0.9164    0.0000 C   0  0  0  0  0  0  0  0  0  0  0  0
    3.2691   -1.6309    0.0000 C   0  0  0  0  0  0  0  0  0  0  0  0
    3.6816   -0.9164    0.0000 C   0  0  0  0  0  0  0  0  0  0  0  0
    4.5066   -0.9164    0.0000 C   0  0  0  0  0  0  0  0  0  0  0  0
    4.9191   -1.6309    0.0000 C   0  0  0  0  0  0  0  0  0  0  0  0
    4.5066   -2.3453    0.0000 C   0  0  0  0  0  0  0  0  0  0  0  0
    3.6816   -2.3453    0.0000 C   0  0  0  0  0  0  0  0  0  0  0  0
    2.8566   -2.3453    0.0000 C   0  0  0  0  0  0  0  0  0  0  0  0
    2.0316   -2.3453    0.0000 O   0  0  0  0  0  0  0  0  0  0  0  0
    1.6191   -1.6309    0.0000 C   0  0  0  0  0  0  0  0  0  0  0  0
    0.7941   -1.6309    0.0000 N   0  0  0  0  0  0  0  0  0  0  0  0
    0.3816   -2.3453    0.0000 C   0  0  0  0  0  0  0  0  0  0  0  0
    0.7171   -3.0990    0.0000 O   0  0  0  0  0  0  0  0  0  0  0  0
    0.1040   -3.6510    0.0000 N   0  0  0  0  0  0  0  0  0  0  0  0
   -0.6104   -3.2385    0.0000 C   0  0  0  0  0  0  0  0  0  0  0  0
   -0.4389   -2.4316    0.0000 C   0  0  0  0  0  0  0  0  0  0  0  0
   -1.3641   -3.5741    0.0000 C   0  0  0  0  0  0  0  0  0  0  0  0
   -2.1178   -3.9096    0.0000 C   0  0  0  0  0  0  0  0  0  0  0  0
   -1.6997   -2.8204    0.0000 C   0  0  0  0  0  0  0  0  0  0  0  0
   -1.0286   -4.3278    0.0000 C   0  0  0  0  0  0  0  0  0  0  0  0
  1  2  1  0
  2  3  1  0
  3  4  2  0
  3  5  1  0
  5  6  1  0
  6  7  1  0
  7  8  1  0
  8  9  1  0
  9 10  1  0
 10 11  1  0
 11 12  1  0
  7 13  1  0
 13 14  1  0
 14 15  1  0
 15 16  2  0
 16 17  1  0
 17 18  1  0
 18 19  1  0
 19 20  2  0
 20 21  1  0
 20 22  1  0
 22 23  1  0
 22 24  1  0
 22 25  1  0
 15  5  1  0
 12  7  1  0
 21 17  2  0
M  END
>  <Molecule ChEMBL ID>  (3) 
CHEMBL481508

>  <Molecule Name>  (3) 
nan

>  <Molecule Max Phase>  (3) 
0

>  <Molecular Weight>  (3) 
381.57

>  <#RO5 Violations>  (3) 
0.0

>  <AlogP>  (3) 
4.89

>  <Compound Key>  (3) 
21

>  <Smiles>  (3) 
CSC(=S)N1CC2(CCCCC2)CO/C/1=N\c3onc(c3)C(C)(C)C

>  <Standard Type>  (3) 
Ki

>  <Standard Relation>  (3) 
'='

>  <Standard Value>  (3) 
0.9

>  <Standard Units>  (3) 
nM

>  <pChEMBL Value>  (3) 
9.05

>  <Data Validity Comment>  (3) 
nan

>  <Comment>  (3) 
nan

>  <Uo Units>  (3) 
UO_0000065

>  <Ligand Efficiency BEI>  (3) 
23.71

>  <Ligand Efficiency LE>  (3) 
0.49

>  <Ligand Efficiency LLE>  (3) 
4.16

>  <Ligand Efficiency SEI>  (3) 
17.79

>  <Potential Duplicate>  (3) 
False

>  <Assay ChEMBL ID>  (3) 
CHEMBL947737

>  <Assay Description>  (3) 
Binding affinity to human CB1 receptor

>  <Assay Type>  (3) 
B

>  <BAO Format ID>  (3) 
BAO_0000357

>  <BAO Label>  (3) 
single protein format

>  <Assay Organism>  (3) 
Homo sapiens

>  <Assay Tissue ChEMBL ID>  (3) 
nan

>  <Assay Tissue Name>  (3) 
nan

>  <Assay Cell Type>  (3) 
nan

>  <Assay Subcellular Fraction>  (3) 
nan

>  <Target ChEMBL ID>  (3) 
CHEMBL218

>  <Target Name>  (3) 
Cannabinoid CB1 receptor

>  <Target Organism>  (3) 
Homo sapiens

>  <Target Type>  (3) 
SINGLE PROTEIN

>  <Document ChEMBL ID>  (3) 
CHEMBL1141006

>  <Source ID>  (3) 
1

>  <Source Description>  (3) 
Scientific Literature

>  <Document Journal>  (3) 
Bioorg. Med. Chem. Lett.

>  <Document Year>  (3) 
2008.0

>  <Cell ChEMBL ID>  (3) 
nan

>  <Confidence Score>  (3) 
9

>  <pKi>  (3) 
9.046

>  <preds pKi>  (3) 
8.164

>  <CB1_pKi>  (3) 
9.05

$$$$

     RDKit          2D

 29 33  0  0  0  0  0  0  0  0999 V2000
   -2.6981   -5.1361    0.0000 C   0  0  0  0  0  0  0  0  0  0  0  0
   -1.8805   -5.0261    0.0000 C   0  0  0  0  0  0  0  0  0  0  0  0
   -1.5668   -4.2631    0.0000 C   0  0  0  0  0  0  0  0  0  0  0  0
   -0.7492   -4.1532    0.0000 C   0  0  0  0  0  0  0  0  0  0  0  0
   -0.4356   -3.3901    0.0000 C   0  0  0  0  0  0  0  0  0  0  0  0
    0.3821   -3.2802    0.0000 N   0  0  0  0  0  0  0  0  0  0  0  0
    0.7738   -2.5541    0.0000 N   0  0  0  0  0  0  0  0  0  0  0  0
    1.5853   -2.7022    0.0000 C   0  0  0  0  0  0  0  0  0  0  0  0
    1.6953   -3.5199    0.0000 C   0  0  0  0  0  0  0  0  0  0  0  0
    0.9516   -3.8771    0.0000 C   0  0  0  0  0  0  0  0  0  0  0  0
    0.8035   -4.6887    0.0000 C   0  0  0  0  0  0  0  0  0  0  0  0
    1.4323   -5.2227    0.0000 C   0  0  0  0  0  0  0  0  0  0  0  0
    1.2842   -6.0343    0.0000 C   0  0  0  0  0  0  0  0  0  0  0  0
    0.5072   -6.3118    0.0000 C   0  0  0  0  0  0  0  0  0  0  0  0
   -0.1216   -5.7778    0.0000 C   0  0  0  0  0  0  0  0  0  0  0  0
    0.0266   -4.9662    0.0000 C   0  0  0  0  0  0  0  0  0  0  0  0
    2.1822   -2.1327    0.0000 C   0  0  0  0  0  0  0  0  0  0  0  0
    1.9874   -1.3310    0.0000 O   0  0  0  0  0  0  0  0  0  0  0  0
    2.9739   -2.3648    0.0000 N   0  0  0  0  0  0  0  0  0  0  0  0
    3.5708   -1.7953    0.0000 C   0  0  0  0  0  0  0  0  0  0  0  0
    4.3062   -1.4216    0.0000 C   0  0  0  0  0  0  0  0  0  0  0  0
    5.0418   -1.7953    0.0000 C   0  0  0  0  0  0  0  0  0  0  0  0
    5.4913   -1.0050    0.0000 C   0  0  0  0  0  0  0  0  0  0  0  0
    5.4913   -0.2576    0.0000 C   0  0  0  0  0  0  0  0  0  0  0  0
    4.7557    0.1161    0.0000 C   0  0  0  0  0  0  0  0  0  0  0  0
    4.0202   -0.2576    0.0000 C   0  0  0  0  0  0  0  0  0  0  0  0
    4.0202   -1.0050    0.0000 C   0  0  0  0  0  0  0  0  0  0  0  0
    4.7557   -1.3787    0.0000 C   0  0  0  0  0  0  0  0  0  0  0  0
    4.3062   -0.6742    0.0000 C   0  0  0  0  0  0  0  0  0  0  0  0
  1  2  1  0
  2  3  1  0
  3  4  1  0
  4  5  1  0
  5  6  1  0
  6  7  1  0
  7  8  2  0
  8  9  1  0
  9 10  1  0
 10 11  1  0
 11 12  2  0
 12 13  1  0
 13 14  2  0
 14 15  1  0
 15 16  2  0
  8 17  1  0
 17 18  2  0
 17 19  1  0
 19 20  1  0
 20 21  1  0
 21 22  1  0
 22 23  1  0
 28 23  1  0
 24 25  1  0
 25 26  1  0
 27 20  1  0
 27 28  1  0
 25 29  1  0
 10  6  1  0
 16 11  1  0
 26 27  1  0
 29 21  1  0
 23 24  1  0
M  END
>  <Molecule ChEMBL ID>  (4) 
CHEMBL1223776

>  <Molecule Name>  (4) 
nan

>  <Molecule Max Phase>  (4) 
0

>  <Molecular Weight>  (4) 
393.58

>  <#RO5 Violations>  (4) 
0.0

>  <AlogP>  (4) 
4.92

>  <Compound Key>  (4) 
24

>  <Smiles>  (4) 
CCCCCN1N=C(CC1c2ccccc2)C(=O)NC3C4CC5CC(CC3C5)C4

>  <Standard Type>  (4) 
Ki

>  <Standard Relation>  (4) 
'='

>  <Standard Value>  (4) 
9.2

>  <Standard Units>  (4) 
nM

>  <pChEMBL Value>  (4) 
8.04

>  <Data Validity Comment>  (4) 
nan

>  <Comment>  (4) 
nan

>  <Uo Units>  (4) 
UO_0000065

>  <Ligand Efficiency BEI>  (4) 
20.42

>  <Ligand Efficiency LE>  (4) 
0.38

>  <Ligand Efficiency LLE>  (4) 
3.12

>  <Ligand Efficiency SEI>  (4) 
17.98

>  <Potential Duplicate>  (4) 
False

>  <Assay ChEMBL ID>  (4) 
CHEMBL1225453

>  <Assay Description>  (4) 
Displacement of [3H]CP-55940 from human recombinant CB1 receptor expressed in CHO cells

>  <Assay Type>  (4) 
B

>  <BAO Format ID>  (4) 
BAO_0000219

>  <BAO Label>  (4) 
cell-based format

>  <Assay Organism>  (4) 
Homo sapiens

>  <Assay Tissue ChEMBL ID>  (4) 
nan

>  <Assay Tissue Name>  (4) 
nan

>  <Assay Cell Type>  (4) 
CHO

>  <Assay Subcellular Fraction>  (4) 
nan

>  <Target ChEMBL ID>  (4) 
CHEMBL218

>  <Target Name>  (4) 
Cannabinoid CB1 receptor

>  <Target Organism>  (4) 
Homo sapiens

>  <Target Type>  (4) 
SINGLE PROTEIN

>  <Document ChEMBL ID>  (4) 
CHEMBL1221318

>  <Source ID>  (4) 
1

>  <Source Description>  (4) 
Scientific Literature

>  <Document Journal>  (4) 
Bioorg. Med. Chem. Lett.

>  <Document Year>  (4) 
2010.0

>  <Cell ChEMBL ID>  (4) 
CHEMBL3308072

>  <Confidence Score>  (4) 
9

>  <pKi>  (4) 
8.036

>  <preds pKi>  (4) 
7.802

>  <CB1_pKi>  (4) 
8.04

$$$$

     RDKit          2D

 25 28  0  0  0  0  0  0  0  0999 V2000
   -1.7211   -0.5318    0.0000 C   0  0  0  0  0  0  0  0  0  0  0  0
   -1.0066   -0.9443    0.0000 S   0  0  0  0  0  0  0  0  0  0  0  0
   -0.2921   -0.5318    0.0000 C   0  0  0  0  0  0  0  0  0  0  0  0
   -0.2921    0.2932    0.0000 S   0  0  0  0  0  0  0  0  0  0  0  0
    0.4224   -0.9443    0.0000 N   0  0  0  0  0  0  0  0  0  0  0  0
    1.1368   -0.5318    0.0000 C   0  0  0  0  0  0  0  0  0  0  0  0
    1.8513   -0.9443    0.0000 C   0  0  0  0  0  0  0  0  0  0  0  0
    1.8513   -0.1193    0.0000 C   0  0  0  0  0  0  0  0  0  0  0  0
    2.5658    0.2932    0.0000 C   0  0  0  0  0  0  0  0  0  0  0  0
    3.2802   -0.1193    0.0000 C   0  0  0  0  0  0  0  0  0  0  0  0
    3.2802   -0.9443    0.0000 C   0  0  0  0  0  0  0  0  0  0  0  0
    2.5658   -1.3568    0.0000 C   0  0  0  0  0  0  0  0  0  0  0  0
    1.8513   -1.7693    0.0000 C   0  0  0  0  0  0  0  0  0  0  0  0
    1.1368   -2.1818    0.0000 O   0  0  0  0  0  0  0  0  0  0  0  0
    0.4224   -1.7693    0.0000 C   0  0  0  0  0  0  0  0  0  0  0  0
   -0.2921   -2.1818    0.0000 N   0  0  0  0  0  0  0  0  0  0  0  0
   -0.2921   -3.0068    0.0000 C   0  0  0  0  0  0  0  0  0  0  0  0
    0.4224   -3.4193    0.0000 C   0  0  0  0  0  0  0  0  0  0  0  0
    0.4224   -4.2443    0.0000 C   0  0  0  0  0  0  0  0  0  0  0  0
   -0.2921   -4.6568    0.0000 C   0  0  0  0  0  0  0  0  0  0  0  0
   -1.0066   -4.2443    0.0000 C   0  0  0  0  0  0  0  0  0  0  0  0
   -1.7912   -4.4992    0.0000 N   0  0  0  0  0  0  0  0  0  0  0  0
   -2.2761   -3.8318    0.0000 O   0  0  0  0  0  0  0  0  0  0  0  0
   -1.7912   -3.1644    0.0000 N   0  0  0  0  0  0  0  0  0  0  0  0
   -1.0066   -3.4193    0.0000 C   0  0  0  0  0  0  0  0  0  0  0  0
  1  2  1  0
  2  3  1  0
  3  4  2  0
  3  5  1  0
  5  6  1  0
  6  7  1  0
  7  8  1  0
  8  9  1  0
  9 10  1  0
 10 11  1  0
 11 12  1  0
  7 13  1  0
 13 14  1  0
 14 15  1  0
 15 16  2  0
 16 17  1  0
 17 18  2  0
 18 19  1  0
 19 20  2  0
 20 21  1  0
 21 22  2  0
 22 23  1  0
 23 24  1  0
 24 25  2  0
 15  5  1  0
 12  7  1  0
 25 17  1  0
 25 21  1  0
M  END
>  <Molecule ChEMBL ID>  (5) 
CHEMBL469896

>  <Molecule Name>  (5) 
nan

>  <Molecule Max Phase>  (5) 
0

>  <Molecular Weight>  (5) 
376.51

>  <#RO5 Violations>  (5) 
0.0

>  <AlogP>  (5) 
4.14

>  <Compound Key>  (5) 
19

>  <Smiles>  (5) 
CSC(=S)N1CC2(CCCCC2)CO/C/1=N\c3cccc4nonc34

>  <Standard Type>  (5) 
Ki

>  <Standard Relation>  (5) 
'='

>  <Standard Value>  (5) 
152.0

>  <Standard Units>  (5) 
nM

>  <pChEMBL Value>  (5) 
6.82

>  <Data Validity Comment>  (5) 
nan

>  <Comment>  (5) 
nan

>  <Uo Units>  (5) 
UO_0000065

>  <Ligand Efficiency BEI>  (5) 
18.11

>  <Ligand Efficiency LE>  (5) 
0.37

>  <Ligand Efficiency LLE>  (5) 
2.68

>  <Ligand Efficiency SEI>  (5) 
10.7

>  <Potential Duplicate>  (5) 
False

>  <Assay ChEMBL ID>  (5) 
CHEMBL947737

>  <Assay Description>  (5) 
Binding affinity to human CB1 receptor

>  <Assay Type>  (5) 
B

>  <BAO Format ID>  (5) 
BAO_0000357

>  <BAO Label>  (5) 
single protein format

>  <Assay Organism>  (5) 
Homo sapiens

>  <Assay Tissue ChEMBL ID>  (5) 
nan

>  <Assay Tissue Name>  (5) 
nan

>  <Assay Cell Type>  (5) 
nan

>  <Assay Subcellular Fraction>  (5) 
nan

>  <Target ChEMBL ID>  (5) 
CHEMBL218

>  <Target Name>  (5) 
Cannabinoid CB1 receptor

>  <Target Organism>  (5) 
Homo sapiens

>  <Target Type>  (5) 
SINGLE PROTEIN

>  <Document ChEMBL ID>  (5) 
CHEMBL1141006

>  <Source ID>  (5) 
1

>  <Source Description>  (5) 
Scientific Literature

>  <Document Journal>  (5) 
Bioorg. Med. Chem. Lett.

>  <Document Year>  (5) 
2008.0

>  <Cell ChEMBL ID>  (5) 
nan

>  <Confidence Score>  (5) 
9

>  <pKi>  (5) 
6.818

>  <preds pKi>  (5) 
7.509

>  <CB1_pKi>  (5) 
6.82

$$$$

     RDKit          2D

 27 30  0  0  0  0  0  0  0  0999 V2000
   -0.9232   -4.9625    0.0000 C   0  0  0  0  0  0  0  0  0  0  0  0
   -0.3101   -4.4105    0.0000 C   0  0  0  0  0  0  0  0  0  0  0  0
    0.3030   -3.8585    0.0000 C   0  0  0  0  0  0  0  0  0  0  0  0
    0.8550   -4.4716    0.0000 C   0  0  0  0  0  0  0  0  0  0  0  0
    1.4681   -3.9195    0.0000 F   0  0  0  0  0  0  0  0  0  0  0  0
    1.4070   -5.0847    0.0000 F   0  0  0  0  0  0  0  0  0  0  0  0
    0.2419   -5.0236    0.0000 C   0  0  0  0  0  0  0  0  0  0  0  0
    0.7940   -5.6367    0.0000 F   0  0  0  0  0  0  0  0  0  0  0  0
   -0.3712   -5.5756    0.0000 F   0  0  0  0  0  0  0  0  0  0  0  0
   -0.8621   -3.7974    0.0000 C   0  0  0  0  0  0  0  0  0  0  0  0
   -1.6691   -3.9689    0.0000 O   0  0  0  0  0  0  0  0  0  0  0  0
   -0.6072   -3.0128    0.0000 C   0  0  0  0  0  0  0  0  0  0  0  0
   -1.0921   -2.3454    0.0000 C   0  0  0  0  0  0  0  0  0  0  0  0
   -0.6072   -1.6779    0.0000 N   0  0  0  0  0  0  0  0  0  0  0  0
   -0.8621   -0.8933    0.0000 C   0  0  0  0  0  0  0  0  0  0  0  0
   -0.3101   -0.2802    0.0000 C   0  0  0  0  0  0  0  0  0  0  0  0
   -0.5651    0.5044    0.0000 C   0  0  0  0  0  0  0  0  0  0  0  0
   -0.0130    1.1175    0.0000 C   0  0  0  0  0  0  0  0  0  0  0  0
    0.7940    0.9460    0.0000 O   0  0  0  0  0  0  0  0  0  0  0  0
    1.0489    0.1614    0.0000 C   0  0  0  0  0  0  0  0  0  0  0  0
    0.4969   -0.4517    0.0000 C   0  0  0  0  0  0  0  0  0  0  0  0
    0.1774   -1.9329    0.0000 C   0  0  0  0  0  0  0  0  0  0  0  0
    0.8919   -1.5204    0.0000 C   0  0  0  0  0  0  0  0  0  0  0  0
    1.6064   -1.9329    0.0000 C   0  0  0  0  0  0  0  0  0  0  0  0
    1.6064   -2.7579    0.0000 C   0  0  0  0  0  0  0  0  0  0  0  0
    0.8919   -3.1704    0.0000 C   0  0  0  0  0  0  0  0  0  0  0  0
    0.1774   -2.7579    0.0000 C   0  0  0  0  0  0  0  0  0  0  0  0
  1  2  1  0
  2  3  1  0
  3  4  1  0
  4  5  1  0
  4  6  1  0
  4  7  1  0
  7  8  1  0
  7  9  1  0
  2 10  1  0
 10 11  2  0
 10 12  1  0
 12 13  2  0
 13 14  1  0
 14 15  1  0
 15 16  1  0
 16 17  1  0
 17 18  1  0
 18 19  1  0
 19 20  1  0
 20 21  1  0
 14 22  1  0
 22 23  2  0
 23 24  1  0
 24 25  2  0
 25 26  1  0
 26 27  2  0
  7  2  1  0
 27 12  1  0
 21 16  1  0
 27 22  1  0
M  END
>  <Molecule ChEMBL ID>  (6) 
CHEMBL584528

>  <Molecule Name>  (6) 
nan

>  <Molecule Max Phase>  (6) 
0

>  <Molecular Weight>  (6) 
383.38

>  <#RO5 Violations>  (6) 
0.0

>  <AlogP>  (6) 
4.93

>  <Compound Key>  (6) 
18

>  <Smiles>  (6) 
CC1(CC(F)(F)C1(F)F)C(=O)c2cn(CC3CCOCC3)c4ccccc24

>  <Standard Type>  (6) 
Ki

>  <Standard Relation>  (6) 
'='

>  <Standard Value>  (6) 
1450.0

>  <Standard Units>  (6) 
nM

>  <pChEMBL Value>  (6) 
5.84

>  <Data Validity Comment>  (6) 
nan

>  <Comment>  (6) 
nan

>  <Uo Units>  (6) 
UO_0000065

>  <Ligand Efficiency BEI>  (6) 
15.23

>  <Ligand Efficiency LE>  (6) 
0.3

>  <Ligand Efficiency LLE>  (6) 
0.91

>  <Ligand Efficiency SEI>  (6) 
18.7

>  <Potential Duplicate>  (6) 
False

>  <Assay ChEMBL ID>  (6) 
CHEMBL1040876

>  <Assay Description>  (6) 
Displacement of [3H]CP-55940 from human recombinant CB1 receptor expressed in CHO cells

>  <Assay Type>  (6) 
B

>  <BAO Format ID>  (6) 
BAO_0000219

>  <BAO Label>  (6) 
cell-based format

>  <Assay Organism>  (6) 
Homo sapiens

>  <Assay Tissue ChEMBL ID>  (6) 
nan

>  <Assay Tissue Name>  (6) 
nan

>  <Assay Cell Type>  (6) 
CHO

>  <Assay Subcellular Fraction>  (6) 
nan

>  <Target ChEMBL ID>  (6) 
CHEMBL218

>  <Target Name>  (6) 
Cannabinoid CB1 receptor

>  <Target Organism>  (6) 
Homo sapiens

>  <Target Type>  (6) 
SINGLE PROTEIN

>  <Document ChEMBL ID>  (6) 
CHEMBL1156767

>  <Source ID>  (6) 
1

>  <Source Description>  (6) 
Scientific Literature

>  <Document Journal>  (6) 
J. Med. Chem.

>  <Document Year>  (6) 
2010.0

>  <Cell ChEMBL ID>  (6) 
CHEMBL3308072

>  <Confidence Score>  (6) 
9

>  <pKi>  (6) 
5.839

>  <preds pKi>  (6) 
6.705

>  <CB1_pKi>  (6) 
5.84

$$$$

     RDKit          2D

 33 37  0  0  0  0  0  0  0  0999 V2000
    1.5403   -4.4301    0.0000 C   0  0  0  0  0  0  0  0  0  0  0  0
    0.8258   -4.0176    0.0000 C   0  0  0  0  0  0  0  0  0  0  0  0
    0.8258   -3.1926    0.0000 N   0  0  0  0  0  0  0  0  0  0  0  0
    0.1114   -2.7801    0.0000 C   0  0  0  0  0  0  0  0  0  0  0  0
    0.1114   -1.9551    0.0000 C   0  0  0  0  0  0  0  0  0  0  0  0
   -0.6031   -1.5426    0.0000 C   0  0  0  0  0  0  0  0  0  0  0  0
   -1.3176   -1.9551    0.0000 O   0  0  0  0  0  0  0  0  0  0  0  0
   -0.6031   -0.7176    0.0000 N   0  0  0  0  0  0  0  0  0  0  0  0
   -1.3176   -0.3051    0.0000 C   0  0  0  0  0  0  0  0  0  0  0  0
   -1.3176    0.5199    0.0000 C   0  0  0  0  0  0  0  0  0  0  0  0
   -0.6031    0.9324    0.0000 C   0  0  0  0  0  0  0  0  0  0  0  0
   -2.0320    0.9324    0.0000 C   0  0  0  0  0  0  0  0  0  0  0  0
   -2.7465    0.5199    0.0000 C   0  0  0  0  0  0  0  0  0  0  0  0
   -2.7465   -0.3051    0.0000 C   0  0  0  0  0  0  0  0  0  0  0  0
   -2.1352    0.2860    0.0000 C   0  0  0  0  0  0  0  0  0  0  0  0
   -2.0320   -0.7176    0.0000 C   0  0  0  0  0  0  0  0  0  0  0  0
   -2.5623   -1.3496    0.0000 C   0  0  0  0  0  0  0  0  0  0  0  0
   -1.5017   -1.3496    0.0000 C   0  0  0  0  0  0  0  0  0  0  0  0
    0.8258   -1.5426    0.0000 C   0  0  0  0  0  0  0  0  0  0  0  0
    0.8258   -0.7176    0.0000 O   0  0  0  0  0  0  0  0  0  0  0  0
    1.5403   -1.9551    0.0000 C   0  0  0  0  0  0  0  0  0  0  0  0
    2.2548   -1.5426    0.0000 C   0  0  0  0  0  0  0  0  0  0  0  0
    2.9693   -1.9551    0.0000 C   0  0  0  0  0  0  0  0  0  0  0  0
    2.9693   -2.7801    0.0000 C   0  0  0  0  0  0  0  0  0  0  0  0
    3.6837   -3.1926    0.0000 S   0  0  0  0  0  0  0  0  0  0  0  0
    3.6837   -4.0176    0.0000 C   0  0  0  0  0  0  0  0  0  0  0  0
    4.3982   -4.4301    0.0000 C   0  0  0  0  0  0  0  0  0  0  0  0
    4.3982   -5.2551    0.0000 C   0  0  0  0  0  0  0  0  0  0  0  0
    3.6837   -5.6676    0.0000 C   0  0  0  0  0  0  0  0  0  0  0  0
    2.9693   -5.2551    0.0000 C   0  0  0  0  0  0  0  0  0  0  0  0
    2.9693   -4.4301    0.0000 C   0  0  0  0  0  0  0  0  0  0  0  0
    2.2548   -3.1926    0.0000 C   0  0  0  0  0  0  0  0  0  0  0  0
    1.5403   -2.7801    0.0000 C   0  0  0  0  0  0  0  0  0  0  0  0
  1  2  1  0
  2  3  1  0
  3  4  1  0
  4  5  2  0
  5  6  1  0
  6  7  2  0
  6  8  1  0
  9  8  1  6
  9 10  1  0
 10 11  1  6
 10 12  1  0
 12 13  1  0
 13 14  1  0
 14 15  1  0
 14 16  1  0
 16 17  1  0
 16 18  1  0
  5 19  1  0
 19 20  2  0
 19 21  1  0
 21 22  2  0
 22 23  1  0
 23 24  2  0
 24 25  1  0
 25 26  1  0
 26 27  2  0
 27 28  1  0
 28 29  2  0
 29 30  1  0
 30 31  2  0
 24 32  1  0
 32 33  2  0
 33  3  1  0
 16  9  1  0
 15 10  1  0
 33 21  1  0
 31 26  1  0
M  END
>  <Molecule ChEMBL ID>  (7) 
CHEMBL2152810

>  <Molecule Name>  (7) 
nan

>  <Molecule Max Phase>  (7) 
0

>  <Molecular Weight>  (7) 
460.64

>  <#RO5 Violations>  (7) 
1.0

>  <AlogP>  (7) 
6.12

>  <Compound Key>  (7) 
15

>  <Smiles>  (7) 
CCN1C=C(C(=O)N[C@H]2[C@]3(C)CCC(C3)C2(C)C)C(=O)c4ccc(Sc5ccccc5)cc14

>  <Standard Type>  (7) 
Ki

>  <Standard Relation>  (7) 
'='

>  <Standard Value>  (7) 
181.3

>  <Standard Units>  (7) 
nM

>  <pChEMBL Value>  (7) 
6.74

>  <Data Validity Comment>  (7) 
nan

>  <Comment>  (7) 
nan

>  <Uo Units>  (7) 
UO_0000065

>  <Ligand Efficiency BEI>  (7) 
14.64

>  <Ligand Efficiency LE>  (7) 
0.28

>  <Ligand Efficiency LLE>  (7) 
0.62

>  <Ligand Efficiency SEI>  (7) 
13.19

>  <Potential Duplicate>  (7) 
False

>  <Assay ChEMBL ID>  (7) 
CHEMBL2154764

>  <Assay Description>  (7) 
Displacement of [3H]CP55940 from human recombinant CB1 receptor transfected in HEK cell membrane

>  <Assay Type>  (7) 
B

>  <BAO Format ID>  (7) 
BAO_0000219

>  <BAO Label>  (7) 
cell-based format

>  <Assay Organism>  (7) 
Homo sapiens

>  <Assay Tissue ChEMBL ID>  (7) 
nan

>  <Assay Tissue Name>  (7) 
nan

>  <Assay Cell Type>  (7) 
HEK293

>  <Assay Subcellular Fraction>  (7) 
nan

>  <Target ChEMBL ID>  (7) 
CHEMBL218

>  <Target Name>  (7) 
Cannabinoid CB1 receptor

>  <Target Organism>  (7) 
Homo sapiens

>  <Target Type>  (7) 
SINGLE PROTEIN

>  <Document ChEMBL ID>  (7) 
CHEMBL2151006

>  <Source ID>  (7) 
1

>  <Source Description>  (7) 
Scientific Literature

>  <Document Journal>  (7) 
Eur. J. Med. Chem.

>  <Document Year>  (7) 
2012.0

>  <Cell ChEMBL ID>  (7) 
CHEMBL3307715

>  <Confidence Score>  (7) 
9

>  <pKi>  (7) 
6.742

>  <preds pKi>  (7) 
7.430

>  <CB1_pKi>  (7) 
6.74

$$$$

     RDKit          2D

 26 29  0  0  0  0  0  0  0  0999 V2000
    1.0070    1.7044    0.0000 C   0  0  0  0  0  0  0  0  0  0  0  0
    0.2925    1.2919    0.0000 C   0  0  0  0  0  0  0  0  0  0  0  0
    0.2925    0.4669    0.0000 C   0  0  0  0  0  0  0  0  0  0  0  0
   -0.4220    0.0544    0.0000 C   0  0  0  0  0  0  0  0  0  0  0  0
   -1.1364    0.4669    0.0000 C   0  0  0  0  0  0  0  0  0  0  0  0
   -1.9210    0.2119    0.0000 C   0  0  0  0  0  0  0  0  0  0  0  0
   -2.4060    0.8794    0.0000 C   0  0  0  0  0  0  0  0  0  0  0  0
   -1.9210    1.5468    0.0000 N   0  0  0  0  0  0  0  0  0  0  0  0
   -2.1760    2.3314    0.0000 C   0  0  0  0  0  0  0  0  0  0  0  0
   -1.6240    2.9445    0.0000 C   0  0  0  0  0  0  0  0  0  0  0  0
   -1.8789    3.7292    0.0000 C   0  0  0  0  0  0  0  0  0  0  0  0
   -1.3269    4.3423    0.0000 C   0  0  0  0  0  0  0  0  0  0  0  0
   -0.5199    4.1707    0.0000 O   0  0  0  0  0  0  0  0  0  0  0  0
   -0.2649    3.3861    0.0000 C   0  0  0  0  0  0  0  0  0  0  0  0
   -0.8170    2.7730    0.0000 C   0  0  0  0  0  0  0  0  0  0  0  0
   -1.1364    1.2919    0.0000 C   0  0  0  0  0  0  0  0  0  0  0  0
   -0.4220    1.7044    0.0000 C   0  0  0  0  0  0  0  0  0  0  0  0
   -2.1760   -0.5727    0.0000 C   0  0  0  0  0  0  0  0  0  0  0  0
   -1.6240   -1.1858    0.0000 O   0  0  0  0  0  0  0  0  0  0  0  0
   -2.9830   -0.7442    0.0000 C   0  0  0  0  0  0  0  0  0  0  0  0
   -3.5961   -1.2962    0.0000 C   0  0  0  0  0  0  0  0  0  0  0  0
   -3.1589   -1.9959    0.0000 C   0  0  0  0  0  0  0  0  0  0  0  0
   -4.3610   -1.6053    0.0000 C   0  0  0  0  0  0  0  0  0  0  0  0
   -3.7676   -0.4893    0.0000 C   0  0  0  0  0  0  0  0  0  0  0  0
   -4.5921   -0.5181    0.0000 C   0  0  0  0  0  0  0  0  0  0  0  0
   -3.6528    0.3277    0.0000 C   0  0  0  0  0  0  0  0  0  0  0  0
  1  2  1  0
  2  3  2  0
  3  4  1  0
  4  5  2  0
  5  6  1  0
  6  7  2  0
  7  8  1  0
  8  9  1  0
  9 10  1  0
 10 11  1  0
 11 12  1  0
 12 13  1  0
 13 14  1  0
 14 15  1  0
  8 16  1  0
 16 17  2  0
  6 18  1  0
 18 19  2  0
 18 20  1  0
 20 21  1  0
 21 22  1  0
 21 23  1  0
 21 24  1  0
 24 25  1  0
 24 26  1  0
 17  2  1  0
 16  5  1  0
 15 10  1  0
 24 20  1  0
M  END
>  <Molecule ChEMBL ID>  (8) 
CHEMBL271839

>  <Molecule Name>  (8) 
nan

>  <Molecule Max Phase>  (8) 
0

>  <Molecular Weight>  (8) 
353.51

>  <#RO5 Violations>  (8) 
1.0

>  <AlogP>  (8) 
5.24

>  <Compound Key>  (8) 
5, S3

>  <Smiles>  (8) 
Cc1ccc2c(cn(CC3CCOCC3)c2c1)C(=O)C4C(C)(C)C4(C)C

>  <Standard Type>  (8) 
Ki

>  <Standard Relation>  (8) 
'='

>  <Standard Value>  (8) 
28.0

>  <Standard Units>  (8) 
nM

>  <pChEMBL Value>  (8) 
7.55

>  <Data Validity Comment>  (8) 
nan

>  <Comment>  (8) 
nan

>  <Uo Units>  (8) 
UO_0000065

>  <Ligand Efficiency BEI>  (8) 
21.37

>  <Ligand Efficiency LE>  (8) 
0.4

>  <Ligand Efficiency LLE>  (8) 
2.31

>  <Ligand Efficiency SEI>  (8) 
24.18

>  <Potential Duplicate>  (8) 
False

>  <Assay ChEMBL ID>  (8) 
CHEMBL1670560

>  <Assay Description>  (8) 
Displacement of [3H]CP 55940 from human CB1 receptor in cell free system

>  <Assay Type>  (8) 
B

>  <BAO Format ID>  (8) 
BAO_0000357

>  <BAO Label>  (8) 
single protein format

>  <Assay Organism>  (8) 
Homo sapiens

>  <Assay Tissue ChEMBL ID>  (8) 
nan

>  <Assay Tissue Name>  (8) 
nan

>  <Assay Cell Type>  (8) 
nan

>  <Assay Subcellular Fraction>  (8) 
nan

>  <Target ChEMBL ID>  (8) 
CHEMBL218

>  <Target Name>  (8) 
Cannabinoid CB1 receptor

>  <Target Organism>  (8) 
Homo sapiens

>  <Target Type>  (8) 
SINGLE PROTEIN

>  <Document ChEMBL ID>  (8) 
CHEMBL1667752

>  <Source ID>  (8) 
1

>  <Source Description>  (8) 
Scientific Literature

>  <Document Journal>  (8) 
Eur. J. Med. Chem.

>  <Document Year>  (8) 
2011.0

>  <Cell ChEMBL ID>  (8) 
nan

>  <Confidence Score>  (8) 
9

>  <pKi>  (8) 
7.555

>  <preds pKi>  (8) 
7.184

>  <CB1_pKi>  (8) 
7.55

$$$$

     RDKit          2D

 26 28  0  0  0  0  0  0  0  0999 V2000
   -7.3133    1.3049    0.0000 Br  0  0  0  0  0  0  0  0  0  0  0  0
   -6.5989    0.8924    0.0000 C   0  0  0  0  0  0  0  0  0  0  0  0
   -5.8844    1.3049    0.0000 C   0  0  0  0  0  0  0  0  0  0  0  0
   -5.1699    0.8924    0.0000 C   0  0  0  0  0  0  0  0  0  0  0  0
   -5.1699    0.0674    0.0000 C   0  0  0  0  0  0  0  0  0  0  0  0
   -5.8844   -0.3451    0.0000 C   0  0  0  0  0  0  0  0  0  0  0  0
   -6.5989    0.0674    0.0000 C   0  0  0  0  0  0  0  0  0  0  0  0
   -4.4554   -0.3451    0.0000 C   0  0  0  0  0  0  0  0  0  0  0  0
   -3.7410    0.0674    0.0000 C   0  0  0  0  0  0  0  0  0  0  0  0
   -3.7410    0.8924    0.0000 O   0  0  0  0  0  0  0  0  0  0  0  0
   -3.0265   -0.3451    0.0000 N   0  0  0  0  0  0  0  0  0  0  0  0
   -2.3120    0.0674    0.0000 C   0  0  0  0  0  0  0  0  0  0  0  0
   -1.5976   -0.3451    0.0000 C   0  0  0  0  0  0  0  0  0  0  0  0
   -0.8831    0.0674    0.0000 C   0  0  0  0  0  0  0  0  0  0  0  0
   -0.1686   -0.3451    0.0000 C   0  0  0  0  0  0  0  0  0  0  0  0
    0.5458    0.0674    0.0000 C   0  0  0  0  0  0  0  0  0  0  0  0
    1.2603   -0.3451    0.0000 C   0  0  0  0  0  0  0  0  0  0  0  0
    1.2603   -1.1701    0.0000 C   0  0  0  0  0  0  0  0  0  0  0  0
    0.5458   -1.5826    0.0000 C   0  0  0  0  0  0  0  0  0  0  0  0
   -0.1686   -1.1701    0.0000 C   0  0  0  0  0  0  0  0  0  0  0  0
   -4.4554   -1.1701    0.0000 C   0  0  0  0  0  0  0  0  0  0  0  0
   -3.7410   -1.5826    0.0000 C   0  0  0  0  0  0  0  0  0  0  0  0
   -3.7410   -2.4076    0.0000 C   0  0  0  0  0  0  0  0  0  0  0  0
   -4.4554   -2.8201    0.0000 C   0  0  0  0  0  0  0  0  0  0  0  0
   -5.1699   -2.4076    0.0000 C   0  0  0  0  0  0  0  0  0  0  0  0
   -5.1699   -1.5826    0.0000 C   0  0  0  0  0  0  0  0  0  0  0  0
  1  2  1  0
  2  3  2  0
  3  4  1  0
  4  5  2  0
  5  6  1  0
  6  7  2  0
  5  8  1  0
  8  9  1  0
  9 10  2  0
  9 11  1  0
 11 12  1  0
 12 13  1  0
 13 14  1  0
 14 15  1  0
 15 16  2  0
 16 17  1  0
 17 18  2  0
 18 19  1  0
 19 20  2  0
  8 21  1  0
 21 22  2  0
 22 23  1  0
 23 24  2  0
 24 25  1  0
 25 26  2  0
  7  2  1  0
 20 15  1  0
 26 21  1  0
M  END
>  <Molecule ChEMBL ID>  (9) 
CHEMBL478643

>  <Molecule Name>  (9) 
nan

>  <Molecule Max Phase>  (9) 
0

>  <Molecular Weight>  (9) 
408.34

>  <#RO5 Violations>  (9) 
1.0

>  <AlogP>  (9) 
5.33

>  <Compound Key>  (9) 
10c

>  <Smiles>  (9) 
Brc1ccc(cc1)C(C(=O)NCCCc2ccccc2)c3ccccc3

>  <Standard Type>  (9) 
Ki

>  <Standard Relation>  (9) 
'='

>  <Standard Value>  (9) 
1900.0

>  <Standard Units>  (9) 
nM

>  <pChEMBL Value>  (9) 
5.72

>  <Data Validity Comment>  (9) 
nan

>  <Comment>  (9) 
nan

>  <Uo Units>  (9) 
UO_0000065

>  <Ligand Efficiency BEI>  (9) 
14.01

>  <Ligand Efficiency LE>  (9) 
0.3

>  <Ligand Efficiency LLE>  (9) 
0.39

>  <Ligand Efficiency SEI>  (9) 
19.66

>  <Potential Duplicate>  (9) 
False

>  <Assay ChEMBL ID>  (9) 
CHEMBL981122

>  <Assay Description>  (9) 
Displacement of [3H]CP-55940 from human recombinant CB1 receptor expressed in HEK cells

>  <Assay Type>  (9) 
B

>  <BAO Format ID>  (9) 
BAO_0000219

>  <BAO Label>  (9) 
cell-based format

>  <Assay Organism>  (9) 
Homo sapiens

>  <Assay Tissue ChEMBL ID>  (9) 
nan

>  <Assay Tissue Name>  (9) 
nan

>  <Assay Cell Type>  (9) 
HEK293

>  <Assay Subcellular Fraction>  (9) 
nan

>  <Target ChEMBL ID>  (9) 
CHEMBL218

>  <Target Name>  (9) 
Cannabinoid CB1 receptor

>  <Target Organism>  (9) 
Homo sapiens

>  <Target Type>  (9) 
SINGLE PROTEIN

>  <Document ChEMBL ID>  (9) 
CHEMBL1155783

>  <Source ID>  (9) 
1

>  <Source Description>  (9) 
Scientific Literature

>  <Document Journal>  (9) 
Bioorg. Med. Chem.

>  <Document Year>  (9) 
2008.0

>  <Cell ChEMBL ID>  (9) 
CHEMBL3307715

>  <Confidence Score>  (9) 
9

>  <pKi>  (9) 
5.721

>  <preds pKi>  (9) 
6.204

>  <CB1_pKi>  (9) 
5.72

$$$$

     RDKit          2D

 35 41  0  0  0  0  0  0  0  0999 V2000
   -0.2372    1.3935    0.0000 C   0  0  0  0  0  0  0  0  0  0  0  0
   -0.9517    0.9810    0.0000 C   0  0  0  0  0  0  0  0  0  0  0  0
   -0.2603    0.5309    0.0000 C   0  0  0  0  0  0  0  0  0  0  0  0
   -1.1695    0.5250    0.0000 C   0  0  0  0  0  0  0  0  0  0  0  0
   -1.2136    1.3488    0.0000 C   0  0  0  0  0  0  0  0  0  0  0  0
   -1.9050    1.7990    0.0000 C   0  0  0  0  0  0  0  0  0  0  0  0
   -2.1210    2.5952    0.0000 C   0  0  0  0  0  0  0  0  0  0  0  0
   -0.9958    1.8049    0.0000 C   0  0  0  0  0  0  0  0  0  0  0  0
   -2.5522    1.4254    0.0000 C   0  0  0  0  0  0  0  0  0  0  0  0
   -2.5081    0.6015    0.0000 C   0  0  0  0  0  0  0  0  0  0  0  0
   -1.8167    0.1513    0.0000 C   0  0  0  0  0  0  0  0  0  0  0  0
   -1.5989    0.6073    0.0000 C   0  0  0  0  0  0  0  0  0  0  0  0
   -3.2226    0.1890    0.0000 N   0  0  0  0  0  0  0  0  0  0  0  0
   -3.2226   -0.6360    0.0000 C   0  0  0  0  0  0  0  0  0  0  0  0
   -2.5081   -1.0485    0.0000 O   0  0  0  0  0  0  0  0  0  0  0  0
   -3.9370   -1.0485    0.0000 C   0  0  0  0  0  0  0  0  0  0  0  0
   -3.9370   -1.8735    0.0000 C   0  0  0  0  0  0  0  0  0  0  0  0
   -4.6515   -2.2860    0.0000 N   0  0  0  0  0  0  0  0  0  0  0  0
   -4.6515   -3.1110    0.0000 C   0  0  0  0  0  0  0  0  0  0  0  0
   -5.3660   -3.5235    0.0000 C   0  0  0  0  0  0  0  0  0  0  0  0
   -6.0805   -3.1110    0.0000 O   0  0  0  0  0  0  0  0  0  0  0  0
   -6.0805   -2.2860    0.0000 C   0  0  0  0  0  0  0  0  0  0  0  0
   -6.7949   -1.8735    0.0000 C   0  0  0  0  0  0  0  0  0  0  0  0
   -6.7949   -1.0485    0.0000 C   0  0  0  0  0  0  0  0  0  0  0  0
   -6.0805   -0.6360    0.0000 C   0  0  0  0  0  0  0  0  0  0  0  0
   -5.3660   -1.0485    0.0000 C   0  0  0  0  0  0  0  0  0  0  0  0
   -4.6515   -0.6360    0.0000 C   0  0  0  0  0  0  0  0  0  0  0  0
   -4.6515    0.1890    0.0000 O   0  0  0  0  0  0  0  0  0  0  0  0
   -5.3660   -1.8735    0.0000 C   0  0  0  0  0  0  0  0  0  0  0  0
   -3.9370   -3.5235    0.0000 C   0  0  0  0  0  0  0  0  0  0  0  0
   -3.2226   -3.1110    0.0000 C   0  0  0  0  0  0  0  0  0  0  0  0
   -2.5081   -3.5235    0.0000 C   0  0  0  0  0  0  0  0  0  0  0  0
   -2.5081   -4.3485    0.0000 C   0  0  0  0  0  0  0  0  0  0  0  0
   -3.2226   -4.7610    0.0000 C   0  0  0  0  0  0  0  0  0  0  0  0
   -3.9370   -4.3485    0.0000 C   0  0  0  0  0  0  0  0  0  0  0  0
  1  2  1  0
  2  3  1  0
  3  4  1  0
  4  5  1  0
  5  6  1  0
  6  7  1  0
  6  8  1  0
  6  9  1  0
  9 10  1  0
 10 11  1  0
 10 12  1  0
 10 13  1  0
 13 14  1  0
 14 15  2  0
 14 16  1  0
 16 17  2  0
 17 18  1  0
 18 19  1  0
 19 20  1  0
 20 21  1  0
 21 22  1  0
 22 23  2  0
 23 24  1  0
 24 25  2  0
 25 26  1  0
 26 27  1  0
 27 28  2  0
 26 29  2  0
 19 30  1  0
 30 31  2  0
 31 32  1  0
 32 33  2  0
 33 34  1  0
 34 35  2  0
  8  2  1  0
 12  2  1  0
 11  4  1  0
 27 16  1  0
 29 18  1  0
 29 22  1  0
 35 30  1  0
M  END
>  <Molecule ChEMBL ID>  (10) 
CHEMBL2163952

>  <Molecule Name>  (10) 
nan

>  <Molecule Max Phase>  (10) 
0

>  <Molecular Weight>  (10) 
468.6

>  <#RO5 Violations>  (10) 
1.0

>  <AlogP>  (10) 
5.46

>  <Compound Key>  (10) 
23

>  <Smiles>  (10) 
CC12CC3CC(C)(C1)CC(C3)(C2)NC(=O)C4=CN5C(COc6cccc(C4=O)c56)c7ccccc7

>  <Standard Type>  (10) 
Ki

>  <Standard Relation>  (10) 
'='

>  <Standard Value>  (10) 
460.0

>  <Standard Units>  (10) 
nM

>  <pChEMBL Value>  (10) 
6.34

>  <Data Validity Comment>  (10) 
nan

>  <Comment>  (10) 
nan

>  <Uo Units>  (10) 
UO_0000065

>  <Ligand Efficiency BEI>  (10) 
13.52

>  <Ligand Efficiency LE>  (10) 
0.25

>  <Ligand Efficiency LLE>  (10) 
0.88

>  <Ligand Efficiency SEI>  (10) 
10.5

>  <Potential Duplicate>  (10) 
False

>  <Assay ChEMBL ID>  (10) 
CHEMBL2169619

>  <Assay Description>  (10) 
Displacement of [3H]CP-55940 from human recombinant CB1 receptor expressed in CHO cell membranes incubated for 90 mins by scintillation counting

>  <Assay Type>  (10) 
B

>  <BAO Format ID>  (10) 
BAO_0000219

>  <BAO Label>  (10) 
cell-based format

>  <Assay Organism>  (10) 
Homo sapiens

>  <Assay Tissue ChEMBL ID>  (10) 
nan

>  <Assay Tissue Name>  (10) 
nan

>  <Assay Cell Type>  (10) 
CHO

>  <Assay Subcellular Fraction>  (10) 
nan

>  <Target ChEMBL ID>  (10) 
CHEMBL218

>  <Target Name>  (10) 
Cannabinoid CB1 receptor

>  <Target Organism>  (10) 
Homo sapiens

>  <Target Type>  (10) 
SINGLE PROTEIN

>  <Document ChEMBL ID>  (10) 
CHEMBL2163236

>  <Source ID>  (10) 
1

>  <Source Description>  (10) 
Scientific Literature

>  <Document Journal>  (10) 
J. Med. Chem.

>  <Document Year>  (10) 
2012.0

>  <Cell ChEMBL ID>  (10) 
CHEMBL3308072

>  <Confidence Score>  (10) 
9

>  <pKi>  (10) 
6.337

>  <preds pKi>  (10) 
6.344

>  <CB1_pKi>  (10) 
6.34

$$$$

     RDKit          2D

 32 35  0  0  0  0  0  0  0  0999 V2000
   -7.7813    0.3530    0.0000 Br  0  0  0  0  0  0  0  0  0  0  0  0
   -7.0668   -0.0595    0.0000 C   0  0  0  0  0  0  0  0  0  0  0  0
   -6.3523    0.3530    0.0000 C   0  0  0  0  0  0  0  0  0  0  0  0
   -5.6379   -0.0595    0.0000 C   0  0  0  0  0  0  0  0  0  0  0  0
   -5.6379   -0.8845    0.0000 C   0  0  0  0  0  0  0  0  0  0  0  0
   -6.3523   -1.2970    0.0000 C   0  0  0  0  0  0  0  0  0  0  0  0
   -7.0668   -0.8845    0.0000 C   0  0  0  0  0  0  0  0  0  0  0  0
   -4.9234   -1.2970    0.0000 C   0  0  0  0  0  0  0  0  0  0  0  0
   -4.2089   -0.8845    0.0000 C   0  0  0  0  0  0  0  0  0  0  0  0
   -4.2089   -0.0595    0.0000 O   0  0  0  0  0  0  0  0  0  0  0  0
   -3.4945   -1.2970    0.0000 N   0  0  0  0  0  0  0  0  0  0  0  0
   -2.7800   -0.8845    0.0000 C   0  0  0  0  0  0  0  0  0  0  0  0
   -2.0655   -1.2970    0.0000 C   0  0  0  0  0  0  0  0  0  0  0  0
   -1.3511   -0.8845    0.0000 C   0  0  0  0  0  0  0  0  0  0  0  0
   -0.6366   -1.2970    0.0000 C   0  0  0  0  0  0  0  0  0  0  0  0
    0.0779   -0.8845    0.0000 C   0  0  0  0  0  0  0  0  0  0  0  0
    0.7924   -1.2970    0.0000 C   0  0  0  0  0  0  0  0  0  0  0  0
    0.7924   -2.1220    0.0000 C   0  0  0  0  0  0  0  0  0  0  0  0
    0.0779   -2.5345    0.0000 C   0  0  0  0  0  0  0  0  0  0  0  0
   -0.6366   -2.1220    0.0000 C   0  0  0  0  0  0  0  0  0  0  0  0
   -1.3511   -0.0595    0.0000 C   0  0  0  0  0  0  0  0  0  0  0  0
   -2.0655    0.3530    0.0000 C   0  0  0  0  0  0  0  0  0  0  0  0
   -2.0655    1.1780    0.0000 C   0  0  0  0  0  0  0  0  0  0  0  0
   -1.3511    1.5905    0.0000 C   0  0  0  0  0  0  0  0  0  0  0  0
   -0.6366    1.1780    0.0000 C   0  0  0  0  0  0  0  0  0  0  0  0
   -0.6366    0.3530    0.0000 C   0  0  0  0  0  0  0  0  0  0  0  0
   -4.9234   -2.1220    0.0000 C   0  0  0  0  0  0  0  0  0  0  0  0
   -4.2089   -2.5345    0.0000 C   0  0  0  0  0  0  0  0  0  0  0  0
   -4.2089   -3.3595    0.0000 C   0  0  0  0  0  0  0  0  0  0  0  0
   -4.9234   -3.7720    0.0000 C   0  0  0  0  0  0  0  0  0  0  0  0
   -5.6379   -3.3595    0.0000 C   0  0  0  0  0  0  0  0  0  0  0  0
   -5.6379   -2.5345    0.0000 C   0  0  0  0  0  0  0  0  0  0  0  0
  1  2  1  0
  2  3  2  0
  3  4  1  0
  4  5  2  0
  5  6  1  0
  6  7  2  0
  5  8  1  0
  8  9  1  0
  9 10  2  0
  9 11  1  0
 11 12  1  0
 12 13  1  0
 13 14  1  0
 14 15  1  0
 15 16  2  0
 16 17  1  0
 17 18  2  0
 18 19  1  0
 19 20  2  0
 14 21  1  0
 21 22  2  0
 22 23  1  0
 23 24  2  0
 24 25  1  0
 25 26  2  0
  8 27  1  0
 27 28  2  0
 28 29  1  0
 29 30  2  0
 30 31  1  0
 31 32  2  0
  7  2  1  0
 20 15  1  0
 26 21  1  0
 32 27  1  0
M  END
>  <Molecule ChEMBL ID>  (11) 
CHEMBL475910

>  <Molecule Name>  (11) 
nan

>  <Molecule Max Phase>  (11) 
0

>  <Molecular Weight>  (11) 
484.44

>  <#RO5 Violations>  (11) 
1.0

>  <AlogP>  (11) 
6.92

>  <Compound Key>  (11) 
9b

>  <Smiles>  (11) 
Brc1ccc(cc1)C(C(=O)NCCC(c2ccccc2)c3ccccc3)c4ccccc4

>  <Standard Type>  (11) 
Ki

>  <Standard Relation>  (11) 
'='

>  <Standard Value>  (11) 
220.0

>  <Standard Units>  (11) 
nM

>  <pChEMBL Value>  (11) 
6.66

>  <Data Validity Comment>  (11) 
nan

>  <Comment>  (11) 
nan

>  <Uo Units>  (11) 
UO_0000065

>  <Ligand Efficiency BEI>  (11) 
13.74

>  <Ligand Efficiency LE>  (11) 
0.28

>  <Ligand Efficiency LLE>  (11) 
-0.26

>  <Ligand Efficiency SEI>  (11) 
22.88

>  <Potential Duplicate>  (11) 
False

>  <Assay ChEMBL ID>  (11) 
CHEMBL981122

>  <Assay Description>  (11) 
Displacement of [3H]CP-55940 from human recombinant CB1 receptor expressed in HEK cells

>  <Assay Type>  (11) 
B

>  <BAO Format ID>  (11) 
BAO_0000219

>  <BAO Label>  (11) 
cell-based format

>  <Assay Organism>  (11) 
Homo sapiens

>  <Assay Tissue ChEMBL ID>  (11) 
nan

>  <Assay Tissue Name>  (11) 
nan

>  <Assay Cell Type>  (11) 
HEK293

>  <Assay Subcellular Fraction>  (11) 
nan

>  <Target ChEMBL ID>  (11) 
CHEMBL218

>  <Target Name>  (11) 
Cannabinoid CB1 receptor

>  <Target Organism>  (11) 
Homo sapiens

>  <Target Type>  (11) 
SINGLE PROTEIN

>  <Document ChEMBL ID>  (11) 
CHEMBL1155783

>  <Source ID>  (11) 
1

>  <Source Description>  (11) 
Scientific Literature

>  <Document Journal>  (11) 
Bioorg. Med. Chem.

>  <Document Year>  (11) 
2008.0

>  <Cell ChEMBL ID>  (11) 
CHEMBL3307715

>  <Confidence Score>  (11) 
9

>  <pKi>  (11) 
6.658

>  <preds pKi>  (11) 
6.649

>  <CB1_pKi>  (11) 
6.66

$$$$

     RDKit          2D

 35 39  0  0  0  0  0  0  0  0999 V2000
   -4.8543   -8.8566    0.0000 C   0  0  0  0  0  0  0  0  0  0  0  0
   -4.6547   -8.0561    0.0000 O   0  0  0  0  0  0  0  0  0  0  0  0
   -3.8617   -7.8287    0.0000 C   0  0  0  0  0  0  0  0  0  0  0  0
   -3.5795   -7.0535    0.0000 C   0  0  0  0  0  0  0  0  0  0  0  0
   -2.7550   -7.0823    0.0000 C   0  0  0  0  0  0  0  0  0  0  0  0
   -2.5276   -7.8753    0.0000 O   0  0  0  0  0  0  0  0  0  0  0  0
   -3.2116   -8.3367    0.0000 N   0  0  0  0  0  0  0  0  0  0  0  0
   -2.2471   -6.4322    0.0000 C   0  0  0  0  0  0  0  0  0  0  0  0
   -1.4301   -6.5470    0.0000 O   0  0  0  0  0  0  0  0  0  0  0  0
   -2.5561   -5.6672    0.0000 N   0  0  0  0  0  0  0  0  0  0  0  0
   -2.0482   -5.0171    0.0000 C   0  0  0  0  0  0  0  0  0  0  0  0
   -1.3486   -4.5799    0.0000 C   0  0  0  0  0  0  0  0  0  0  0  0
   -1.3198   -5.4044    0.0000 C   0  0  0  0  0  0  0  0  0  0  0  0
   -2.6002   -4.4040    0.0000 C   0  0  0  0  0  0  0  0  0  0  0  0
   -3.4072   -4.5756    0.0000 O   0  0  0  0  0  0  0  0  0  0  0  0
   -2.3453   -3.6194    0.0000 N   0  0  0  0  0  0  0  0  0  0  0  0
   -2.8973   -3.0063    0.0000 C   0  0  0  0  0  0  0  0  0  0  0  0
   -3.7043   -3.1778    0.0000 C   0  0  0  0  0  0  0  0  0  0  0  0
   -2.6424   -2.2217    0.0000 C   0  0  0  0  0  0  0  0  0  0  0  0
   -3.1944   -1.6086    0.0000 C   0  0  0  0  0  0  0  0  0  0  0  0
   -2.9395   -0.8240    0.0000 C   0  0  0  0  0  0  0  0  0  0  0  0
   -2.1325   -0.6525    0.0000 C   0  0  0  0  0  0  0  0  0  0  0  0
   -1.5805   -1.2655    0.0000 C   0  0  0  0  0  0  0  0  0  0  0  0
   -1.8354   -2.0502    0.0000 C   0  0  0  0  0  0  0  0  0  0  0  0
   -1.2834   -2.6633    0.0000 F   0  0  0  0  0  0  0  0  0  0  0  0
   -1.8776    0.1322    0.0000 N   0  0  0  0  0  0  0  0  0  0  0  0
   -2.3625    0.7996    0.0000 N   0  0  0  0  0  0  0  0  0  0  0  0
   -1.8776    1.4670    0.0000 C   0  0  0  0  0  0  0  0  0  0  0  0
   -2.1325    2.2517    0.0000 C   0  0  0  0  0  0  0  0  0  0  0  0
   -1.0930    1.2121    0.0000 C   0  0  0  0  0  0  0  0  0  0  0  0
   -0.3785    1.6246    0.0000 C   0  0  0  0  0  0  0  0  0  0  0  0
    0.3360    1.2121    0.0000 C   0  0  0  0  0  0  0  0  0  0  0  0
    0.3360    0.3871    0.0000 C   0  0  0  0  0  0  0  0  0  0  0  0
   -0.3785   -0.0254    0.0000 C   0  0  0  0  0  0  0  0  0  0  0  0
   -1.0930    0.3871    0.0000 C   0  0  0  0  0  0  0  0  0  0  0  0
  1  2  1  0
  2  3  1  0
  3  4  1  0
  4  5  2  0
  5  6  1  0
  6  7  1  0
  5  8  1  0
  8  9  2  0
  8 10  1  0
 10 11  1  0
 11 12  1  0
 12 13  1  0
 11 14  1  0
 14 15  2  0
 14 16  1  0
 16 17  1  0
 17 18  1  6
 17 19  1  0
 19 20  2  0
 20 21  1  0
 21 22  2  0
 22 23  1  0
 23 24  2  0
 24 25  1  0
 22 26  1  0
 26 27  1  0
 27 28  2  0
 28 29  1  0
 28 30  1  0
 30 31  2  0
 31 32  1  0
 32 33  2  0
 33 34  1  0
 34 35  2  0
  7  3  2  0
 13 11  1  0
 24 19  1  0
 35 26  1  0
 35 30  1  0
M  END
>  <Molecule ChEMBL ID>  (12) 
CHEMBL1801072

>  <Molecule Name>  (12) 
nan

>  <Molecule Max Phase>  (12) 
0

>  <Molecular Weight>  (12) 
477.5

>  <#RO5 Violations>  (12) 
0.0

>  <AlogP>  (12) 
3.61

>  <Compound Key>  (12) 
7w

>  <Smiles>  (12) 
COc1cc(on1)C(=O)NC2(CC2)C(=O)N[C@H](C)c3ccc(cc3F)n4nc(C)c5ccccc45

>  <Standard Type>  (12) 
Ki

>  <Standard Relation>  (12) 
'='

>  <Standard Value>  (12) 
1.3

>  <Standard Units>  (12) 
nM

>  <pChEMBL Value>  (12) 
8.89

>  <Data Validity Comment>  (12) 
nan

>  <Comment>  (12) 
nan

>  <Uo Units>  (12) 
UO_0000065

>  <Ligand Efficiency BEI>  (12) 
18.61

>  <Ligand Efficiency LE>  (12) 
0.35

>  <Ligand Efficiency LLE>  (12) 
5.28

>  <Ligand Efficiency SEI>  (12) 
7.99

>  <Potential Duplicate>  (12) 
False

>  <Assay ChEMBL ID>  (12) 
CHEMBL1804296

>  <Assay Description>  (12) 
Displacement of radioligand from human CB1 receptor expressed in CHO cells

>  <Assay Type>  (12) 
B

>  <BAO Format ID>  (12) 
BAO_0000219

>  <BAO Label>  (12) 
cell-based format

>  <Assay Organism>  (12) 
Homo sapiens

>  <Assay Tissue ChEMBL ID>  (12) 
nan

>  <Assay Tissue Name>  (12) 
nan

>  <Assay Cell Type>  (12) 
CHO

>  <Assay Subcellular Fraction>  (12) 
nan

>  <Target ChEMBL ID>  (12) 
CHEMBL218

>  <Target Name>  (12) 
Cannabinoid CB1 receptor

>  <Target Organism>  (12) 
Homo sapiens

>  <Target Type>  (12) 
SINGLE PROTEIN

>  <Document ChEMBL ID>  (12) 
CHEMBL1800002

>  <Source ID>  (12) 
1

>  <Source Description>  (12) 
Scientific Literature

>  <Document Journal>  (12) 
Bioorg. Med. Chem. Lett.

>  <Document Year>  (12) 
2010.0

>  <Cell ChEMBL ID>  (12) 
CHEMBL3308072

>  <Confidence Score>  (12) 
9

>  <pKi>  (12) 
8.886

>  <preds pKi>  (12) 
7.660

>  <CB1_pKi>  (12) 
8.89

$$$$

     RDKit          2D

 25 27  0  0  0  0  0  0  0  0999 V2000
   -0.2470    4.8810    0.0000 C   0  0  0  0  0  0  0  0  0  0  0  0
   -0.2470    4.0560    0.0000 C   0  0  0  0  0  0  0  0  0  0  0  0
    0.4675    3.6435    0.0000 C   0  0  0  0  0  0  0  0  0  0  0  0
    0.4675    2.8185    0.0000 C   0  0  0  0  0  0  0  0  0  0  0  0
   -0.2470    2.4060    0.0000 C   0  0  0  0  0  0  0  0  0  0  0  0
   -0.9615    2.8185    0.0000 C   0  0  0  0  0  0  0  0  0  0  0  0
   -0.9615    3.6435    0.0000 C   0  0  0  0  0  0  0  0  0  0  0  0
   -0.2470    1.5810    0.0000 C   0  0  0  0  0  0  0  0  0  0  0  0
    0.4675    1.1685    0.0000 O   0  0  0  0  0  0  0  0  0  0  0  0
   -0.9615    1.1685    0.0000 C   0  0  0  0  0  0  0  0  0  0  0  0
   -0.9615    0.3435    0.0000 C   0  0  0  0  0  0  0  0  0  0  0  0
   -1.6760   -0.0690    0.0000 C   0  0  0  0  0  0  0  0  0  0  0  0
   -1.6760   -0.8940    0.0000 O   0  0  0  0  0  0  0  0  0  0  0  0
   -2.3904    0.3435    0.0000 C   0  0  0  0  0  0  0  0  0  0  0  0
   -2.3904    1.1685    0.0000 C   0  0  0  0  0  0  0  0  0  0  0  0
   -3.1049    1.5810    0.0000 O   0  0  0  0  0  0  0  0  0  0  0  0
   -1.6760    1.5810    0.0000 C   0  0  0  0  0  0  0  0  0  0  0  0
   -3.1049   -0.0690    0.0000 C   0  0  0  0  0  0  0  0  0  0  0  0
   -3.1049   -0.8940    0.0000 C   0  0  0  0  0  0  0  0  0  0  0  0
   -3.8194   -1.3065    0.0000 C   0  0  0  0  0  0  0  0  0  0  0  0
   -3.8194   -2.1315    0.0000 Cl  0  0  0  0  0  0  0  0  0  0  0  0
   -4.5338   -0.8940    0.0000 C   0  0  0  0  0  0  0  0  0  0  0  0
   -4.5338   -0.0690    0.0000 C   0  0  0  0  0  0  0  0  0  0  0  0
   -5.2483    0.3435    0.0000 Cl  0  0  0  0  0  0  0  0  0  0  0  0
   -3.8194    0.3435    0.0000 C   0  0  0  0  0  0  0  0  0  0  0  0
  1  2  1  0
  2  3  2  0
  3  4  1  0
  4  5  2  0
  5  6  1  0
  6  7  2  0
  5  8  1  0
  8  9  2  0
  8 10  1  0
 10 11  2  0
 11 12  1  0
 12 13  1  0
 12 14  2  0
 14 15  1  0
 15 16  1  0
 15 17  2  0
 14 18  1  0
 18 19  2  0
 19 20  1  0
 20 21  1  0
 20 22  2  0
 22 23  1  0
 23 24  1  0
 23 25  2  0
  7  2  1  0
 17 10  1  0
 25 18  1  0
M  END
>  <Molecule ChEMBL ID>  (13) 
CHEMBL3605035

>  <Molecule Name>  (13) 
nan

>  <Molecule Max Phase>  (13) 
0

>  <Molecular Weight>  (13) 
373.24

>  <#RO5 Violations>  (13) 
1.0

>  <AlogP>  (13) 
5.61

>  <Compound Key>  (13) 
36

>  <Smiles>  (13) 
Cc1ccc(cc1)C(=O)c2cc(O)c(c(O)c2)c3cc(Cl)cc(Cl)c3

>  <Standard Type>  (13) 
Ki

>  <Standard Relation>  (13) 
'='

>  <Standard Value>  (13) 
9429.0

>  <Standard Units>  (13) 
nM

>  <pChEMBL Value>  (13) 
5.03

>  <Data Validity Comment>  (13) 
nan

>  <Comment>  (13) 
nan

>  <Uo Units>  (13) 
UO_0000065

>  <Ligand Efficiency BEI>  (13) 
13.46

>  <Ligand Efficiency LE>  (13) 
0.27

>  <Ligand Efficiency LLE>  (13) 
-0.58

>  <Ligand Efficiency SEI>  (13) 
8.74

>  <Potential Duplicate>  (13) 
False

>  <Assay ChEMBL ID>  (13) 
CHEMBL3606861

>  <Assay Description>  (13) 
Displacement of [3H]-CP55940 from CB1 receptor (unknown origin) expressed in CHO cell membranes after 90 mins by liquid scintillation counting analysis

>  <Assay Type>  (13) 
B

>  <BAO Format ID>  (13) 
BAO_0000219

>  <BAO Label>  (13) 
cell-based format

>  <Assay Organism>  (13) 
Homo sapiens

>  <Assay Tissue ChEMBL ID>  (13) 
nan

>  <Assay Tissue Name>  (13) 
nan

>  <Assay Cell Type>  (13) 
CHO

>  <Assay Subcellular Fraction>  (13) 
nan

>  <Target ChEMBL ID>  (13) 
CHEMBL218

>  <Target Name>  (13) 
Cannabinoid CB1 receptor

>  <Target Organism>  (13) 
Homo sapiens

>  <Target Type>  (13) 
SINGLE PROTEIN

>  <Document ChEMBL ID>  (13) 
CHEMBL3603733

>  <Source ID>  (13) 
1

>  <Source Description>  (13) 
Scientific Literature

>  <Document Journal>  (13) 
Bioorg. Med. Chem.

>  <Document Year>  (13) 
2015.0

>  <Cell ChEMBL ID>  (13) 
CHEMBL3308072

>  <Confidence Score>  (13) 
9

>  <pKi>  (13) 
5.026

>  <preds pKi>  (13) 
5.685

>  <CB1_pKi>  (13) 
5.03

$$$$

     RDKit          2D

 29 32  0  0  0  0  0  0  0  0999 V2000
   -3.1214    3.8549    0.0000 C   0  0  0  0  0  0  0  0  0  0  0  0
   -3.1214    3.0299    0.0000 C   0  0  0  0  0  0  0  0  0  0  0  0
   -3.8359    2.6174    0.0000 C   0  0  0  0  0  0  0  0  0  0  0  0
   -3.8359    1.7924    0.0000 C   0  0  0  0  0  0  0  0  0  0  0  0
   -3.1214    1.3799    0.0000 C   0  0  0  0  0  0  0  0  0  0  0  0
   -2.4070    1.7924    0.0000 C   0  0  0  0  0  0  0  0  0  0  0  0
   -1.6925    1.3799    0.0000 C   0  0  0  0  0  0  0  0  0  0  0  0
   -2.4070    2.6174    0.0000 C   0  0  0  0  0  0  0  0  0  0  0  0
   -3.1214    0.5549    0.0000 C   0  0  0  0  0  0  0  0  0  0  0  0
   -2.4540    0.0699    0.0000 N   0  0  0  0  0  0  0  0  0  0  0  0
   -2.7089   -0.7147    0.0000 C   0  0  0  0  0  0  0  0  0  0  0  0
   -3.5339   -0.7147    0.0000 C   0  0  0  0  0  0  0  0  0  0  0  0
   -3.7889    0.0699    0.0000 N   0  0  0  0  0  0  0  0  0  0  0  0
   -4.5735    0.3249    0.0000 C   0  0  0  0  0  0  0  0  0  0  0  0
   -5.1866   -0.2272    0.0000 C   0  0  0  0  0  0  0  0  0  0  0  0
   -5.9712    0.0278    0.0000 C   0  0  0  0  0  0  0  0  0  0  0  0
   -6.1427    0.8348    0.0000 C   0  0  0  0  0  0  0  0  0  0  0  0
   -6.9274    1.0897    0.0000 Cl  0  0  0  0  0  0  0  0  0  0  0  0
   -5.5296    1.3868    0.0000 C   0  0  0  0  0  0  0  0  0  0  0  0
   -4.7450    1.1318    0.0000 C   0  0  0  0  0  0  0  0  0  0  0  0
   -2.2240   -1.3821    0.0000 C   0  0  0  0  0  0  0  0  0  0  0  0
   -2.5596   -2.1358    0.0000 O   0  0  0  0  0  0  0  0  0  0  0  0
   -1.4035   -1.2959    0.0000 N   0  0  0  0  0  0  0  0  0  0  0  0
   -0.9186   -1.9633    0.0000 C   0  0  0  0  0  0  0  0  0  0  0  0
   -0.0981   -1.8771    0.0000 C   0  0  0  0  0  0  0  0  0  0  0  0
    0.3868   -2.5445    0.0000 C   0  0  0  0  0  0  0  0  0  0  0  0
    0.0512   -3.2982    0.0000 C   0  0  0  0  0  0  0  0  0  0  0  0
   -0.7692   -3.3844    0.0000 C   0  0  0  0  0  0  0  0  0  0  0  0
   -1.2542   -2.7170    0.0000 C   0  0  0  0  0  0  0  0  0  0  0  0
  1  2  1  0
  2  3  2  0
  3  4  1  0
  4  5  2  0
  5  6  1  0
  6  7  1  0
  6  8  2  0
  5  9  1  0
  9 10  2  0
 10 11  1  0
 11 12  2  0
 12 13  1  0
 13 14  1  0
 14 15  2  0
 15 16  1  0
 16 17  2  0
 17 18  1  0
 17 19  1  0
 19 20  2  0
 11 21  1  0
 21 22  2  0
 21 23  1  0
 23 24  1  0
 24 25  1  0
 25 26  1  0
 26 27  1  0
 27 28  1  0
 28 29  1  0
  8  2  1  0
 13  9  1  0
 20 14  1  0
 29 24  1  0
M  END
>  <Molecule ChEMBL ID>  (14) 
CHEMBL229698

>  <Molecule Name>  (14) 
nan

>  <Molecule Max Phase>  (14) 
0

>  <Molecular Weight>  (14) 
407.95

>  <#RO5 Violations>  (14) 
1.0

>  <AlogP>  (14) 
5.87

>  <Compound Key>  (14) 
13

>  <Smiles>  (14) 
Cc1ccc(c(C)c1)c2nc(cn2c3ccc(Cl)cc3)C(=O)NC4CCCCC4

>  <Standard Type>  (14) 
Ki

>  <Standard Relation>  (14) 
'='

>  <Standard Value>  (14) 
7.2

>  <Standard Units>  (14) 
nM

>  <pChEMBL Value>  (14) 
8.14

>  <Data Validity Comment>  (14) 
nan

>  <Comment>  (14) 
nan

>  <Uo Units>  (14) 
UO_0000065

>  <Ligand Efficiency BEI>  (14) 
19.96

>  <Ligand Efficiency LE>  (14) 
0.38

>  <Ligand Efficiency LLE>  (14) 
2.27

>  <Ligand Efficiency SEI>  (14) 
17.35

>  <Potential Duplicate>  (14) 
False

>  <Assay ChEMBL ID>  (14) 
CHEMBL887658

>  <Assay Description>  (14) 
Displacement of [3H]CP-559440 from human CB1 receptor expressed in HEK293 cells

>  <Assay Type>  (14) 
B

>  <BAO Format ID>  (14) 
BAO_0000219

>  <BAO Label>  (14) 
cell-based format

>  <Assay Organism>  (14) 
Homo sapiens

>  <Assay Tissue ChEMBL ID>  (14) 
nan

>  <Assay Tissue Name>  (14) 
nan

>  <Assay Cell Type>  (14) 
HEK293

>  <Assay Subcellular Fraction>  (14) 
nan

>  <Target ChEMBL ID>  (14) 
CHEMBL218

>  <Target Name>  (14) 
Cannabinoid CB1 receptor

>  <Target Organism>  (14) 
Homo sapiens

>  <Target Type>  (14) 
SINGLE PROTEIN

>  <Document ChEMBL ID>  (14) 
CHEMBL1144643

>  <Source ID>  (14) 
1

>  <Source Description>  (14) 
Scientific Literature

>  <Document Journal>  (14) 
Bioorg. Med. Chem. Lett.

>  <Document Year>  (14) 
2007.0

>  <Cell ChEMBL ID>  (14) 
CHEMBL3307715

>  <Confidence Score>  (14) 
9

>  <pKi>  (14) 
8.143

>  <preds pKi>  (14) 
7.657

>  <CB1_pKi>  (14) 
8.14

$$$$

     RDKit          2D

 27 30  0  0  0  0  0  0  0  0999 V2000
   -5.6287    0.5944    0.0000 Cl  0  0  0  0  0  0  0  0  0  0  0  0
   -4.8440    0.3394    0.0000 C   0  0  0  0  0  0  0  0  0  0  0  0
   -4.2310    0.8915    0.0000 C   0  0  0  0  0  0  0  0  0  0  0  0
   -3.4463    0.6365    0.0000 C   0  0  0  0  0  0  0  0  0  0  0  0
   -3.2748   -0.1704    0.0000 C   0  0  0  0  0  0  0  0  0  0  0  0
   -3.8879   -0.7225    0.0000 C   0  0  0  0  0  0  0  0  0  0  0  0
   -4.6725   -0.4675    0.0000 C   0  0  0  0  0  0  0  0  0  0  0  0
   -2.4902   -0.4254    0.0000 N   0  0  0  0  0  0  0  0  0  0  0  0
   -1.8227    0.0596    0.0000 C   0  0  0  0  0  0  0  0  0  0  0  0
   -1.1553   -0.4254    0.0000 C   0  0  0  0  0  0  0  0  0  0  0  0
   -0.3707   -0.1704    0.0000 O   0  0  0  0  0  0  0  0  0  0  0  0
   -1.4102   -1.2100    0.0000 N   0  0  0  0  0  0  0  0  0  0  0  0
   -2.2352   -1.2100    0.0000 C   0  0  0  0  0  0  0  0  0  0  0  0
   -2.7202   -1.8774    0.0000 S   0  0  0  0  0  0  0  0  0  0  0  0
   -0.9253   -1.8774    0.0000 C   0  0  0  0  0  0  0  0  0  0  0  0
   -0.1048   -1.7912    0.0000 C   0  0  0  0  0  0  0  0  0  0  0  0
    0.3801   -2.4586    0.0000 C   0  0  0  0  0  0  0  0  0  0  0  0
    0.0445   -3.2123    0.0000 C   0  0  0  0  0  0  0  0  0  0  0  0
    0.5294   -3.8797    0.0000 Cl  0  0  0  0  0  0  0  0  0  0  0  0
   -0.7760   -3.2985    0.0000 C   0  0  0  0  0  0  0  0  0  0  0  0
   -1.2609   -2.6311    0.0000 C   0  0  0  0  0  0  0  0  0  0  0  0
   -1.8227    0.8846    0.0000 C   0  0  0  0  0  0  0  0  0  0  0  0
   -2.5372    1.2971    0.0000 C   0  0  0  0  0  0  0  0  0  0  0  0
   -2.5372    2.1221    0.0000 C   0  0  0  0  0  0  0  0  0  0  0  0
   -1.8227    2.5346    0.0000 C   0  0  0  0  0  0  0  0  0  0  0  0
   -1.1083    2.1221    0.0000 C   0  0  0  0  0  0  0  0  0  0  0  0
   -1.1083    1.2971    0.0000 C   0  0  0  0  0  0  0  0  0  0  0  0
  1  2  1  0
  2  3  2  0
  3  4  1  0
  4  5  2  0
  5  6  1  0
  6  7  2  0
  5  8  1  0
  8  9  1  0
  9 10  1  0
 10 11  2  0
 10 12  1  0
 12 13  1  0
 13 14  2  0
 12 15  1  0
 15 16  2  0
 16 17  1  0
 17 18  2  0
 18 19  1  0
 18 20  1  0
 20 21  2  0
  9 22  1  0
 22 23  2  0
 23 24  1  0
 24 25  2  0
 25 26  1  0
 26 27  2  0
  7  2  1  0
 13  8  1  0
 21 15  1  0
 27 22  1  0
M  END
>  <Molecule ChEMBL ID>  (15) 
CHEMBL373196

>  <Molecule Name>  (15) 
nan

>  <Molecule Max Phase>  (15) 
0

>  <Molecular Weight>  (15) 
413.33

>  <#RO5 Violations>  (15) 
1.0

>  <AlogP>  (15) 
5.87

>  <Compound Key>  (15) 
32

>  <Smiles>  (15) 
Clc1ccc(cc1)N2C(C(=O)N(C2=S)c3ccc(Cl)cc3)c4ccccc4

>  <Standard Type>  (15) 
Ki

>  <Standard Relation>  (15) 
'='

>  <Standard Value>  (15) 
2163.0

>  <Standard Units>  (15) 
nM

>  <pChEMBL Value>  (15) 
5.67

>  <Data Validity Comment>  (15) 
nan

>  <Comment>  (15) 
nan

>  <Uo Units>  (15) 
UO_0000065

>  <Ligand Efficiency BEI>  (15) 
13.71

>  <Ligand Efficiency LE>  (15) 
0.29

>  <Ligand Efficiency LLE>  (15) 
-0.21

>  <Ligand Efficiency SEI>  (15) 
24.05

>  <Potential Duplicate>  (15) 
False

>  <Assay ChEMBL ID>  (15) 
CHEMBL871146

>  <Assay Description>  (15) 
Displacement of [3H]SR141716A from human CB1 receptor

>  <Assay Type>  (15) 
B

>  <BAO Format ID>  (15) 
BAO_0000357

>  <BAO Label>  (15) 
single protein format

>  <Assay Organism>  (15) 
Homo sapiens

>  <Assay Tissue ChEMBL ID>  (15) 
nan

>  <Assay Tissue Name>  (15) 
nan

>  <Assay Cell Type>  (15) 
nan

>  <Assay Subcellular Fraction>  (15) 
nan

>  <Target ChEMBL ID>  (15) 
CHEMBL218

>  <Target Name>  (15) 
Cannabinoid CB1 receptor

>  <Target Organism>  (15) 
Homo sapiens

>  <Target Type>  (15) 
SINGLE PROTEIN

>  <Document ChEMBL ID>  (15) 
CHEMBL1148623

>  <Source ID>  (15) 
1

>  <Source Description>  (15) 
Scientific Literature

>  <Document Journal>  (15) 
J. Med. Chem.

>  <Document Year>  (15) 
2006.0

>  <Cell ChEMBL ID>  (15) 
nan

>  <Confidence Score>  (15) 
9

>  <pKi>  (15) 
5.665

>  <preds pKi>  (15) 
5.636

>  <CB1_pKi>  (15) 
5.67

$$$$

     RDKit          2D

 30 33  0  0  0  0  0  0  0  0999 V2000
    2.3576    6.9370    0.0000 Cl  0  0  0  0  0  0  0  0  0  0  0  0
    2.3576    6.1120    0.0000 C   0  0  0  0  0  0  0  0  0  0  0  0
    1.6431    5.6995    0.0000 C   0  0  0  0  0  0  0  0  0  0  0  0
    1.6431    4.8745    0.0000 C   0  0  0  0  0  0  0  0  0  0  0  0
    2.3576    4.4620    0.0000 C   0  0  0  0  0  0  0  0  0  0  0  0
    3.0721    4.8745    0.0000 C   0  0  0  0  0  0  0  0  0  0  0  0
    3.7865    4.4620    0.0000 Cl  0  0  0  0  0  0  0  0  0  0  0  0
    3.0721    5.6995    0.0000 C   0  0  0  0  0  0  0  0  0  0  0  0
    2.3576    3.6370    0.0000 N   0  0  0  0  0  0  0  0  0  0  0  0
    3.0250    3.1521    0.0000 N   0  0  0  0  0  0  0  0  0  0  0  0
    2.7701    2.3675    0.0000 C   0  0  0  0  0  0  0  0  0  0  0  0
    1.9451    2.3675    0.0000 C   0  0  0  0  0  0  0  0  0  0  0  0
    1.4602    1.7000    0.0000 C   0  0  0  0  0  0  0  0  0  0  0  0
    0.6397    1.7863    0.0000 O   0  0  0  0  0  0  0  0  0  0  0  0
    1.7957    0.9464    0.0000 N   0  0  0  0  0  0  0  0  0  0  0  0
    1.3108    0.2789    0.0000 C   0  0  0  0  0  0  0  0  0  0  0  0
    1.7017   -0.4476    0.0000 C   0  0  0  0  0  0  0  0  0  0  0  0
    1.3775   -1.2062    0.0000 C   0  0  0  0  0  0  0  0  0  0  0  0
    0.5822   -1.4256    0.0000 C   0  0  0  0  0  0  0  0  0  0  0  0
   -0.0852   -0.9407    0.0000 C   0  0  0  0  0  0  0  0  0  0  0  0
   -0.1222   -0.1166    0.0000 C   0  0  0  0  0  0  0  0  0  0  0  0
    0.4991    0.4262    0.0000 C   0  0  0  0  0  0  0  0  0  0  0  0
    1.6902    3.1521    0.0000 C   0  0  0  0  0  0  0  0  0  0  0  0
    0.9055    3.4070    0.0000 C   0  0  0  0  0  0  0  0  0  0  0  0
    0.2924    2.8550    0.0000 C   0  0  0  0  0  0  0  0  0  0  0  0
   -0.4922    3.1100    0.0000 C   0  0  0  0  0  0  0  0  0  0  0  0
   -0.6637    3.9169    0.0000 C   0  0  0  0  0  0  0  0  0  0  0  0
   -1.4483    4.1719    0.0000 Br  0  0  0  0  0  0  0  0  0  0  0  0
   -0.0506    4.4690    0.0000 C   0  0  0  0  0  0  0  0  0  0  0  0
    0.7340    4.2140    0.0000 C   0  0  0  0  0  0  0  0  0  0  0  0
  1  2  1  0
  2  3  2  0
  3  4  1  0
  4  5  2  0
  5  6  1  0
  6  7  1  0
  6  8  2  0
  5  9  1  0
  9 10  1  0
 10 11  2  0
 11 12  1  0
 12 13  1  0
 13 14  2  0
 13 15  1  0
 15 16  1  0
 16 17  1  0
 17 18  1  0
 18 19  1  0
 19 20  1  0
 20 21  1  0
 21 22  1  0
 12 23  2  0
 23 24  1  0
 24 25  2  0
 25 26  1  0
 26 27  2  0
 27 28  1  0
 27 29  1  0
 29 30  2  0
  8  2  1  0
 23  9  1  0
 22 16  1  0
 30 24  1  0
M  END
>  <Molecule ChEMBL ID>  (16) 
CHEMBL518505

>  <Molecule Name>  (16) 
nan

>  <Molecule Max Phase>  (16) 
0

>  <Molecular Weight>  (16) 
507.26

>  <#RO5 Violations>  (16) 
2.0

>  <AlogP>  (16) 
7.06

>  <Compound Key>  (16) 
4ce

>  <Smiles>  (16) 
Clc1ccc(c(Cl)c1)n2ncc(C(=O)NC3CCCCCC3)c2c4ccc(Br)cc4

>  <Standard Type>  (16) 
Ki

>  <Standard Relation>  (16) 
'='

>  <Standard Value>  (16) 
1100.0

>  <Standard Units>  (16) 
nM

>  <pChEMBL Value>  (16) 
5.96

>  <Data Validity Comment>  (16) 
nan

>  <Comment>  (16) 
nan

>  <Uo Units>  (16) 
UO_0000065

>  <Ligand Efficiency BEI>  (16) 
11.75

>  <Ligand Efficiency LE>  (16) 
0.27

>  <Ligand Efficiency LLE>  (16) 
-1.1

>  <Ligand Efficiency SEI>  (16) 
12.7

>  <Potential Duplicate>  (16) 
False

>  <Assay ChEMBL ID>  (16) 
CHEMBL962782

>  <Assay Description>  (16) 
Displacement of [3H]CP-55940 from human CB1 receptor expressed in CHO cells

>  <Assay Type>  (16) 
B

>  <BAO Format ID>  (16) 
BAO_0000219

>  <BAO Label>  (16) 
cell-based format

>  <Assay Organism>  (16) 
Homo sapiens

>  <Assay Tissue ChEMBL ID>  (16) 
nan

>  <Assay Tissue Name>  (16) 
nan

>  <Assay Cell Type>  (16) 
CHO

>  <Assay Subcellular Fraction>  (16) 
nan

>  <Target ChEMBL ID>  (16) 
CHEMBL218

>  <Target Name>  (16) 
Cannabinoid CB1 receptor

>  <Target Organism>  (16) 
Homo sapiens

>  <Target Type>  (16) 
SINGLE PROTEIN

>  <Document ChEMBL ID>  (16) 
CHEMBL1140988

>  <Source ID>  (16) 
1

>  <Source Description>  (16) 
Scientific Literature

>  <Document Journal>  (16) 
Eur. J. Med. Chem.

>  <Document Year>  (16) 
2008.0

>  <Cell ChEMBL ID>  (16) 
CHEMBL3308072

>  <Confidence Score>  (16) 
9

>  <pKi>  (16) 
5.959

>  <preds pKi>  (16) 
6.253

>  <CB1_pKi>  (16) 
5.96

$$$$

     RDKit          2D

 30 34  0  0  0  0  0  0  0  0999 V2000
   -1.5230   -6.2364    0.0000 C   0  0  0  0  0  0  0  0  0  0  0  0
   -0.8085   -5.8239    0.0000 C   0  0  0  0  0  0  0  0  0  0  0  0
   -0.8086   -4.9989    0.0000 C   0  0  0  0  0  0  0  0  0  0  0  0
   -0.0941   -4.5863    0.0000 C   0  0  0  0  0  0  0  0  0  0  0  0
   -0.0942   -3.7613    0.0000 C   0  0  0  0  0  0  0  0  0  0  0  0
    0.6203   -3.3488    0.0000 N   0  0  0  0  0  0  0  0  0  0  0  0
    0.6202   -2.5238    0.0000 C   0  0  0  0  0  0  0  0  0  0  0  0
    1.3347   -2.1113    0.0000 C   0  0  0  0  0  0  0  0  0  0  0  0
    1.3346   -1.2863    0.0000 C   0  0  0  0  0  0  0  0  0  0  0  0
    0.6201   -0.8738    0.0000 O   0  0  0  0  0  0  0  0  0  0  0  0
    2.0491   -0.8737    0.0000 N   0  0  0  0  0  0  0  0  0  0  0  0
    2.0490   -0.0487    0.0000 C   0  0  0  0  0  0  0  0  0  0  0  0
    1.3136   -0.4224    0.0000 C   0  0  0  0  0  0  0  0  0  0  0  0
    1.7630    0.3679    0.0000 C   0  0  0  0  0  0  0  0  0  0  0  0
    1.7630    1.1153    0.0000 C   0  0  0  0  0  0  0  0  0  0  0  0
    2.4985    1.4890    0.0000 C   0  0  0  0  0  0  0  0  0  0  0  0
    3.2341    1.1153    0.0000 C   0  0  0  0  0  0  0  0  0  0  0  0
    3.2341    0.3679    0.0000 C   0  0  0  0  0  0  0  0  0  0  0  0
    2.4985   -0.0058    0.0000 C   0  0  0  0  0  0  0  0  0  0  0  0
    2.7846   -0.4224    0.0000 C   0  0  0  0  0  0  0  0  0  0  0  0
    2.0490    0.6987    0.0000 C   0  0  0  0  0  0  0  0  0  0  0  0
    2.0492   -2.5237    0.0000 C   0  0  0  0  0  0  0  0  0  0  0  0
    2.7636   -2.1112    0.0000 O   0  0  0  0  0  0  0  0  0  0  0  0
    2.0492   -3.3487    0.0000 C   0  0  0  0  0  0  0  0  0  0  0  0
    2.6623   -3.9007    0.0000 C   0  0  0  0  0  0  0  0  0  0  0  0
    3.4693   -3.7291    0.0000 C   0  0  0  0  0  0  0  0  0  0  0  0
    2.3268   -4.6544    0.0000 C   0  0  0  0  0  0  0  0  0  0  0  0
    2.7394   -5.3689    0.0000 C   0  0  0  0  0  0  0  0  0  0  0  0
    1.5063   -4.5682    0.0000 S   0  0  0  0  0  0  0  0  0  0  0  0
    1.3348   -3.7613    0.0000 C   0  0  0  0  0  0  0  0  0  0  0  0
  1  2  1  0
  2  3  1  0
  3  4  1  0
  4  5  1  0
  5  6  1  0
  6  7  1  0
  7  8  2  0
  8  9  1  0
  9 10  2  0
  9 11  1  0
 11 12  1  0
 12 13  1  0
 13 14  1  0
 19 14  1  0
 15 16  1  0
 16 17  1  0
 20 12  1  0
 18 19  1  0
 18 20  1  0
 16 21  1  0
  8 22  1  0
 22 23  2  0
 22 24  1  0
 24 25  1  0
 25 26  1  0
 25 27  2  0
 27 28  1  0
 27 29  1  0
 29 30  1  0
 30  6  1  0
 17 18  1  0
 21 12  1  0
 14 15  1  0
 30 24  2  0
M  END
>  <Molecule ChEMBL ID>  (17) 
CHEMBL2316259

>  <Molecule Name>  (17) 
nan

>  <Molecule Max Phase>  (17) 
0

>  <Molecular Weight>  (17) 
426.63

>  <#RO5 Violations>  (17) 
1.0

>  <AlogP>  (17) 
5.57

>  <Compound Key>  (17) 
54

>  <Smiles>  (17) 
CCCCCN1C=C(C(=O)NC23CC4CC(CC(C4)C2)C3)C(=O)c5c(C)c(C)sc15

>  <Standard Type>  (17) 
Ki

>  <Standard Relation>  (17) 
'='

>  <Standard Value>  (17) 
43.0

>  <Standard Units>  (17) 
nM

>  <pChEMBL Value>  (17) 
7.37

>  <Data Validity Comment>  (17) 
nan

>  <Comment>  (17) 
nan

>  <Uo Units>  (17) 
UO_0000065

>  <Ligand Efficiency BEI>  (17) 
17.27

>  <Ligand Efficiency LE>  (17) 
0.34

>  <Ligand Efficiency LLE>  (17) 
1.8

>  <Ligand Efficiency SEI>  (17) 
14.42

>  <Potential Duplicate>  (17) 
False

>  <Assay ChEMBL ID>  (17) 
CHEMBL2319556

>  <Assay Description>  (17) 
Displacement of [3H]CP-55,940 from human recombinant CB1 receptor expressed in CHO cell membranes after 90 mins by scintillation counting analysis

>  <Assay Type>  (17) 
B

>  <BAO Format ID>  (17) 
BAO_0000219

>  <BAO Label>  (17) 
cell-based format

>  <Assay Organism>  (17) 
Homo sapiens

>  <Assay Tissue ChEMBL ID>  (17) 
nan

>  <Assay Tissue Name>  (17) 
nan

>  <Assay Cell Type>  (17) 
CHO

>  <Assay Subcellular Fraction>  (17) 
nan

>  <Target ChEMBL ID>  (17) 
CHEMBL218

>  <Target Name>  (17) 
Cannabinoid CB1 receptor

>  <Target Organism>  (17) 
Homo sapiens

>  <Target Type>  (17) 
SINGLE PROTEIN

>  <Document ChEMBL ID>  (17) 
CHEMBL2311525

>  <Source ID>  (17) 
1

>  <Source Description>  (17) 
Scientific Literature

>  <Document Journal>  (17) 
J. Med. Chem.

>  <Document Year>  (17) 
2013.0

>  <Cell ChEMBL ID>  (17) 
CHEMBL3308072

>  <Confidence Score>  (17) 
9

>  <pKi>  (17) 
7.367

>  <preds pKi>  (17) 
7.259

>  <CB1_pKi>  (17) 
7.37

$$$$

     RDKit          2D

 24 26  0  0  0  0  0  0  0  0999 V2000
   -1.5596    0.0217    0.0000 C   0  0  0  0  0  0  0  0  0  0  0  0
   -1.9213   -0.7198    0.0000 C   0  0  0  0  0  0  0  0  0  0  0  0
   -2.7143   -0.4924    0.0000 C   0  0  0  0  0  0  0  0  0  0  0  0
   -1.2538   -1.2048    0.0000 C   0  0  0  0  0  0  0  0  0  0  0  0
   -0.4334   -1.2910    0.0000 C   0  0  0  0  0  0  0  0  0  0  0  0
    0.0516   -0.6236    0.0000 O   0  0  0  0  0  0  0  0  0  0  0  0
   -0.0978   -2.0447    0.0000 C   0  0  0  0  0  0  0  0  0  0  0  0
    0.7092   -2.2162    0.0000 C   0  0  0  0  0  0  0  0  0  0  0  0
    0.7954   -3.0367    0.0000 N   0  0  0  0  0  0  0  0  0  0  0  0
    1.5099   -3.4492    0.0000 C   0  0  0  0  0  0  0  0  0  0  0  0
    2.2243   -3.0367    0.0000 C   0  0  0  0  0  0  0  0  0  0  0  0
    2.9388   -3.4492    0.0000 C   0  0  0  0  0  0  0  0  0  0  0  0
    3.6533   -3.0367    0.0000 C   0  0  0  0  0  0  0  0  0  0  0  0
    4.3678   -3.4492    0.0000 C   0  0  0  0  0  0  0  0  0  0  0  0
    5.0822   -3.0367    0.0000 O   0  0  0  0  0  0  0  0  0  0  0  0
    0.0417   -3.3722    0.0000 C   0  0  0  0  0  0  0  0  0  0  0  0
   -0.2132   -4.1569    0.0000 C   0  0  0  0  0  0  0  0  0  0  0  0
   -1.0202   -4.3284    0.0000 C   0  0  0  0  0  0  0  0  0  0  0  0
   -1.5722   -3.7153    0.0000 C   0  0  0  0  0  0  0  0  0  0  0  0
   -1.3173   -2.9307    0.0000 C   0  0  0  0  0  0  0  0  0  0  0  0
   -0.5103   -2.7592    0.0000 C   0  0  0  0  0  0  0  0  0  0  0  0
   -2.0075   -1.5403    0.0000 C   0  0  0  0  0  0  0  0  0  0  0  0
   -1.8079   -2.3408    0.0000 C   0  0  0  0  0  0  0  0  0  0  0  0
   -2.8305   -1.5979    0.0000 C   0  0  0  0  0  0  0  0  0  0  0  0
  1  2  1  0
  2  3  1  0
  2  4  1  0
  4  5  1  0
  5  6  2  0
  5  7  1  0
  7  8  2  0
  8  9  1  0
  9 10  1  0
 10 11  1  0
 11 12  1  0
 12 13  1  0
 13 14  1  0
 14 15  1  0
  9 16  1  0
 16 17  2  0
 17 18  1  0
 18 19  2  0
 19 20  1  0
 20 21  2  0
  4 22  1  0
 22 23  1  0
 22 24  1  0
 22  2  1  0
 21  7  1  0
 21 16  1  0
M  END
>  <Molecule ChEMBL ID>  (18) 
CHEMBL571131

>  <Molecule Name>  (18) 
nan

>  <Molecule Max Phase>  (18) 
0

>  <Molecular Weight>  (18) 
327.47

>  <#RO5 Violations>  (18) 
0.0

>  <AlogP>  (18) 
4.67

>  <Compound Key>  (18) 
51

>  <Smiles>  (18) 
CC1(C)C(C(=O)c2cn(CCCCCO)c3ccccc23)C1(C)C

>  <Standard Type>  (18) 
Ki

>  <Standard Relation>  (18) 
'='

>  <Standard Value>  (18) 
680.0

>  <Standard Units>  (18) 
nM

>  <pChEMBL Value>  (18) 
6.17

>  <Data Validity Comment>  (18) 
nan

>  <Comment>  (18) 
nan

>  <Uo Units>  (18) 
UO_0000065

>  <Ligand Efficiency BEI>  (18) 
18.83

>  <Ligand Efficiency LE>  (18) 
0.35

>  <Ligand Efficiency LLE>  (18) 
1.5

>  <Ligand Efficiency SEI>  (18) 
14.6

>  <Potential Duplicate>  (18) 
False

>  <Assay ChEMBL ID>  (18) 
CHEMBL1040876

>  <Assay Description>  (18) 
Displacement of [3H]CP-55940 from human recombinant CB1 receptor expressed in CHO cells

>  <Assay Type>  (18) 
B

>  <BAO Format ID>  (18) 
BAO_0000219

>  <BAO Label>  (18) 
cell-based format

>  <Assay Organism>  (18) 
Homo sapiens

>  <Assay Tissue ChEMBL ID>  (18) 
nan

>  <Assay Tissue Name>  (18) 
nan

>  <Assay Cell Type>  (18) 
CHO

>  <Assay Subcellular Fraction>  (18) 
nan

>  <Target ChEMBL ID>  (18) 
CHEMBL218

>  <Target Name>  (18) 
Cannabinoid CB1 receptor

>  <Target Organism>  (18) 
Homo sapiens

>  <Target Type>  (18) 
SINGLE PROTEIN

>  <Document ChEMBL ID>  (18) 
CHEMBL1156767

>  <Source ID>  (18) 
1

>  <Source Description>  (18) 
Scientific Literature

>  <Document Journal>  (18) 
J. Med. Chem.

>  <Document Year>  (18) 
2010.0

>  <Cell ChEMBL ID>  (18) 
CHEMBL3308072

>  <Confidence Score>  (18) 
9

>  <pKi>  (18) 
6.169

>  <preds pKi>  (18) 
6.996

>  <CB1_pKi>  (18) 
6.17

$$$$

     RDKit          2D

 29 33  0  0  0  0  0  0  0  0999 V2000
    1.9972   -1.1690    0.0000 O   0  0  0  0  0  0  0  0  0  0  0  0
    1.9972   -0.3440    0.0000 C   0  0  0  0  0  0  0  0  0  0  0  0
    2.7116    0.0685    0.0000 N   0  0  0  0  0  0  0  0  0  0  0  0
    2.7116    0.8935    0.0000 C   0  0  0  0  0  0  0  0  0  0  0  0
    3.4261    1.3060    0.0000 C   0  0  0  0  0  0  0  0  0  0  0  0
    4.1406    0.8935    0.0000 C   0  0  0  0  0  0  0  0  0  0  0  0
    4.1406    0.0685    0.0000 C   0  0  0  0  0  0  0  0  0  0  0  0
    3.4261   -0.3440    0.0000 C   0  0  0  0  0  0  0  0  0  0  0  0
    1.2827    0.0685    0.0000 C   0  0  0  0  0  0  0  0  0  0  0  0
    0.5682   -0.3440    0.0000 C   0  0  0  0  0  0  0  0  0  0  0  0
   -0.1462    0.0685    0.0000 C   0  0  0  0  0  0  0  0  0  0  0  0
   -0.9309   -0.1865    0.0000 O   0  0  0  0  0  0  0  0  0  0  0  0
   -1.4158    0.4810    0.0000 C   0  0  0  0  0  0  0  0  0  0  0  0
   -0.9309    1.1484    0.0000 O   0  0  0  0  0  0  0  0  0  0  0  0
   -0.1462    0.8935    0.0000 C   0  0  0  0  0  0  0  0  0  0  0  0
    0.5682    1.3060    0.0000 C   0  0  0  0  0  0  0  0  0  0  0  0
    1.2827    0.8935    0.0000 N   0  0  0  0  0  0  0  0  0  0  0  0
   -1.9742    1.0882    0.0000 C   0  0  0  0  0  0  0  0  0  0  0  0
   -2.7793    0.9083    0.0000 C   0  0  0  0  0  0  0  0  0  0  0  0
   -3.3378    1.5155    0.0000 C   0  0  0  0  0  0  0  0  0  0  0  0
   -3.0911    2.3028    0.0000 C   0  0  0  0  0  0  0  0  0  0  0  0
   -2.2859    2.4828    0.0000 C   0  0  0  0  0  0  0  0  0  0  0  0
   -1.7275    1.8755    0.0000 C   0  0  0  0  0  0  0  0  0  0  0  0
   -2.1345    0.0760    0.0000 C   0  0  0  0  0  0  0  0  0  0  0  0
   -2.1432   -0.7490    0.0000 C   0  0  0  0  0  0  0  0  0  0  0  0
   -2.8619   -1.1540    0.0000 C   0  0  0  0  0  0  0  0  0  0  0  0
   -3.5720   -0.7340    0.0000 C   0  0  0  0  0  0  0  0  0  0  0  0
   -3.5634    0.0909    0.0000 C   0  0  0  0  0  0  0  0  0  0  0  0
   -2.8446    0.4959    0.0000 C   0  0  0  0  0  0  0  0  0  0  0  0
  1  2  2  0
  2  3  1  0
  3  4  1  0
  4  5  1  0
  5  6  1  0
  6  7  1  0
  7  8  1  0
  2  9  1  0
  9 10  2  0
 10 11  1  0
 11 12  1  0
 12 13  1  0
 13 14  1  0
 14 15  1  0
 15 16  1  0
 16 17  2  0
 13 18  1  0
 18 19  2  0
 19 20  1  0
 20 21  2  0
 21 22  1  0
 22 23  2  0
 13 24  1  0
 24 25  2  0
 25 26  1  0
 26 27  2  0
 27 28  1  0
 28 29  2  0
  8  3  1  0
 17  9  1  0
 15 11  2  0
 23 18  1  0
 29 24  1  0
M  END
>  <Molecule ChEMBL ID>  (19) 
CHEMBL262858

>  <Molecule Name>  (19) 
nan

>  <Molecule Max Phase>  (19) 
0

>  <Molecular Weight>  (19) 
386.45

>  <#RO5 Violations>  (19) 
0.0

>  <AlogP>  (19) 
4.38

>  <Compound Key>  (19) 
13

>  <Smiles>  (19) 
O=C(N1CCCCC1)c2cc3OC(Oc3cn2)(c4ccccc4)c5ccccc5

>  <Standard Type>  (19) 
Ki

>  <Standard Relation>  (19) 
'='

>  <Standard Value>  (19) 
13.0

>  <Standard Units>  (19) 
nM

>  <pChEMBL Value>  (19) 
7.89

>  <Data Validity Comment>  (19) 
nan

>  <Comment>  (19) 
nan

>  <Uo Units>  (19) 
UO_0000065

>  <Ligand Efficiency BEI>  (19) 
20.41

>  <Ligand Efficiency LE>  (19) 
0.37

>  <Ligand Efficiency LLE>  (19) 
3.51

>  <Ligand Efficiency SEI>  (19) 
15.27

>  <Potential Duplicate>  (19) 
False

>  <Assay ChEMBL ID>  (19) 
CHEMBL932400

>  <Assay Description>  (19) 
Displacement of [3H]CP-55940 from human CB1R expressed in HEK293 cells

>  <Assay Type>  (19) 
B

>  <BAO Format ID>  (19) 
BAO_0000219

>  <BAO Label>  (19) 
cell-based format

>  <Assay Organism>  (19) 
Homo sapiens

>  <Assay Tissue ChEMBL ID>  (19) 
nan

>  <Assay Tissue Name>  (19) 
nan

>  <Assay Cell Type>  (19) 
HEK293

>  <Assay Subcellular Fraction>  (19) 
nan

>  <Target ChEMBL ID>  (19) 
CHEMBL218

>  <Target Name>  (19) 
Cannabinoid CB1 receptor

>  <Target Organism>  (19) 
Homo sapiens

>  <Target Type>  (19) 
SINGLE PROTEIN

>  <Document ChEMBL ID>  (19) 
CHEMBL1142431

>  <Source ID>  (19) 
1

>  <Source Description>  (19) 
Scientific Literature

>  <Document Journal>  (19) 
J. Med. Chem.

>  <Document Year>  (19) 
2008.0

>  <Cell ChEMBL ID>  (19) 
CHEMBL3307715

>  <Confidence Score>  (19) 
9

>  <pKi>  (19) 
7.886

>  <preds pKi>  (19) 
6.977

>  <CB1_pKi>  (19) 
7.89

$$$$

     RDKit          2D

 35 35  0  0  0  0  0  0  0  0999 V2000
   -2.8236   -4.4097    0.0000 C   0  0  0  0  0  0  0  0  0  0  0  0
   -2.2515   -3.8152    0.0000 C   0  0  0  0  0  0  0  0  0  0  0  0
   -1.4507   -4.0134    0.0000 C   0  0  0  0  0  0  0  0  0  0  0  0
   -0.8786   -3.4189    0.0000 C   0  0  0  0  0  0  0  0  0  0  0  0
   -0.0778   -3.6171    0.0000 C   0  0  0  0  0  0  0  0  0  0  0  0
    0.4942   -3.0226    0.0000 C   0  0  0  0  0  0  0  0  0  0  0  0
    1.2951   -3.2208    0.0000 C   0  0  0  0  0  0  0  0  0  0  0  0
    1.8671   -2.6263    0.0000 C   0  0  0  0  0  0  0  0  0  0  0  0
    2.6680   -2.8244    0.0000 C   0  0  0  0  0  0  0  0  0  0  0  0
    3.2400   -2.2300    0.0000 C   0  0  0  0  0  0  0  0  0  0  0  0
    4.0409   -2.4281    0.0000 C   0  0  0  0  0  0  0  0  0  0  0  0
    4.6129   -1.8337    0.0000 C   0  0  0  0  0  0  0  0  0  0  0  0
    4.3841   -1.0410    0.0000 C   0  0  0  0  0  0  0  0  0  0  0  0
    3.5832   -0.8429    0.0000 C   0  0  0  0  0  0  0  0  0  0  0  0
    2.8768   -1.2690    0.0000 O   0  0  0  0  0  0  0  0  0  0  0  0
    2.4507   -0.5626    0.0000 C   0  0  0  0  0  0  0  0  0  0  0  0
    1.6498   -0.3645    0.0000 O   0  0  0  0  0  0  0  0  0  0  0  0
    3.1571   -0.1365    0.0000 C   0  0  0  0  0  0  0  0  0  0  0  0
    3.3552    0.6644    0.0000 C   0  0  0  0  0  0  0  0  0  0  0  0
    2.7607    1.2364    0.0000 C   0  0  0  0  0  0  0  0  0  0  0  0
    2.9589    2.0373    0.0000 C   0  0  0  0  0  0  0  0  0  0  0  0
    2.3644    2.6093    0.0000 C   0  0  0  0  0  0  0  0  0  0  0  0
    2.5626    3.4102    0.0000 C   0  0  0  0  0  0  0  0  0  0  0  0
    1.9681    3.9822    0.0000 C   0  0  0  0  0  0  0  0  0  0  0  0
    5.4137   -2.0318    0.0000 O   0  0  0  0  0  0  0  0  0  0  0  0
    5.6426   -2.8244    0.0000 C   0  0  0  0  0  0  0  0  0  0  0  0
    5.0705   -3.4189    0.0000 O   0  0  0  0  0  0  0  0  0  0  0  0
    6.4434   -3.0226    0.0000 C   0  0  0  0  0  0  0  0  0  0  0  0
    7.0154   -2.4281    0.0000 C   0  0  0  0  0  0  0  0  0  0  0  0
    6.7866   -1.6355    0.0000 C   0  0  0  0  0  0  0  0  0  0  0  0
    5.9858   -1.4373    0.0000 C   0  0  0  0  0  0  0  0  0  0  0  0
    7.3587   -1.0410    0.0000 C   0  0  0  0  0  0  0  0  0  0  0  0
    6.6722   -3.8152    0.0000 N   0  0  0  0  0  0  0  0  0  0  0  0
    7.4731   -4.0134    0.0000 C   0  0  0  0  0  0  0  0  0  0  0  0
    8.0451   -3.4189    0.0000 O   0  0  0  0  0  0  0  0  0  0  0  0
  1  2  1  0
  2  3  1  0
  3  4  1  0
  4  5  1  0
  5  6  1  0
  6  7  1  0
  7  8  1  0
  8  9  1  0
  9 10  1  0
 10 11  1  0
 12 11  1  1
 12 13  1  0
 14 13  1  6
 14 15  1  0
 15 16  1  0
 16 17  2  0
 16 18  1  0
 18 19  1  1
 19 20  1  0
 20 21  1  0
 21 22  1  0
 22 23  1  0
 23 24  1  0
 12 25  1  0
 25 26  1  0
 26 27  2  0
 26 28  1  0
 28 29  1  6
 29 30  1  0
 30 31  1  0
 30 32  1  0
 28 33  1  0
 33 34  1  0
 34 35  2  0
 18 14  1  0
M  END
>  <Molecule ChEMBL ID>  (20) 
CHEMBL175247

>  <Molecule Name>  (20) 
ORLISTAT

>  <Molecule Max Phase>  (20) 
4

>  <Molecular Weight>  (20) 
495.75

>  <#RO5 Violations>  (20) 
1.0

>  <AlogP>  (20) 
6.88

>  <Compound Key>  (20) 
Orlistat, Xenical

>  <Smiles>  (20) 
CCCCCCCCCCC[C@@H](C[C@@H]1OC(=O)[C@H]1CCCCCC)OC(=O)[C@H](CC(C)C)NC=O

>  <Standard Type>  (20) 
Ki

>  <Standard Relation>  (20) 
'='

>  <Standard Value>  (20) 
2500.0

>  <Standard Units>  (20) 
nM

>  <pChEMBL Value>  (20) 
5.6

>  <Data Validity Comment>  (20) 
nan

>  <Comment>  (20) 
nan

>  <Uo Units>  (20) 
UO_0000065

>  <Ligand Efficiency BEI>  (20) 
11.3

>  <Ligand Efficiency LE>  (20) 
0.22

>  <Ligand Efficiency LLE>  (20) 
-1.28

>  <Ligand Efficiency SEI>  (20) 
6.86

>  <Potential Duplicate>  (20) 
False

>  <Assay ChEMBL ID>  (20) 
CHEMBL982704

>  <Assay Description>  (20) 
Displacement of [3H]CP-55940 from human recombinant CB1 receptor expressed in HEK293 cells by scintillation counting

>  <Assay Type>  (20) 
B

>  <BAO Format ID>  (20) 
BAO_0000219

>  <BAO Label>  (20) 
cell-based format

>  <Assay Organism>  (20) 
Homo sapiens

>  <Assay Tissue ChEMBL ID>  (20) 
nan

>  <Assay Tissue Name>  (20) 
nan

>  <Assay Cell Type>  (20) 
HEK293

>  <Assay Subcellular Fraction>  (20) 
nan

>  <Target ChEMBL ID>  (20) 
CHEMBL218

>  <Target Name>  (20) 
Cannabinoid CB1 receptor

>  <Target Organism>  (20) 
Homo sapiens

>  <Target Type>  (20) 
SINGLE PROTEIN

>  <Document ChEMBL ID>  (20) 
CHEMBL1142489

>  <Source ID>  (20) 
1

>  <Source Description>  (20) 
Scientific Literature

>  <Document Journal>  (20) 
J. Med. Chem.

>  <Document Year>  (20) 
2008.0

>  <Cell ChEMBL ID>  (20) 
CHEMBL3307715

>  <Confidence Score>  (20) 
9

>  <pKi>  (20) 
5.602

>  <preds pKi>  (20) 
5.377

>  <CB1_pKi>  (20) 
5.60

$$$$

     RDKit          2D

 33 36  0  0  0  0  0  0  0  0999 V2000
   -2.5997   -7.4955    0.0000 O   0  0  0  0  0  0  0  0  0  0  0  0
   -2.5997   -6.6705    0.0000 C   0  0  0  0  0  0  0  0  0  0  0  0
   -3.3141   -6.2580    0.0000 O   0  0  0  0  0  0  0  0  0  0  0  0
   -1.8852   -6.2580    0.0000 C   0  0  0  0  0  0  0  0  0  0  0  0
   -1.8852   -5.4330    0.0000 C   0  0  0  0  0  0  0  0  0  0  0  0
   -2.5997   -5.0205    0.0000 C   0  0  0  0  0  0  0  0  0  0  0  0
   -2.5997   -4.1955    0.0000 C   0  0  0  0  0  0  0  0  0  0  0  0
   -1.8852   -3.7830    0.0000 C   0  0  0  0  0  0  0  0  0  0  0  0
   -1.1707   -4.1955    0.0000 C   0  0  0  0  0  0  0  0  0  0  0  0
   -0.4563   -3.7830    0.0000 N   0  0  0  0  0  0  0  0  0  0  0  0
   -0.4563   -2.9580    0.0000 C   0  0  0  0  0  0  0  0  0  0  0  0
   -1.1707   -2.5455    0.0000 O   0  0  0  0  0  0  0  0  0  0  0  0
    0.2582   -2.5455    0.0000 C   0  0  0  0  0  0  0  0  0  0  0  0
    0.9727   -2.9580    0.0000 C   0  0  0  0  0  0  0  0  0  0  0  0
    1.6872   -2.5455    0.0000 C   0  0  0  0  0  0  0  0  0  0  0  0
    1.6872   -1.7205    0.0000 C   0  0  0  0  0  0  0  0  0  0  0  0
    2.2705   -1.1371    0.0000 C   0  0  0  0  0  0  0  0  0  0  0  0
    3.0955   -1.1371    0.0000 C   0  0  0  0  0  0  0  0  0  0  0  0
    3.6789   -1.7205    0.0000 C   0  0  0  0  0  0  0  0  0  0  0  0
    3.6789   -2.5455    0.0000 C   0  0  0  0  0  0  0  0  0  0  0  0
    3.0955   -3.1288    0.0000 C   0  0  0  0  0  0  0  0  0  0  0  0
    2.2705   -3.1288    0.0000 C   0  0  0  0  0  0  0  0  0  0  0  0
    0.9727   -1.3080    0.0000 N   0  0  0  0  0  0  0  0  0  0  0  0
    0.9727   -0.4830    0.0000 C   0  0  0  0  0  0  0  0  0  0  0  0
    1.6872   -0.0705    0.0000 C   0  0  0  0  0  0  0  0  0  0  0  0
    1.6872    0.7545    0.0000 C   0  0  0  0  0  0  0  0  0  0  0  0
    2.4016    1.1670    0.0000 C   0  0  0  0  0  0  0  0  0  0  0  0
    3.1161    0.7545    0.0000 C   0  0  0  0  0  0  0  0  0  0  0  0
    3.1161   -0.0705    0.0000 C   0  0  0  0  0  0  0  0  0  0  0  0
    2.4016   -0.4830    0.0000 C   0  0  0  0  0  0  0  0  0  0  0  0
    0.2582   -1.7205    0.0000 C   0  0  0  0  0  0  0  0  0  0  0  0
   -0.4563   -1.3080    0.0000 O   0  0  0  0  0  0  0  0  0  0  0  0
   -1.1707   -5.0205    0.0000 C   0  0  0  0  0  0  0  0  0  0  0  0
  1  2  1  0
  2  3  2  0
  2  4  1  0
  4  5  1  0
  5  6  2  0
  6  7  1  0
  7  8  2  0
  8  9  1  0
  9 10  1  0
 10 11  1  0
 11 12  2  0
 11 13  1  0
 13 14  2  0
 14 15  1  0
 15 16  2  0
 16 17  1  0
 17 18  1  0
 18 19  1  0
 19 20  1  0
 20 21  1  0
 21 22  1  0
 16 23  1  0
 23 24  1  0
 24 25  1  0
 25 26  1  0
 26 27  1  0
 27 28  1  0
 28 29  1  0
 29 30  1  0
 23 31  1  0
 31 32  2  0
  9 33  2  0
 33  5  1  0
 31 13  1  0
 22 15  1  0
 30 25  1  0
M  END
>  <Molecule ChEMBL ID>  (21) 
CHEMBL2023576

>  <Molecule Name>  (21) 
nan

>  <Molecule Max Phase>  (21) 
0

>  <Molecular Weight>  (21) 
450.58

>  <#RO5 Violations>  (21) 
0.0

>  <AlogP>  (21) 
4.97

>  <Compound Key>  (21) 
14

>  <Smiles>  (21) 
OC(=O)Cc1cccc(NC(=O)C2=CC3=C(CCCCCC3)N(CC4CCCCC4)C2=O)c1

>  <Standard Type>  (21) 
Ki

>  <Standard Relation>  (21) 
'='

>  <Standard Value>  (21) 
2880.0

>  <Standard Units>  (21) 
nM

>  <pChEMBL Value>  (21) 
5.54

>  <Data Validity Comment>  (21) 
nan

>  <Comment>  (21) 
nan

>  <Uo Units>  (21) 
UO_0000065

>  <Ligand Efficiency BEI>  (21) 
12.3

>  <Ligand Efficiency LE>  (21) 
0.23

>  <Ligand Efficiency LLE>  (21) 
0.57

>  <Ligand Efficiency SEI>  (21) 
6.27

>  <Potential Duplicate>  (21) 
False

>  <Assay ChEMBL ID>  (21) 
CHEMBL2025416

>  <Assay Description>  (21) 
Displacement of [3H]CP55940 from human CB1 receptor membrane fractions

>  <Assay Type>  (21) 
B

>  <BAO Format ID>  (21) 
BAO_0000019

>  <BAO Label>  (21) 
assay format

>  <Assay Organism>  (21) 
Homo sapiens

>  <Assay Tissue ChEMBL ID>  (21) 
nan

>  <Assay Tissue Name>  (21) 
nan

>  <Assay Cell Type>  (21) 
nan

>  <Assay Subcellular Fraction>  (21) 
nan

>  <Target ChEMBL ID>  (21) 
CHEMBL218

>  <Target Name>  (21) 
Cannabinoid CB1 receptor

>  <Target Organism>  (21) 
Homo sapiens

>  <Target Type>  (21) 
SINGLE PROTEIN

>  <Document ChEMBL ID>  (21) 
CHEMBL2021918

>  <Source ID>  (21) 
1

>  <Source Description>  (21) 
Scientific Literature

>  <Document Journal>  (21) 
Bioorg. Med. Chem. Lett.

>  <Document Year>  (21) 
2012.0

>  <Cell ChEMBL ID>  (21) 
nan

>  <Confidence Score>  (21) 
9

>  <pKi>  (21) 
5.541

>  <preds pKi>  (21) 
5.935

>  <CB1_pKi>  (21) 
5.54

$$$$

     RDKit          2D

 29 32  0  0  0  0  0  0  0  0999 V2000
    1.6883    0.0596    0.0000 C   0  0  0  0  0  0  0  0  0  0  0  0
    1.6883   -0.7654    0.0000 C   0  0  0  0  0  0  0  0  0  0  0  0
    2.3557   -1.2503    0.0000 C   0  0  0  0  0  0  0  0  0  0  0  0
    2.1008   -2.0350    0.0000 N   0  0  0  0  0  0  0  0  0  0  0  0
    1.2758   -2.0350    0.0000 C   0  0  0  0  0  0  0  0  0  0  0  0
    0.7909   -2.7024    0.0000 C   0  0  0  0  0  0  0  0  0  0  0  0
   -0.0296   -2.6162    0.0000 C   0  0  0  0  0  0  0  0  0  0  0  0
   -0.5145   -3.2836    0.0000 C   0  0  0  0  0  0  0  0  0  0  0  0
   -0.1790   -4.0373    0.0000 C   0  0  0  0  0  0  0  0  0  0  0  0
   -0.6639   -4.7047    0.0000 Cl  0  0  0  0  0  0  0  0  0  0  0  0
    0.6415   -4.1235    0.0000 C   0  0  0  0  0  0  0  0  0  0  0  0
    1.1264   -3.4561    0.0000 C   0  0  0  0  0  0  0  0  0  0  0  0
    1.9469   -3.5423    0.0000 Cl  0  0  0  0  0  0  0  0  0  0  0  0
    1.0209   -1.2503    0.0000 N   0  0  0  0  0  0  0  0  0  0  0  0
    0.2362   -0.9954    0.0000 C   0  0  0  0  0  0  0  0  0  0  0  0
   -0.3769   -1.5474    0.0000 C   0  0  0  0  0  0  0  0  0  0  0  0
   -1.1615   -1.2925    0.0000 C   0  0  0  0  0  0  0  0  0  0  0  0
   -1.3330   -0.4855    0.0000 C   0  0  0  0  0  0  0  0  0  0  0  0
   -2.1176   -0.2306    0.0000 Cl  0  0  0  0  0  0  0  0  0  0  0  0
   -0.7199    0.0665    0.0000 C   0  0  0  0  0  0  0  0  0  0  0  0
    0.0647   -0.1884    0.0000 C   0  0  0  0  0  0  0  0  0  0  0  0
    3.1404   -0.9954    0.0000 C   0  0  0  0  0  0  0  0  0  0  0  0
    3.3119   -0.1884    0.0000 O   0  0  0  0  0  0  0  0  0  0  0  0
    3.7535   -1.5474    0.0000 N   0  0  0  0  0  0  0  0  0  0  0  0
    3.5819   -2.3544    0.0000 C   0  0  0  0  0  0  0  0  0  0  0  0
    4.1340   -2.9675    0.0000 C   0  0  0  0  0  0  0  0  0  0  0  0
    3.7215   -3.6820    0.0000 C   0  0  0  0  0  0  0  0  0  0  0  0
    2.9145   -3.5104    0.0000 C   0  0  0  0  0  0  0  0  0  0  0  0
    2.8283   -2.6900    0.0000 C   0  0  0  0  0  0  0  0  0  0  0  0
  1  2  1  0
  2  3  2  0
  3  4  1  0
  4  5  2  0
  5  6  1  0
  6  7  2  0
  7  8  1  0
  8  9  2  0
  9 10  1  0
  9 11  1  0
 11 12  2  0
 12 13  1  0
  5 14  1  0
 14 15  1  0
 15 16  2  0
 16 17  1  0
 17 18  2  0
 18 19  1  0
 18 20  1  0
 20 21  2  0
  3 22  1  0
 22 23  2  0
 22 24  1  0
 24 25  1  0
 25 26  1  0
 26 27  1  0
 27 28  1  0
 28 29  1  0
 14  2  1  0
 12  6  1  0
 21 15  1  0
 29 25  1  0
M  END
>  <Molecule ChEMBL ID>  (22) 
CHEMBL368547

>  <Molecule Name>  (22) 
nan

>  <Molecule Max Phase>  (22) 
0

>  <Molecular Weight>  (22) 
448.78

>  <#RO5 Violations>  (22) 
1.0

>  <AlogP>  (22) 
6.48

>  <Compound Key>  (22) 
72

>  <Smiles>  (22) 
Cc1c(nc(c2ccc(Cl)cc2Cl)n1c3ccc(Cl)cc3)C(=O)NC4CCCC4

>  <Standard Type>  (22) 
Ki

>  <Standard Relation>  (22) 
'='

>  <Standard Value>  (22) 
33.0

>  <Standard Units>  (22) 
nM

>  <pChEMBL Value>  (22) 
7.48

>  <Data Validity Comment>  (22) 
nan

>  <Comment>  (22) 
nan

>  <Uo Units>  (22) 
UO_0000065

>  <Ligand Efficiency BEI>  (22) 
16.67

>  <Ligand Efficiency LE>  (22) 
0.35

>  <Ligand Efficiency LLE>  (22) 
1.0

>  <Ligand Efficiency SEI>  (22) 
15.95

>  <Potential Duplicate>  (22) 
False

>  <Assay ChEMBL ID>  (22) 
CHEMBL829819

>  <Assay Description>  (22) 
In vitro displacement of CP-55940 binding to human CB1 receptor expressed in CHO cells

>  <Assay Type>  (22) 
B

>  <BAO Format ID>  (22) 
BAO_0000219

>  <BAO Label>  (22) 
cell-based format

>  <Assay Organism>  (22) 
Homo sapiens

>  <Assay Tissue ChEMBL ID>  (22) 
nan

>  <Assay Tissue Name>  (22) 
nan

>  <Assay Cell Type>  (22) 
CHO

>  <Assay Subcellular Fraction>  (22) 
nan

>  <Target ChEMBL ID>  (22) 
CHEMBL218

>  <Target Name>  (22) 
Cannabinoid CB1 receptor

>  <Target Organism>  (22) 
Homo sapiens

>  <Target Type>  (22) 
SINGLE PROTEIN

>  <Document ChEMBL ID>  (22) 
CHEMBL1145197

>  <Source ID>  (22) 
1

>  <Source Description>  (22) 
Scientific Literature

>  <Document Journal>  (22) 
J. Med. Chem.

>  <Document Year>  (22) 
2005.0

>  <Cell ChEMBL ID>  (22) 
CHEMBL3308072

>  <Confidence Score>  (22) 
9

>  <pKi>  (22) 
7.481

>  <preds pKi>  (22) 
7.868

>  <CB1_pKi>  (22) 
7.48

$$$$

     RDKit          2D

 28 31  0  0  0  0  0  0  0  0999 V2000
    3.5559   -3.3186    0.0000 C   0  0  0  0  0  0  0  0  0  0  0  0
    2.8414   -2.9061    0.0000 S   0  0  0  0  0  0  0  0  0  0  0  0
    2.1270   -3.3186    0.0000 C   0  0  0  0  0  0  0  0  0  0  0  0
    2.1270   -4.1436    0.0000 S   0  0  0  0  0  0  0  0  0  0  0  0
    1.4125   -2.9061    0.0000 N   0  0  0  0  0  0  0  0  0  0  0  0
    0.6980   -3.3186    0.0000 C   0  0  0  0  0  0  0  0  0  0  0  0
   -0.0164   -2.9061    0.0000 C   0  0  0  0  0  0  0  0  0  0  0  0
   -0.0164   -3.7311    0.0000 C   0  0  0  0  0  0  0  0  0  0  0  0
   -0.7309   -4.1436    0.0000 C   0  0  0  0  0  0  0  0  0  0  0  0
   -1.4454   -3.7311    0.0000 C   0  0  0  0  0  0  0  0  0  0  0  0
   -1.4454   -2.9061    0.0000 C   0  0  0  0  0  0  0  0  0  0  0  0
   -0.7309   -2.4936    0.0000 C   0  0  0  0  0  0  0  0  0  0  0  0
   -0.0164   -2.0811    0.0000 C   0  0  0  0  0  0  0  0  0  0  0  0
    0.6980   -1.6686    0.0000 O   0  0  0  0  0  0  0  0  0  0  0  0
    1.4125   -2.0811    0.0000 C   0  0  0  0  0  0  0  0  0  0  0  0
    2.1270   -1.6686    0.0000 N   0  0  0  0  0  0  0  0  0  0  0  0
    2.1270   -0.8436    0.0000 C   0  0  0  0  0  0  0  0  0  0  0  0
    1.4125   -0.4311    0.0000 C   0  0  0  0  0  0  0  0  0  0  0  0
    1.4125    0.3939    0.0000 C   0  0  0  0  0  0  0  0  0  0  0  0
    2.1270    0.8064    0.0000 C   0  0  0  0  0  0  0  0  0  0  0  0
    2.1270    1.6314    0.0000 C   0  0  0  0  0  0  0  0  0  0  0  0
    2.1270    2.4564    0.0000 N   0  0  0  0  0  0  0  0  0  0  0  0
    2.8414    0.3939    0.0000 C   0  0  0  0  0  0  0  0  0  0  0  0
    3.5559    0.8064    0.0000 C   0  0  0  0  0  0  0  0  0  0  0  0
    4.2704    0.3939    0.0000 C   0  0  0  0  0  0  0  0  0  0  0  0
    4.2704   -0.4311    0.0000 C   0  0  0  0  0  0  0  0  0  0  0  0
    3.5559   -0.8436    0.0000 C   0  0  0  0  0  0  0  0  0  0  0  0
    2.8414   -0.4311    0.0000 C   0  0  0  0  0  0  0  0  0  0  0  0
  1  2  1  0
  2  3  1  0
  3  4  2  0
  3  5  1  0
  5  6  1  0
  6  7  1  0
  7  8  1  0
  8  9  1  0
  9 10  1  0
 10 11  1  0
 11 12  1  0
  7 13  1  0
 13 14  1  0
 14 15  1  0
 15 16  2  0
 16 17  1  0
 17 18  2  0
 18 19  1  0
 19 20  2  0
 20 21  1  0
 21 22  3  0
 20 23  1  0
 23 24  2  0
 24 25  1  0
 25 26  2  0
 26 27  1  0
 27 28  2  0
 15  5  1  0
 12  7  1  0
 28 17  1  0
 28 23  1  0
M  END
>  <Molecule ChEMBL ID>  (23) 
CHEMBL482357

>  <Molecule Name>  (23) 
nan

>  <Molecule Max Phase>  (23) 
0

>  <Molecular Weight>  (23) 
409.58

>  <#RO5 Violations>  (23) 
1.0

>  <AlogP>  (23) 
5.63

>  <Compound Key>  (23) 
26

>  <Smiles>  (23) 
CSC(=S)N1CC2(CCCCC2)CO/C/1=N\c3ccc(C#N)c4ccccc34

>  <Standard Type>  (23) 
Ki

>  <Standard Relation>  (23) 
'='

>  <Standard Value>  (23) 
9.2

>  <Standard Units>  (23) 
nM

>  <pChEMBL Value>  (23) 
8.04

>  <Data Validity Comment>  (23) 
nan

>  <Comment>  (23) 
nan

>  <Uo Units>  (23) 
UO_0000065

>  <Ligand Efficiency BEI>  (23) 
19.62

>  <Ligand Efficiency LE>  (23) 
0.39

>  <Ligand Efficiency LLE>  (23) 
2.41

>  <Ligand Efficiency SEI>  (23) 
16.53

>  <Potential Duplicate>  (23) 
False

>  <Assay ChEMBL ID>  (23) 
CHEMBL947737

>  <Assay Description>  (23) 
Binding affinity to human CB1 receptor

>  <Assay Type>  (23) 
B

>  <BAO Format ID>  (23) 
BAO_0000357

>  <BAO Label>  (23) 
single protein format

>  <Assay Organism>  (23) 
Homo sapiens

>  <Assay Tissue ChEMBL ID>  (23) 
nan

>  <Assay Tissue Name>  (23) 
nan

>  <Assay Cell Type>  (23) 
nan

>  <Assay Subcellular Fraction>  (23) 
nan

>  <Target ChEMBL ID>  (23) 
CHEMBL218

>  <Target Name>  (23) 
Cannabinoid CB1 receptor

>  <Target Organism>  (23) 
Homo sapiens

>  <Target Type>  (23) 
SINGLE PROTEIN

>  <Document ChEMBL ID>  (23) 
CHEMBL1141006

>  <Source ID>  (23) 
1

>  <Source Description>  (23) 
Scientific Literature

>  <Document Journal>  (23) 
Bioorg. Med. Chem. Lett.

>  <Document Year>  (23) 
2008.0

>  <Cell ChEMBL ID>  (23) 
nan

>  <Confidence Score>  (23) 
9

>  <pKi>  (23) 
8.036

>  <preds pKi>  (23) 
7.726

>  <CB1_pKi>  (23) 
8.04

$$$$

     RDKit          2D

 26 28  0  0  0  0  0  0  0  0999 V2000
    0.3577    3.2023    0.0000 C   0  0  0  0  0  0  0  0  0  0  0  0
    0.3577    2.3773    0.0000 C   0  0  0  0  0  0  0  0  0  0  0  0
    1.0722    1.9648    0.0000 C   0  0  0  0  0  0  0  0  0  0  0  0
    1.0722    1.1398    0.0000 C   0  0  0  0  0  0  0  0  0  0  0  0
    0.3577    0.7273    0.0000 C   0  0  0  0  0  0  0  0  0  0  0  0
    0.3577   -0.0977    0.0000 N   0  0  0  0  0  0  0  0  0  0  0  0
    1.0722   -0.5102    0.0000 C   0  0  0  0  0  0  0  0  0  0  0  0
    1.7867   -0.0977    0.0000 O   0  0  0  0  0  0  0  0  0  0  0  0
    1.0722   -1.3352    0.0000 C   0  0  0  0  0  0  0  0  0  0  0  0
    1.7867   -1.7477    0.0000 C   0  0  0  0  0  0  0  0  0  0  0  0
    1.7867   -2.5727    0.0000 C   0  0  0  0  0  0  0  0  0  0  0  0
    1.0722   -2.9852    0.0000 C   0  0  0  0  0  0  0  0  0  0  0  0
    0.3577   -2.5727    0.0000 C   0  0  0  0  0  0  0  0  0  0  0  0
   -0.3567   -2.9852    0.0000 Cl  0  0  0  0  0  0  0  0  0  0  0  0
    0.3577   -1.7477    0.0000 C   0  0  0  0  0  0  0  0  0  0  0  0
   -0.3567    1.1398    0.0000 C   0  0  0  0  0  0  0  0  0  0  0  0
   -0.3567    1.9648    0.0000 C   0  0  0  0  0  0  0  0  0  0  0  0
   -1.0712    2.3773    0.0000 S   0  0  0  0  0  0  0  0  0  0  0  0
   -0.6587    3.0918    0.0000 O   0  0  0  0  0  0  0  0  0  0  0  0
   -1.4837    1.6628    0.0000 O   0  0  0  0  0  0  0  0  0  0  0  0
   -1.7857    2.7898    0.0000 N   0  0  0  0  0  0  0  0  0  0  0  0
   -2.5002    2.3773    0.0000 C   0  0  0  0  0  0  0  0  0  0  0  0
   -3.2146    2.7898    0.0000 C   0  0  0  0  0  0  0  0  0  0  0  0
   -3.2146    3.6148    0.0000 O   0  0  0  0  0  0  0  0  0  0  0  0
   -2.5002    4.0273    0.0000 C   0  0  0  0  0  0  0  0  0  0  0  0
   -1.7857    3.6148    0.0000 C   0  0  0  0  0  0  0  0  0  0  0  0
  1  2  1  0
  2  3  2  0
  3  4  1  0
  4  5  2  0
  5  6  1  0
  6  7  1  0
  7  8  2  0
  7  9  1  0
  9 10  2  0
 10 11  1  0
 11 12  2  0
 12 13  1  0
 13 14  1  0
 13 15  2  0
  5 16  1  0
 16 17  2  0
 17 18  1  0
 18 19  2  0
 18 20  2  0
 18 21  1  0
 21 22  1  0
 22 23  1  0
 23 24  1  0
 24 25  1  0
 25 26  1  0
 17  2  1  0
 15  9  1  0
 26 21  1  0
M  END
>  <Molecule ChEMBL ID>  (24) 
CHEMBL470233

>  <Molecule Name>  (24) 
nan

>  <Molecule Max Phase>  (24) 
0

>  <Molecular Weight>  (24) 
394.88

>  <#RO5 Violations>  (24) 
0.0

>  <AlogP>  (24) 
2.92

>  <Compound Key>  (24) 
44

>  <Smiles>  (24) 
Cc1ccc(NC(=O)c2cccc(Cl)c2)cc1S(=O)(=O)N3CCOCC3

>  <Standard Type>  (24) 
Ki

>  <Standard Relation>  (24) 
'='

>  <Standard Value>  (24) 
270.0

>  <Standard Units>  (24) 
nM

>  <pChEMBL Value>  (24) 
6.57

>  <Data Validity Comment>  (24) 
nan

>  <Comment>  (24) 
nan

>  <Uo Units>  (24) 
UO_0000065

>  <Ligand Efficiency BEI>  (24) 
16.63

>  <Ligand Efficiency LE>  (24) 
0.35

>  <Ligand Efficiency LLE>  (24) 
3.65

>  <Ligand Efficiency SEI>  (24) 
8.68

>  <Potential Duplicate>  (24) 
False

>  <Assay ChEMBL ID>  (24) 
CHEMBL1030615

>  <Assay Description>  (24) 
Displacement of [3H]CP-55940 from human cloned CB1 receptor by scintillation spectrometry

>  <Assay Type>  (24) 
B

>  <BAO Format ID>  (24) 
BAO_0000357

>  <BAO Label>  (24) 
single protein format

>  <Assay Organism>  (24) 
Homo sapiens

>  <Assay Tissue ChEMBL ID>  (24) 
nan

>  <Assay Tissue Name>  (24) 
nan

>  <Assay Cell Type>  (24) 
nan

>  <Assay Subcellular Fraction>  (24) 
nan

>  <Target ChEMBL ID>  (24) 
CHEMBL218

>  <Target Name>  (24) 
Cannabinoid CB1 receptor

>  <Target Organism>  (24) 
Homo sapiens

>  <Target Type>  (24) 
SINGLE PROTEIN

>  <Document ChEMBL ID>  (24) 
CHEMBL1136835

>  <Source ID>  (24) 
1

>  <Source Description>  (24) 
Scientific Literature

>  <Document Journal>  (24) 
Bioorg. Med. Chem. Lett.

>  <Document Year>  (24) 
2009.0

>  <Cell ChEMBL ID>  (24) 
nan

>  <Confidence Score>  (24) 
9

>  <pKi>  (24) 
6.569

>  <preds pKi>  (24) 
5.683

>  <CB1_pKi>  (24) 
6.57

$$$$

     RDKit          2D

 32 35  0  0  0  0  0  0  0  0999 V2000
   -3.8942   -6.7348    0.0000 O   0  0  0  0  0  0  0  0  0  0  0  0
   -3.5586   -5.9811    0.0000 C   0  0  0  0  0  0  0  0  0  0  0  0
   -4.0436   -5.3137    0.0000 O   0  0  0  0  0  0  0  0  0  0  0  0
   -2.7382   -5.8949    0.0000 C   0  0  0  0  0  0  0  0  0  0  0  0
   -2.4026   -5.1412    0.0000 C   0  0  0  0  0  0  0  0  0  0  0  0
   -2.8151   -4.4268    0.0000 C   0  0  0  0  0  0  0  0  0  0  0  0
   -2.2631   -3.8137    0.0000 N   0  0  0  0  0  0  0  0  0  0  0  0
   -1.5094   -4.1492    0.0000 C   0  0  0  0  0  0  0  0  0  0  0  0
   -0.7949   -3.7367    0.0000 N   0  0  0  0  0  0  0  0  0  0  0  0
   -0.7949   -2.9117    0.0000 C   0  0  0  0  0  0  0  0  0  0  0  0
   -1.5094   -2.4992    0.0000 O   0  0  0  0  0  0  0  0  0  0  0  0
   -0.0805   -2.4992    0.0000 C   0  0  0  0  0  0  0  0  0  0  0  0
    0.6340   -2.9117    0.0000 C   0  0  0  0  0  0  0  0  0  0  0  0
    1.3485   -2.4992    0.0000 C   0  0  0  0  0  0  0  0  0  0  0  0
    1.3485   -1.6742    0.0000 C   0  0  0  0  0  0  0  0  0  0  0  0
    1.9318   -1.0909    0.0000 C   0  0  0  0  0  0  0  0  0  0  0  0
    2.7568   -1.0909    0.0000 C   0  0  0  0  0  0  0  0  0  0  0  0
    3.3402   -1.6742    0.0000 C   0  0  0  0  0  0  0  0  0  0  0  0
    3.3402   -2.4992    0.0000 C   0  0  0  0  0  0  0  0  0  0  0  0
    2.7568   -3.0826    0.0000 C   0  0  0  0  0  0  0  0  0  0  0  0
    1.9318   -3.0826    0.0000 C   0  0  0  0  0  0  0  0  0  0  0  0
    0.6340   -1.2617    0.0000 N   0  0  0  0  0  0  0  0  0  0  0  0
    0.6340   -0.4367    0.0000 C   0  0  0  0  0  0  0  0  0  0  0  0
    1.3485   -0.0242    0.0000 C   0  0  0  0  0  0  0  0  0  0  0  0
    1.3485    0.8008    0.0000 C   0  0  0  0  0  0  0  0  0  0  0  0
    2.0630    1.2133    0.0000 C   0  0  0  0  0  0  0  0  0  0  0  0
    2.7774    0.8008    0.0000 C   0  0  0  0  0  0  0  0  0  0  0  0
    2.7774   -0.0242    0.0000 C   0  0  0  0  0  0  0  0  0  0  0  0
    2.0630   -0.4367    0.0000 C   0  0  0  0  0  0  0  0  0  0  0  0
   -0.0805   -1.6742    0.0000 C   0  0  0  0  0  0  0  0  0  0  0  0
   -0.7949   -1.2617    0.0000 O   0  0  0  0  0  0  0  0  0  0  0  0
   -1.5956   -4.9697    0.0000 S   0  0  0  0  0  0  0  0  0  0  0  0
  1  2  1  0
  2  3  2  0
  2  4  1  0
  4  5  1  0
  5  6  2  0
  6  7  1  0
  7  8  2  0
  8  9  1  0
  9 10  1  0
 10 11  2  0
 10 12  1  0
 12 13  2  0
 13 14  1  0
 14 15  2  0
 15 16  1  0
 16 17  1  0
 17 18  1  0
 18 19  1  0
 19 20  1  0
 20 21  1  0
 15 22  1  0
 22 23  1  0
 23 24  1  0
 24 25  1  0
 25 26  1  0
 26 27  1  0
 27 28  1  0
 28 29  1  0
 22 30  1  0
 30 31  2  0
  8 32  1  0
 32  5  1  0
 30 12  1  0
 21 14  1  0
 29 24  1  0
M  END
>  <Molecule ChEMBL ID>  (25) 
CHEMBL2023582

>  <Molecule Name>  (25) 
nan

>  <Molecule Max Phase>  (25) 
0

>  <Molecular Weight>  (25) 
457.6

>  <#RO5 Violations>  (25) 
0.0

>  <AlogP>  (25) 
4.42

>  <Compound Key>  (25) 
20

>  <Smiles>  (25) 
OC(=O)Cc1cnc(NC(=O)C2=CC3=C(CCCCCC3)N(CC4CCCCC4)C2=O)s1

>  <Standard Type>  (25) 
Ki

>  <Standard Relation>  (25) 
'='

>  <Standard Value>  (25) 
235.0

>  <Standard Units>  (25) 
nM

>  <pChEMBL Value>  (25) 
6.63

>  <Data Validity Comment>  (25) 
nan

>  <Comment>  (25) 
nan

>  <Uo Units>  (25) 
UO_0000065

>  <Ligand Efficiency BEI>  (25) 
14.49

>  <Ligand Efficiency LE>  (25) 
0.28

>  <Ligand Efficiency LLE>  (25) 
2.21

>  <Ligand Efficiency SEI>  (25) 
6.54

>  <Potential Duplicate>  (25) 
False

>  <Assay ChEMBL ID>  (25) 
CHEMBL2025416

>  <Assay Description>  (25) 
Displacement of [3H]CP55940 from human CB1 receptor membrane fractions

>  <Assay Type>  (25) 
B

>  <BAO Format ID>  (25) 
BAO_0000019

>  <BAO Label>  (25) 
assay format

>  <Assay Organism>  (25) 
Homo sapiens

>  <Assay Tissue ChEMBL ID>  (25) 
nan

>  <Assay Tissue Name>  (25) 
nan

>  <Assay Cell Type>  (25) 
nan

>  <Assay Subcellular Fraction>  (25) 
nan

>  <Target ChEMBL ID>  (25) 
CHEMBL218

>  <Target Name>  (25) 
Cannabinoid CB1 receptor

>  <Target Organism>  (25) 
Homo sapiens

>  <Target Type>  (25) 
SINGLE PROTEIN

>  <Document ChEMBL ID>  (25) 
CHEMBL2021918

>  <Source ID>  (25) 
1

>  <Source Description>  (25) 
Scientific Literature

>  <Document Journal>  (25) 
Bioorg. Med. Chem. Lett.

>  <Document Year>  (25) 
2012.0

>  <Cell ChEMBL ID>  (25) 
nan

>  <Confidence Score>  (25) 
9

>  <pKi>  (25) 
6.629

>  <preds pKi>  (25) 
6.083

>  <CB1_pKi>  (25) 
6.63

$$$$

     RDKit          2D

 32 35  0  0  0  0  0  0  0  0999 V2000
   -7.7813    0.3530    0.0000 Cl  0  0  0  0  0  0  0  0  0  0  0  0
   -7.0668   -0.0595    0.0000 C   0  0  0  0  0  0  0  0  0  0  0  0
   -6.3523    0.3530    0.0000 C   0  0  0  0  0  0  0  0  0  0  0  0
   -5.6379   -0.0595    0.0000 C   0  0  0  0  0  0  0  0  0  0  0  0
   -5.6379   -0.8845    0.0000 C   0  0  0  0  0  0  0  0  0  0  0  0
   -6.3523   -1.2970    0.0000 C   0  0  0  0  0  0  0  0  0  0  0  0
   -7.0668   -0.8845    0.0000 C   0  0  0  0  0  0  0  0  0  0  0  0
   -4.9234   -1.2970    0.0000 C   0  0  0  0  0  0  0  0  0  0  0  0
   -4.2089   -0.8845    0.0000 C   0  0  0  0  0  0  0  0  0  0  0  0
   -4.2089   -0.0595    0.0000 O   0  0  0  0  0  0  0  0  0  0  0  0
   -3.4945   -1.2970    0.0000 N   0  0  0  0  0  0  0  0  0  0  0  0
   -2.7800   -0.8845    0.0000 C   0  0  0  0  0  0  0  0  0  0  0  0
   -2.0655   -1.2970    0.0000 C   0  0  0  0  0  0  0  0  0  0  0  0
   -1.3511   -0.8845    0.0000 C   0  0  0  0  0  0  0  0  0  0  0  0
   -0.6366   -1.2970    0.0000 C   0  0  0  0  0  0  0  0  0  0  0  0
    0.0779   -0.8845    0.0000 C   0  0  0  0  0  0  0  0  0  0  0  0
    0.7924   -1.2970    0.0000 C   0  0  0  0  0  0  0  0  0  0  0  0
    0.7924   -2.1220    0.0000 C   0  0  0  0  0  0  0  0  0  0  0  0
    0.0779   -2.5345    0.0000 C   0  0  0  0  0  0  0  0  0  0  0  0
   -0.6366   -2.1220    0.0000 C   0  0  0  0  0  0  0  0  0  0  0  0
   -1.3511   -0.0595    0.0000 C   0  0  0  0  0  0  0  0  0  0  0  0
   -2.0655    0.3530    0.0000 C   0  0  0  0  0  0  0  0  0  0  0  0
   -2.0655    1.1780    0.0000 C   0  0  0  0  0  0  0  0  0  0  0  0
   -1.3511    1.5905    0.0000 C   0  0  0  0  0  0  0  0  0  0  0  0
   -0.6366    1.1780    0.0000 C   0  0  0  0  0  0  0  0  0  0  0  0
   -0.6366    0.3530    0.0000 C   0  0  0  0  0  0  0  0  0  0  0  0
   -4.9234   -2.1220    0.0000 C   0  0  0  0  0  0  0  0  0  0  0  0
   -4.2089   -2.5345    0.0000 C   0  0  0  0  0  0  0  0  0  0  0  0
   -4.2089   -3.3595    0.0000 C   0  0  0  0  0  0  0  0  0  0  0  0
   -4.9234   -3.7720    0.0000 C   0  0  0  0  0  0  0  0  0  0  0  0
   -5.6379   -3.3595    0.0000 C   0  0  0  0  0  0  0  0  0  0  0  0
   -5.6379   -2.5345    0.0000 C   0  0  0  0  0  0  0  0  0  0  0  0
  1  2  1  0
  2  3  2  0
  3  4  1  0
  4  5  2  0
  5  6  1  0
  6  7  2  0
  5  8  1  0
  8  9  1  0
  9 10  2  0
  9 11  1  0
 11 12  1  0
 12 13  1  0
 13 14  1  0
 14 15  1  0
 15 16  2  0
 16 17  1  0
 17 18  2  0
 18 19  1  0
 19 20  2  0
 14 21  1  0
 21 22  2  0
 22 23  1  0
 23 24  2  0
 24 25  1  0
 25 26  2  0
  8 27  1  0
 27 28  2  0
 28 29  1  0
 29 30  2  0
 30 31  1  0
 31 32  2  0
  7  2  1  0
 20 15  1  0
 26 21  1  0
 32 27  1  0
M  END
>  <Molecule ChEMBL ID>  (26) 
CHEMBL475909

>  <Molecule Name>  (26) 
nan

>  <Molecule Max Phase>  (26) 
0

>  <Molecular Weight>  (26) 
439.99

>  <#RO5 Violations>  (26) 
1.0

>  <AlogP>  (26) 
6.81

>  <Compound Key>  (26) 
9a

>  <Smiles>  (26) 
Clc1ccc(cc1)C(C(=O)NCCC(c2ccccc2)c3ccccc3)c4ccccc4

>  <Standard Type>  (26) 
Ki

>  <Standard Relation>  (26) 
'='

>  <Standard Value>  (26) 
560.0

>  <Standard Units>  (26) 
nM

>  <pChEMBL Value>  (26) 
6.25

>  <Data Validity Comment>  (26) 
nan

>  <Comment>  (26) 
nan

>  <Uo Units>  (26) 
UO_0000065

>  <Ligand Efficiency BEI>  (26) 
14.21

>  <Ligand Efficiency LE>  (26) 
0.27

>  <Ligand Efficiency LLE>  (26) 
-0.56

>  <Ligand Efficiency SEI>  (26) 
21.48

>  <Potential Duplicate>  (26) 
False

>  <Assay ChEMBL ID>  (26) 
CHEMBL981122

>  <Assay Description>  (26) 
Displacement of [3H]CP-55940 from human recombinant CB1 receptor expressed in HEK cells

>  <Assay Type>  (26) 
B

>  <BAO Format ID>  (26) 
BAO_0000219

>  <BAO Label>  (26) 
cell-based format

>  <Assay Organism>  (26) 
Homo sapiens

>  <Assay Tissue ChEMBL ID>  (26) 
nan

>  <Assay Tissue Name>  (26) 
nan

>  <Assay Cell Type>  (26) 
HEK293

>  <Assay Subcellular Fraction>  (26) 
nan

>  <Target ChEMBL ID>  (26) 
CHEMBL218

>  <Target Name>  (26) 
Cannabinoid CB1 receptor

>  <Target Organism>  (26) 
Homo sapiens

>  <Target Type>  (26) 
SINGLE PROTEIN

>  <Document ChEMBL ID>  (26) 
CHEMBL1155783

>  <Source ID>  (26) 
1

>  <Source Description>  (26) 
Scientific Literature

>  <Document Journal>  (26) 
Bioorg. Med. Chem.

>  <Document Year>  (26) 
2008.0

>  <Cell ChEMBL ID>  (26) 
CHEMBL3307715

>  <Confidence Score>  (26) 
9

>  <pKi>  (26) 
6.252

>  <preds pKi>  (26) 
6.800

>  <CB1_pKi>  (26) 
6.25

$$$$

     RDKit          2D

 29 32  0  0  0  0  0  0  0  0999 V2000
   -1.7125    3.3609    0.0000 C   0  0  0  0  0  0  0  0  0  0  0  0
   -1.7125    2.5359    0.0000 C   0  0  0  0  0  0  0  0  0  0  0  0
   -0.9980    2.1234    0.0000 C   0  0  0  0  0  0  0  0  0  0  0  0
   -0.9980    1.2984    0.0000 C   0  0  0  0  0  0  0  0  0  0  0  0
   -1.7125    0.8859    0.0000 C   0  0  0  0  0  0  0  0  0  0  0  0
   -2.4270    1.2984    0.0000 C   0  0  0  0  0  0  0  0  0  0  0  0
   -2.4270    2.1234    0.0000 C   0  0  0  0  0  0  0  0  0  0  0  0
   -1.7125    0.0609    0.0000 C   0  0  0  0  0  0  0  0  0  0  0  0
   -0.9980   -0.3516    0.0000 N   0  0  0  0  0  0  0  0  0  0  0  0
   -0.9980   -1.1766    0.0000 C   0  0  0  0  0  0  0  0  0  0  0  0
   -1.7125   -1.5891    0.0000 C   0  0  0  0  0  0  0  0  0  0  0  0
   -2.4270   -1.1766    0.0000 N   0  0  0  0  0  0  0  0  0  0  0  0
   -2.4270   -0.3516    0.0000 C   0  0  0  0  0  0  0  0  0  0  0  0
   -3.1415    0.0609    0.0000 C   0  0  0  0  0  0  0  0  0  0  0  0
   -3.8559   -0.3516    0.0000 C   0  0  0  0  0  0  0  0  0  0  0  0
   -4.5704    0.0609    0.0000 C   0  0  0  0  0  0  0  0  0  0  0  0
   -4.5704    0.8859    0.0000 C   0  0  0  0  0  0  0  0  0  0  0  0
   -5.2849    1.2984    0.0000 C   0  0  0  0  0  0  0  0  0  0  0  0
   -3.8559    1.2984    0.0000 C   0  0  0  0  0  0  0  0  0  0  0  0
   -3.1415    0.8859    0.0000 C   0  0  0  0  0  0  0  0  0  0  0  0
   -1.7125   -2.4141    0.0000 C   0  0  0  0  0  0  0  0  0  0  0  0
   -2.4270   -2.8266    0.0000 O   0  0  0  0  0  0  0  0  0  0  0  0
   -0.9980   -2.8266    0.0000 N   0  0  0  0  0  0  0  0  0  0  0  0
   -0.9980   -3.6516    0.0000 C   0  0  0  0  0  0  0  0  0  0  0  0
   -0.2836   -4.0641    0.0000 C   0  0  0  0  0  0  0  0  0  0  0  0
   -0.2836   -4.8891    0.0000 C   0  0  0  0  0  0  0  0  0  0  0  0
   -0.9980   -5.3016    0.0000 C   0  0  0  0  0  0  0  0  0  0  0  0
   -1.7125   -4.8891    0.0000 C   0  0  0  0  0  0  0  0  0  0  0  0
   -1.7125   -4.0641    0.0000 C   0  0  0  0  0  0  0  0  0  0  0  0
  1  2  1  0
  2  3  2  0
  3  4  1  0
  4  5  2  0
  5  6  1  0
  6  7  2  0
  5  8  1  0
  8  9  2  0
  9 10  1  0
 10 11  2  0
 11 12  1  0
 12 13  2  0
 13 14  1  0
 14 15  2  0
 15 16  1  0
 16 17  2  0
 17 18  1  0
 17 19  1  0
 19 20  2  0
 11 21  1  0
 21 22  2  0
 21 23  1  0
 23 24  1  0
 24 25  2  0
 25 26  1  0
 26 27  2  0
 27 28  1  0
 28 29  2  0
  7  2  1  0
 13  8  1  0
 20 14  1  0
 29 24  1  0
M  END
>  <Molecule ChEMBL ID>  (27) 
CHEMBL225242

>  <Molecule Name>  (27) 
nan

>  <Molecule Max Phase>  (27) 
0

>  <Molecular Weight>  (27) 
379.46

>  <#RO5 Violations>  (27) 
1.0

>  <AlogP>  (27) 
5.68

>  <Compound Key>  (27) 
9

>  <Smiles>  (27) 
Cc1ccc(cc1)c2ncc(nc2c3ccc(C)cc3)C(=O)Nc4ccccc4

>  <Standard Type>  (27) 
Ki

>  <Standard Relation>  (27) 
'='

>  <Standard Value>  (27) 
509.0

>  <Standard Units>  (27) 
nM

>  <pChEMBL Value>  (27) 
6.29

>  <Data Validity Comment>  (27) 
nan

>  <Comment>  (27) 
nan

>  <Uo Units>  (27) 
UO_0000065

>  <Ligand Efficiency BEI>  (27) 
16.58

>  <Ligand Efficiency LE>  (27) 
0.3

>  <Ligand Efficiency LLE>  (27) 
0.61

>  <Ligand Efficiency SEI>  (27) 
11.47

>  <Potential Duplicate>  (27) 
False

>  <Assay ChEMBL ID>  (27) 
CHEMBL887035

>  <Assay Description>  (27) 
Binding affinity to human CB1 receptor

>  <Assay Type>  (27) 
B

>  <BAO Format ID>  (27) 
BAO_0000357

>  <BAO Label>  (27) 
single protein format

>  <Assay Organism>  (27) 
Homo sapiens

>  <Assay Tissue ChEMBL ID>  (27) 
nan

>  <Assay Tissue Name>  (27) 
nan

>  <Assay Cell Type>  (27) 
nan

>  <Assay Subcellular Fraction>  (27) 
nan

>  <Target ChEMBL ID>  (27) 
CHEMBL218

>  <Target Name>  (27) 
Cannabinoid CB1 receptor

>  <Target Organism>  (27) 
Homo sapiens

>  <Target Type>  (27) 
SINGLE PROTEIN

>  <Document ChEMBL ID>  (27) 
CHEMBL1139999

>  <Source ID>  (27) 
1

>  <Source Description>  (27) 
Scientific Literature

>  <Document Journal>  (27) 
Bioorg. Med. Chem. Lett.

>  <Document Year>  (27) 
2007.0

>  <Cell ChEMBL ID>  (27) 
nan

>  <Confidence Score>  (27) 
9

>  <pKi>  (27) 
6.293

>  <preds pKi>  (27) 
6.642

>  <CB1_pKi>  (27) 
6.29

$$$$

     RDKit          2D

 26 28  0  0  0  0  0  0  0  0999 V2000
   -4.7127   -2.7347    0.0000 C   0  0  0  0  0  0  0  0  0  0  0  0
   -3.9982   -3.1472    0.0000 C   0  0  0  0  0  0  0  0  0  0  0  0
   -3.2838   -2.7347    0.0000 C   0  0  0  0  0  0  0  0  0  0  0  0
   -2.5693   -3.1472    0.0000 C   0  0  0  0  0  0  0  0  0  0  0  0
   -1.8548   -2.7347    0.0000 C   0  0  0  0  0  0  0  0  0  0  0  0
   -1.1404   -3.1472    0.0000 N   0  0  0  0  0  0  0  0  0  0  0  0
   -0.4259   -2.7347    0.0000 C   0  0  0  0  0  0  0  0  0  0  0  0
    0.2886   -3.1472    0.0000 C   0  0  0  0  0  0  0  0  0  0  0  0
    1.0031   -2.7347    0.0000 C   0  0  0  0  0  0  0  0  0  0  0  0
    1.7175   -3.1472    0.0000 O   0  0  0  0  0  0  0  0  0  0  0  0
    1.0031   -1.9097    0.0000 N   0  0  0  0  0  0  0  0  0  0  0  0
    1.7175   -1.4972    0.0000 N   0  0  0  0  0  0  0  0  0  0  0  0
    1.7175   -0.6722    0.0000 C   0  0  0  0  0  0  0  0  0  0  0  0
    2.4320   -0.2597    0.0000 C   0  0  0  0  0  0  0  0  0  0  0  0
    3.1465   -0.6722    0.0000 C   0  0  0  0  0  0  0  0  0  0  0  0
    3.1465   -1.4972    0.0000 C   0  0  0  0  0  0  0  0  0  0  0  0
    2.4320   -1.9097    0.0000 C   0  0  0  0  0  0  0  0  0  0  0  0
    0.2886   -3.9722    0.0000 C   0  0  0  0  0  0  0  0  0  0  0  0
    1.0031   -4.3847    0.0000 O   0  0  0  0  0  0  0  0  0  0  0  0
   -0.4259   -4.3847    0.0000 C   0  0  0  0  0  0  0  0  0  0  0  0
   -0.4259   -5.2097    0.0000 C   0  0  0  0  0  0  0  0  0  0  0  0
   -1.1404   -5.6222    0.0000 C   0  0  0  0  0  0  0  0  0  0  0  0
   -1.1404   -6.4472    0.0000 Br  0  0  0  0  0  0  0  0  0  0  0  0
   -1.8548   -5.2097    0.0000 C   0  0  0  0  0  0  0  0  0  0  0  0
   -1.8548   -4.3847    0.0000 C   0  0  0  0  0  0  0  0  0  0  0  0
   -1.1404   -3.9722    0.0000 C   0  0  0  0  0  0  0  0  0  0  0  0
  1  2  1  0
  2  3  1  0
  3  4  1  0
  4  5  1  0
  5  6  1  0
  6  7  1  0
  7  8  2  0
  8  9  1  0
  9 10  2  0
  9 11  1  0
 11 12  1  0
 12 13  1  0
 13 14  1  0
 14 15  1  0
 15 16  1  0
 16 17  1  0
  8 18  1  0
 18 19  2  0
 18 20  1  0
 20 21  2  0
 21 22  1  0
 22 23  1  0
 22 24  2  0
 24 25  1  0
 25 26  2  0
 26  6  1  0
 17 12  1  0
 26 20  1  0
M  END
>  <Molecule ChEMBL ID>  (28) 
CHEMBL1215992

>  <Molecule Name>  (28) 
nan

>  <Molecule Max Phase>  (28) 
0

>  <Molecular Weight>  (28) 
420.35

>  <#RO5 Violations>  (28) 
0.0

>  <AlogP>  (28) 
4.08

>  <Compound Key>  (28) 
2ai

>  <Smiles>  (28) 
CCCCCN1C=C(C(=O)NN2CCCCC2)C(=O)c3cc(Br)ccc13

>  <Standard Type>  (28) 
Ki

>  <Standard Relation>  (28) 
'='

>  <Standard Value>  (28) 
1900.0

>  <Standard Units>  (28) 
nM

>  <pChEMBL Value>  (28) 
5.72

>  <Data Validity Comment>  (28) 
nan

>  <Comment>  (28) 
nan

>  <Uo Units>  (28) 
UO_0000065

>  <Ligand Efficiency BEI>  (28) 
13.61

>  <Ligand Efficiency LE>  (28) 
0.3

>  <Ligand Efficiency LLE>  (28) 
1.64

>  <Ligand Efficiency SEI>  (28) 
10.53

>  <Potential Duplicate>  (28) 
False

>  <Assay ChEMBL ID>  (28) 
CHEMBL1219437

>  <Assay Description>  (28) 
Displacement of [3H]CP-55940 from human CB1 receptor expressed in HEK cells

>  <Assay Type>  (28) 
B

>  <BAO Format ID>  (28) 
BAO_0000219

>  <BAO Label>  (28) 
cell-based format

>  <Assay Organism>  (28) 
Homo sapiens

>  <Assay Tissue ChEMBL ID>  (28) 
nan

>  <Assay Tissue Name>  (28) 
nan

>  <Assay Cell Type>  (28) 
HEK293

>  <Assay Subcellular Fraction>  (28) 
nan

>  <Target ChEMBL ID>  (28) 
CHEMBL218

>  <Target Name>  (28) 
Cannabinoid CB1 receptor

>  <Target Organism>  (28) 
Homo sapiens

>  <Target Type>  (28) 
SINGLE PROTEIN

>  <Document ChEMBL ID>  (28) 
CHEMBL1212935

>  <Source ID>  (28) 
1

>  <Source Description>  (28) 
Scientific Literature

>  <Document Journal>  (28) 
J. Med. Chem.

>  <Document Year>  (28) 
2010.0

>  <Cell ChEMBL ID>  (28) 
CHEMBL3307715

>  <Confidence Score>  (28) 
9

>  <pKi>  (28) 
5.721

>  <preds pKi>  (28) 
6.383

>  <CB1_pKi>  (28) 
5.72

$$$$

     RDKit          2D

 29 32  0  0  0  0  0  0  0  0999 V2000
    1.1842   -4.2326    0.0000 O   0  0  0  0  0  0  0  0  0  0  0  0
    1.1842   -3.4076    0.0000 C   0  0  0  0  0  0  0  0  0  0  0  0
    0.4698   -2.9951    0.0000 C   0  0  0  0  0  0  0  0  0  0  0  0
   -0.2447   -3.4076    0.0000 C   0  0  0  0  0  0  0  0  0  0  0  0
   -0.9592   -2.9951    0.0000 O   0  0  0  0  0  0  0  0  0  0  0  0
   -0.2447   -4.2326    0.0000 N   0  0  0  0  0  0  0  0  0  0  0  0
   -0.9592   -4.6451    0.0000 C   0  0  0  0  0  0  0  0  0  0  0  0
   -0.9592   -5.4701    0.0000 C   0  0  0  0  0  0  0  0  0  0  0  0
   -1.6736   -5.8826    0.0000 C   0  0  0  0  0  0  0  0  0  0  0  0
   -2.3881   -5.4701    0.0000 C   0  0  0  0  0  0  0  0  0  0  0  0
   -2.3881   -4.6451    0.0000 C   0  0  0  0  0  0  0  0  0  0  0  0
   -1.6736   -4.2326    0.0000 C   0  0  0  0  0  0  0  0  0  0  0  0
    0.4698   -2.1701    0.0000 C   0  0  0  0  0  0  0  0  0  0  0  0
   -0.2447   -1.7576    0.0000 O   0  0  0  0  0  0  0  0  0  0  0  0
    1.1842   -1.7576    0.0000 N   0  0  0  0  0  0  0  0  0  0  0  0
    1.1842   -0.9326    0.0000 C   0  0  0  0  0  0  0  0  0  0  0  0
    0.4698   -0.5201    0.0000 C   0  0  0  0  0  0  0  0  0  0  0  0
    0.4698    0.3049    0.0000 N   0  0  0  0  0  0  0  0  0  0  0  0
   -0.2447    0.7174    0.0000 C   0  0  0  0  0  0  0  0  0  0  0  0
   -0.2447    1.5424    0.0000 C   0  0  0  0  0  0  0  0  0  0  0  0
    0.4698    1.9549    0.0000 O   0  0  0  0  0  0  0  0  0  0  0  0
    1.1842    1.5424    0.0000 C   0  0  0  0  0  0  0  0  0  0  0  0
    1.1842    0.7174    0.0000 C   0  0  0  0  0  0  0  0  0  0  0  0
    1.8987   -2.1701    0.0000 C   0  0  0  0  0  0  0  0  0  0  0  0
    2.6132   -1.7576    0.0000 N   0  0  0  0  0  0  0  0  0  0  0  0
    3.3277   -2.1701    0.0000 C   0  0  0  0  0  0  0  0  0  0  0  0
    3.3277   -2.9951    0.0000 C   0  0  0  0  0  0  0  0  0  0  0  0
    2.6132   -3.4076    0.0000 C   0  0  0  0  0  0  0  0  0  0  0  0
    1.8987   -2.9951    0.0000 C   0  0  0  0  0  0  0  0  0  0  0  0
  1  2  1  0
  2  3  2  0
  3  4  1  0
  4  5  2  0
  4  6  1  0
  6  7  1  0
  7  8  1  0
  8  9  1  0
  9 10  1  0
 10 11  1  0
 11 12  1  0
  3 13  1  0
 13 14  2  0
 13 15  1  0
 15 16  1  0
 16 17  1  0
 17 18  1  0
 18 19  1  0
 19 20  1  0
 20 21  1  0
 21 22  1  0
 22 23  1  0
 15 24  1  0
 24 25  2  0
 25 26  1  0
 26 27  2  0
 27 28  1  0
 28 29  2  0
 29  2  1  0
 12  7  1  0
 23 18  1  0
 29 24  1  0
M  END
>  <Molecule ChEMBL ID>  (29) 
CHEMBL2022692

>  <Molecule Name>  (29) 
nan

>  <Molecule Max Phase>  (29) 
0

>  <Molecular Weight>  (29) 
400.48

>  <#RO5 Violations>  (29) 
0.0

>  <AlogP>  (29) 
1.5

>  <Compound Key>  (29) 
D3

>  <Smiles>  (29) 
OC1=C(C(=O)NC2CCCCC2)C(=O)N(CCN3CCOCC3)c4ncccc14

>  <Standard Type>  (29) 
Ki

>  <Standard Relation>  (29) 
'='

>  <Standard Value>  (29) 
64.6

>  <Standard Units>  (29) 
nM

>  <pChEMBL Value>  (29) 
7.19

>  <Data Validity Comment>  (29) 
nan

>  <Comment>  (29) 
nan

>  <Uo Units>  (29) 
UO_0000065

>  <Ligand Efficiency BEI>  (29) 
17.95

>  <Ligand Efficiency LE>  (29) 
0.34

>  <Ligand Efficiency LLE>  (29) 
5.69

>  <Ligand Efficiency SEI>  (29) 
7.44

>  <Potential Duplicate>  (29) 
False

>  <Assay ChEMBL ID>  (29) 
CHEMBL2027756

>  <Assay Description>  (29) 
Displacement of [3H]CP55940 from recombinant human CB1 receptor expressed in human HEK293 cell membrane after 90 mins

>  <Assay Type>  (29) 
B

>  <BAO Format ID>  (29) 
BAO_0000219

>  <BAO Label>  (29) 
cell-based format

>  <Assay Organism>  (29) 
Homo sapiens

>  <Assay Tissue ChEMBL ID>  (29) 
nan

>  <Assay Tissue Name>  (29) 
nan

>  <Assay Cell Type>  (29) 
HEK293

>  <Assay Subcellular Fraction>  (29) 
nan

>  <Target ChEMBL ID>  (29) 
CHEMBL218

>  <Target Name>  (29) 
Cannabinoid CB1 receptor

>  <Target Organism>  (29) 
Homo sapiens

>  <Target Type>  (29) 
SINGLE PROTEIN

>  <Document ChEMBL ID>  (29) 
CHEMBL2021892

>  <Source ID>  (29) 
1

>  <Source Description>  (29) 
Scientific Literature

>  <Document Journal>  (29) 
Eur. J. Med. Chem.

>  <Document Year>  (29) 
2012.0

>  <Cell ChEMBL ID>  (29) 
CHEMBL3307715

>  <Confidence Score>  (29) 
9

>  <pKi>  (29) 
7.190

>  <preds pKi>  (29) 
5.949

>  <CB1_pKi>  (29) 
7.19

$$$$

     RDKit          2D

 31 34  0  0  0  0  0  0  0  0999 V2000
    1.2342    0.1457    0.0000 C   0  0  0  0  0  0  0  0  0  0  0  0
    1.2342   -0.6793    0.0000 C   0  0  0  0  0  0  0  0  0  0  0  0
    1.9016   -1.1643    0.0000 C   0  0  0  0  0  0  0  0  0  0  0  0
    1.6467   -1.9489    0.0000 N   0  0  0  0  0  0  0  0  0  0  0  0
    0.8217   -1.9489    0.0000 N   0  0  0  0  0  0  0  0  0  0  0  0
    0.3368   -2.6163    0.0000 C   0  0  0  0  0  0  0  0  0  0  0  0
   -0.4837   -2.5301    0.0000 C   0  0  0  0  0  0  0  0  0  0  0  0
   -0.9686   -3.1975    0.0000 C   0  0  0  0  0  0  0  0  0  0  0  0
   -0.6331   -3.9512    0.0000 C   0  0  0  0  0  0  0  0  0  0  0  0
   -1.1180   -4.6186    0.0000 F   0  0  0  0  0  0  0  0  0  0  0  0
    0.1874   -4.0374    0.0000 C   0  0  0  0  0  0  0  0  0  0  0  0
    0.6723   -3.3700    0.0000 C   0  0  0  0  0  0  0  0  0  0  0  0
    1.4928   -3.4562    0.0000 F   0  0  0  0  0  0  0  0  0  0  0  0
    0.5668   -1.1643    0.0000 C   0  0  0  0  0  0  0  0  0  0  0  0
   -0.2179   -0.9093    0.0000 N   0  0  0  0  0  0  0  0  0  0  0  0
   -0.8853   -1.3942    0.0000 C   0  0  0  0  0  0  0  0  0  0  0  0
   -1.5527   -0.9093    0.0000 C   0  0  0  0  0  0  0  0  0  0  0  0
   -1.2978   -0.1247    0.0000 C   0  0  0  0  0  0  0  0  0  0  0  0
   -0.4728   -0.1247    0.0000 C   0  0  0  0  0  0  0  0  0  0  0  0
    2.6863   -0.9093    0.0000 C   0  0  0  0  0  0  0  0  0  0  0  0
    2.8578   -0.1023    0.0000 O   0  0  0  0  0  0  0  0  0  0  0  0
    3.2993   -1.4614    0.0000 N   0  0  0  0  0  0  0  0  0  0  0  0
    4.0840   -1.2064    0.0000 C   0  0  0  0  0  0  0  0  0  0  0  0
    4.6971   -1.7584    0.0000 C   0  0  0  0  0  0  0  0  0  0  0  0
    5.4817   -1.5035    0.0000 C   0  0  0  0  0  0  0  0  0  0  0  0
    6.0948   -2.0555    0.0000 C   0  0  0  0  0  0  0  0  0  0  0  0
    5.9233   -2.8625    0.0000 C   0  0  0  0  0  0  0  0  0  0  0  0
    6.5363   -3.4145    0.0000 Cl  0  0  0  0  0  0  0  0  0  0  0  0
    5.1386   -3.1175    0.0000 C   0  0  0  0  0  0  0  0  0  0  0  0
    4.9671   -3.9244    0.0000 Cl  0  0  0  0  0  0  0  0  0  0  0  0
    4.5255   -2.5654    0.0000 C   0  0  0  0  0  0  0  0  0  0  0  0
  1  2  1  0
  2  3  1  0
  3  4  2  0
  4  5  1  0
  5  6  1  0
  6  7  2  0
  7  8  1  0
  8  9  2  0
  9 10  1  0
  9 11  1  0
 11 12  2  0
 12 13  1  0
  5 14  1  0
 14 15  1  0
 15 16  1  0
 16 17  2  0
 17 18  1  0
 18 19  2  0
  3 20  1  0
 20 21  2  0
 20 22  1  0
 22 23  1  0
 23 24  1  0
 24 25  2  0
 25 26  1  0
 26 27  2  0
 27 28  1  0
 27 29  1  0
 29 30  1  0
 29 31  2  0
 14  2  2  0
 12  6  1  0
 19 15  1  0
 31 24  1  0
M  END
>  <Molecule ChEMBL ID>  (30) 
CHEMBL410913

>  <Molecule Name>  (30) 
nan

>  <Molecule Max Phase>  (30) 
0

>  <Molecular Weight>  (30) 
461.3

>  <#RO5 Violations>  (30) 
1.0

>  <AlogP>  (30) 
5.49

>  <Compound Key>  (30) 
36

>  <Smiles>  (30) 
Cc1c(nn(c2ccc(F)cc2F)c1n3cccc3)C(=O)NCc4ccc(Cl)c(Cl)c4

>  <Standard Type>  (30) 
Ki

>  <Standard Relation>  (30) 
'='

>  <Standard Value>  (30) 
2800.0

>  <Standard Units>  (30) 
nM

>  <pChEMBL Value>  (30) 
5.55

>  <Data Validity Comment>  (30) 
nan

>  <Comment>  (30) 
nan

>  <Uo Units>  (30) 
UO_0000065

>  <Ligand Efficiency BEI>  (30) 
12.04

>  <Ligand Efficiency LE>  (30) 
0.24

>  <Ligand Efficiency LLE>  (30) 
0.06

>  <Ligand Efficiency SEI>  (30) 
10.71

>  <Potential Duplicate>  (30) 
False

>  <Assay ChEMBL ID>  (30) 
CHEMBL933206

>  <Assay Description>  (30) 
Displacement of [3H]CP-55940 from human recombinant CB1 receptor expressed in HEK cells

>  <Assay Type>  (30) 
B

>  <BAO Format ID>  (30) 
BAO_0000219

>  <BAO Label>  (30) 
cell-based format

>  <Assay Organism>  (30) 
Homo sapiens

>  <Assay Tissue ChEMBL ID>  (30) 
nan

>  <Assay Tissue Name>  (30) 
nan

>  <Assay Cell Type>  (30) 
HEK293

>  <Assay Subcellular Fraction>  (30) 
nan

>  <Target ChEMBL ID>  (30) 
CHEMBL218

>  <Target Name>  (30) 
Cannabinoid CB1 receptor

>  <Target Organism>  (30) 
Homo sapiens

>  <Target Type>  (30) 
SINGLE PROTEIN

>  <Document ChEMBL ID>  (30) 
CHEMBL1142276

>  <Source ID>  (30) 
1

>  <Source Description>  (30) 
Scientific Literature

>  <Document Journal>  (30) 
J. Med. Chem.

>  <Document Year>  (30) 
2008.0

>  <Cell ChEMBL ID>  (30) 
CHEMBL3307715

>  <Confidence Score>  (30) 
9

>  <pKi>  (30) 
5.553

>  <preds pKi>  (30) 
6.768

>  <CB1_pKi>  (30) 
5.55

$$$$

     RDKit          2D

 32 36  0  0  0  0  0  0  0  0999 V2000
   -1.1672    0.8318    0.0000 C   0  0  0  0  0  0  0  0  0  0  0  0
   -0.9123    0.0471    0.0000 C   0  0  0  0  0  0  0  0  0  0  0  0
   -0.1277   -0.2078    0.0000 C   0  0  0  0  0  0  0  0  0  0  0  0
    0.5868    0.2047    0.0000 C   0  0  0  0  0  0  0  0  0  0  0  0
    0.5868    1.0297    0.0000 O   0  0  0  0  0  0  0  0  0  0  0  0
    1.3013   -0.2078    0.0000 N   0  0  0  0  0  0  0  0  0  0  0  0
    1.3013   -1.0328    0.0000 C   0  0  0  0  0  0  0  0  0  0  0  0
    0.5868   -1.4453    0.0000 C   0  0  0  0  0  0  0  0  0  0  0  0
   -0.1277   -1.0328    0.0000 C   0  0  0  0  0  0  0  0  0  0  0  0
   -0.9123   -1.2877    0.0000 N   0  0  0  0  0  0  0  0  0  0  0  0
   -1.3972   -0.6203    0.0000 C   0  0  0  0  0  0  0  0  0  0  0  0
   -2.2222   -0.6203    0.0000 C   0  0  0  0  0  0  0  0  0  0  0  0
   -2.6347   -1.3348    0.0000 C   0  0  0  0  0  0  0  0  0  0  0  0
   -3.4597   -1.3348    0.0000 C   0  0  0  0  0  0  0  0  0  0  0  0
   -3.8722   -0.6203    0.0000 C   0  0  0  0  0  0  0  0  0  0  0  0
   -4.6972   -0.6203    0.0000 F   0  0  0  0  0  0  0  0  0  0  0  0
   -3.4597    0.0942    0.0000 C   0  0  0  0  0  0  0  0  0  0  0  0
   -2.6347    0.0942    0.0000 C   0  0  0  0  0  0  0  0  0  0  0  0
   -1.1672   -2.0724    0.0000 C   0  0  0  0  0  0  0  0  0  0  0  0
   -1.9742   -2.2439    0.0000 C   0  0  0  0  0  0  0  0  0  0  0  0
   -2.2291   -3.0285    0.0000 C   0  0  0  0  0  0  0  0  0  0  0  0
   -1.6771   -3.6416    0.0000 C   0  0  0  0  0  0  0  0  0  0  0  0
   -1.9321   -4.4262    0.0000 Cl  0  0  0  0  0  0  0  0  0  0  0  0
   -0.8701   -3.4701    0.0000 C   0  0  0  0  0  0  0  0  0  0  0  0
   -0.6152   -2.6855    0.0000 C   0  0  0  0  0  0  0  0  0  0  0  0
    0.1918   -2.5139    0.0000 Cl  0  0  0  0  0  0  0  0  0  0  0  0
    2.0157    0.2047    0.0000 C   0  0  0  0  0  0  0  0  0  0  0  0
    2.0157    1.0297    0.0000 C   0  0  0  0  0  0  0  0  0  0  0  0
    2.7302    1.4422    0.0000 C   0  0  0  0  0  0  0  0  0  0  0  0
    3.4447    1.0297    0.0000 C   0  0  0  0  0  0  0  0  0  0  0  0
    3.4447    0.2047    0.0000 C   0  0  0  0  0  0  0  0  0  0  0  0
    2.7302   -0.2078    0.0000 C   0  0  0  0  0  0  0  0  0  0  0  0
  1  2  1  0
  2  3  1  0
  3  4  1  0
  4  5  2  0
  4  6  1  0
  6  7  1  0
  7  8  1  0
  8  9  1  0
  9 10  1  0
 10 11  1  0
 11 12  1  0
 12 13  2  0
 13 14  1  0
 14 15  2  0
 15 16  1  0
 15 17  1  0
 17 18  2  0
 10 19  1  0
 19 20  2  0
 20 21  1  0
 21 22  2  0
 22 23  1  0
 22 24  1  0
 24 25  2  0
 25 26  1  0
  6 27  1  0
 27 28  1  0
 28 29  1  0
 29 30  1  0
 30 31  1  0
 31 32  1  0
 11  2  2  0
  9  3  2  0
 18 12  1  0
 25 19  1  0
 32 27  1  0
M  END
>  <Molecule ChEMBL ID>  (31) 
CHEMBL396799

>  <Molecule Name>  (31) 
nan

>  <Molecule Max Phase>  (31) 
0

>  <Molecular Weight>  (31) 
471.4

>  <#RO5 Violations>  (31) 
1.0

>  <AlogP>  (31) 
7.23

>  <Compound Key>  (31) 
17

>  <Smiles>  (31) 
Cc1c2C(=O)N(CCc2n(c1c3ccc(F)cc3)c4ccc(Cl)cc4Cl)C5CCCCC5

>  <Standard Type>  (31) 
Ki

>  <Standard Relation>  (31) 
'='

>  <Standard Value>  (31) 
6.0

>  <Standard Units>  (31) 
nM

>  <pChEMBL Value>  (31) 
8.22

>  <Data Validity Comment>  (31) 
nan

>  <Comment>  (31) 
nan

>  <Uo Units>  (31) 
UO_0000065

>  <Ligand Efficiency BEI>  (31) 
17.44

>  <Ligand Efficiency LE>  (31) 
0.35

>  <Ligand Efficiency LLE>  (31) 
0.99

>  <Ligand Efficiency SEI>  (31) 
32.57

>  <Potential Duplicate>  (31) 
False

>  <Assay ChEMBL ID>  (31) 
CHEMBL905968

>  <Assay Description>  (31) 
Displacement of [3H]CP-55940 from human CB1 receptor expressed in HEK cells

>  <Assay Type>  (31) 
B

>  <BAO Format ID>  (31) 
BAO_0000219

>  <BAO Label>  (31) 
cell-based format

>  <Assay Organism>  (31) 
Homo sapiens

>  <Assay Tissue ChEMBL ID>  (31) 
nan

>  <Assay Tissue Name>  (31) 
nan

>  <Assay Cell Type>  (31) 
HEK293

>  <Assay Subcellular Fraction>  (31) 
nan

>  <Target ChEMBL ID>  (31) 
CHEMBL218

>  <Target Name>  (31) 
Cannabinoid CB1 receptor

>  <Target Organism>  (31) 
Homo sapiens

>  <Target Type>  (31) 
SINGLE PROTEIN

>  <Document ChEMBL ID>  (31) 
CHEMBL1143786

>  <Source ID>  (31) 
1

>  <Source Description>  (31) 
Scientific Literature

>  <Document Journal>  (31) 
Bioorg. Med. Chem. Lett.

>  <Document Year>  (31) 
2007.0

>  <Cell ChEMBL ID>  (31) 
CHEMBL3307715

>  <Confidence Score>  (31) 
9

>  <pKi>  (31) 
8.222

>  <preds pKi>  (31) 
7.657

>  <CB1_pKi>  (31) 
8.22

$$$$

     RDKit          2D

 26 28  0  0  0  0  0  0  0  0999 V2000
   -6.6873    2.2838    0.0000 Br  0  0  0  0  0  0  0  0  0  0  0  0
   -5.9729    1.8713    0.0000 C   0  0  0  0  0  0  0  0  0  0  0  0
   -5.2584    2.2838    0.0000 C   0  0  0  0  0  0  0  0  0  0  0  0
   -4.5439    1.8713    0.0000 C   0  0  0  0  0  0  0  0  0  0  0  0
   -4.5439    1.0463    0.0000 C   0  0  0  0  0  0  0  0  0  0  0  0
   -3.8294    0.6338    0.0000 N   0  0  0  0  0  0  0  0  0  0  0  0
   -3.1150    1.0463    0.0000 C   0  0  0  0  0  0  0  0  0  0  0  0
   -3.1150    1.8713    0.0000 O   0  0  0  0  0  0  0  0  0  0  0  0
   -2.4005    0.6338    0.0000 N   0  0  0  0  0  0  0  0  0  0  0  0
   -1.6860    1.0463    0.0000 C   0  0  0  0  0  0  0  0  0  0  0  0
   -0.9716    0.6338    0.0000 C   0  0  0  0  0  0  0  0  0  0  0  0
   -0.2571    1.0463    0.0000 C   0  0  0  0  0  0  0  0  0  0  0  0
    0.4574    0.6338    0.0000 C   0  0  0  0  0  0  0  0  0  0  0  0
    0.4574   -0.1912    0.0000 C   0  0  0  0  0  0  0  0  0  0  0  0
    1.1719   -0.6037    0.0000 I   0  0  0  0  0  0  0  0  0  0  0  0
   -0.2571   -0.6037    0.0000 C   0  0  0  0  0  0  0  0  0  0  0  0
   -0.9716   -0.1912    0.0000 C   0  0  0  0  0  0  0  0  0  0  0  0
   -1.6860    1.8713    0.0000 C   0  0  0  0  0  0  0  0  0  0  0  0
   -2.4005    2.2838    0.0000 C   0  0  0  0  0  0  0  0  0  0  0  0
   -2.4005    3.1088    0.0000 C   0  0  0  0  0  0  0  0  0  0  0  0
   -1.6860    3.5213    0.0000 C   0  0  0  0  0  0  0  0  0  0  0  0
   -1.6860    4.3463    0.0000 I   0  0  0  0  0  0  0  0  0  0  0  0
   -0.9716    3.1088    0.0000 C   0  0  0  0  0  0  0  0  0  0  0  0
   -0.9716    2.2838    0.0000 C   0  0  0  0  0  0  0  0  0  0  0  0
   -5.2584    0.6338    0.0000 C   0  0  0  0  0  0  0  0  0  0  0  0
   -5.9729    1.0463    0.0000 C   0  0  0  0  0  0  0  0  0  0  0  0
  1  2  1  0
  2  3  2  0
  3  4  1  0
  4  5  2  0
  5  6  1  0
  6  7  1  0
  7  8  2  0
  7  9  1  0
  9 10  1  0
 10 11  1  0
 11 12  2  0
 12 13  1  0
 13 14  2  0
 14 15  1  0
 14 16  1  0
 16 17  2  0
 10 18  1  0
 18 19  2  0
 19 20  1  0
 20 21  2  0
 21 22  1  0
 21 23  1  0
 23 24  2  0
  5 25  1  0
 25 26  2  0
 26  2  1  0
 17 11  1  0
 24 18  1  0
M  END
>  <Molecule ChEMBL ID>  (32) 
CHEMBL388398

>  <Molecule Name>  (32) 
nan

>  <Molecule Max Phase>  (32) 
0

>  <Molecular Weight>  (32) 
633.07

>  <#RO5 Violations>  (32) 
2.0

>  <AlogP>  (32) 
6.57

>  <Compound Key>  (32) 
18

>  <Smiles>  (32) 
Brc1ccc(NC(=O)NC(c2ccc(I)cc2)c3ccc(I)cc3)cc1

>  <Standard Type>  (32) 
Ki

>  <Standard Relation>  (32) 
'='

>  <Standard Value>  (32) 
750.0

>  <Standard Units>  (32) 
nM

>  <pChEMBL Value>  (32) 
6.12

>  <Data Validity Comment>  (32) 
nan

>  <Comment>  (32) 
Antagonist

>  <Uo Units>  (32) 
UO_0000065

>  <Ligand Efficiency BEI>  (32) 
9.67

>  <Ligand Efficiency LE>  (32) 
0.32

>  <Ligand Efficiency LLE>  (32) 
-0.45

>  <Ligand Efficiency SEI>  (32) 
14.89

>  <Potential Duplicate>  (32) 
False

>  <Assay ChEMBL ID>  (32) 
CHEMBL917772

>  <Assay Description>  (32) 
Displacement of [3H]SR141716A from human CB1 receptor expressed in CHO cells

>  <Assay Type>  (32) 
B

>  <BAO Format ID>  (32) 
BAO_0000219

>  <BAO Label>  (32) 
cell-based format

>  <Assay Organism>  (32) 
Homo sapiens

>  <Assay Tissue ChEMBL ID>  (32) 
nan

>  <Assay Tissue Name>  (32) 
nan

>  <Assay Cell Type>  (32) 
CHO

>  <Assay Subcellular Fraction>  (32) 
nan

>  <Target ChEMBL ID>  (32) 
CHEMBL218

>  <Target Name>  (32) 
Cannabinoid CB1 receptor

>  <Target Organism>  (32) 
Homo sapiens

>  <Target Type>  (32) 
SINGLE PROTEIN

>  <Document ChEMBL ID>  (32) 
CHEMBL1140299

>  <Source ID>  (32) 
1

>  <Source Description>  (32) 
Scientific Literature

>  <Document Journal>  (32) 
J. Med. Chem.

>  <Document Year>  (32) 
2005.0

>  <Cell ChEMBL ID>  (32) 
CHEMBL3308072

>  <Confidence Score>  (32) 
9

>  <pKi>  (32) 
6.125

>  <preds pKi>  (32) 
6.204

>  <CB1_pKi>  (32) 
6.12

$$$$

     RDKit          2D

 39 42  0  0  0  0  0  0  0  0999 V2000
   -0.7767   -3.6489    0.0000 C   0  0  0  0  0  0  0  0  0  0  0  0
   -0.3642   -4.3633    0.0000 C   0  0  0  0  0  0  0  0  0  0  0  0
    0.0483   -5.0778    0.0000 C   0  0  0  0  0  0  0  0  0  0  0  0
    0.3502   -3.9508    0.0000 N   0  0  0  0  0  0  0  0  0  0  0  0
    1.0647   -4.3633    0.0000 C   0  0  0  0  0  0  0  0  0  0  0  0
    1.0647   -5.1883    0.0000 O   0  0  0  0  0  0  0  0  0  0  0  0
    1.7792   -3.9508    0.0000 C   0  0  0  0  0  0  0  0  0  0  0  0
    2.4937   -4.3633    0.0000 C   0  0  0  0  0  0  0  0  0  0  0  0
    3.2081   -3.9508    0.0000 C   0  0  0  0  0  0  0  0  0  0  0  0
    3.2081   -3.1258    0.0000 C   0  0  0  0  0  0  0  0  0  0  0  0
    3.7915   -2.5425    0.0000 C   0  0  0  0  0  0  0  0  0  0  0  0
    4.6165   -2.5425    0.0000 C   0  0  0  0  0  0  0  0  0  0  0  0
    5.1998   -3.1258    0.0000 C   0  0  0  0  0  0  0  0  0  0  0  0
    5.1998   -3.9508    0.0000 C   0  0  0  0  0  0  0  0  0  0  0  0
    4.6165   -4.5342    0.0000 C   0  0  0  0  0  0  0  0  0  0  0  0
    3.7915   -4.5342    0.0000 C   0  0  0  0  0  0  0  0  0  0  0  0
    2.4937   -2.7133    0.0000 N   0  0  0  0  0  0  0  0  0  0  0  0
    2.4937   -1.8883    0.0000 C   0  0  0  0  0  0  0  0  0  0  0  0
    3.2081   -1.4758    0.0000 C   0  0  0  0  0  0  0  0  0  0  0  0
    3.2081   -0.6508    0.0000 C   0  0  0  0  0  0  0  0  0  0  0  0
    3.9226   -0.2383    0.0000 C   0  0  0  0  0  0  0  0  0  0  0  0
    4.6371   -0.6508    0.0000 C   0  0  0  0  0  0  0  0  0  0  0  0
    4.6371   -1.4758    0.0000 C   0  0  0  0  0  0  0  0  0  0  0  0
    3.9226   -1.8883    0.0000 C   0  0  0  0  0  0  0  0  0  0  0  0
    1.7792   -3.1258    0.0000 C   0  0  0  0  0  0  0  0  0  0  0  0
    1.0647   -2.7133    0.0000 O   0  0  0  0  0  0  0  0  0  0  0  0
   -1.0787   -4.7758    0.0000 C   0  0  0  0  0  0  0  0  0  0  0  0
   -1.0787   -5.6008    0.0000 O   0  0  0  0  0  0  0  0  0  0  0  0
   -1.7932   -4.3633    0.0000 N   0  0  0  0  0  0  0  0  0  0  0  0
   -2.5076   -4.7758    0.0000 C   0  0  0  0  0  0  0  0  0  0  0  0
   -3.2221   -4.3633    0.0000 C   0  0  0  0  0  0  0  0  0  0  0  0
   -3.2221   -3.5383    0.0000 C   0  0  0  0  0  0  0  0  0  0  0  0
   -2.5076   -3.1258    0.0000 C   0  0  0  0  0  0  0  0  0  0  0  0
   -1.7932   -3.5383    0.0000 C   0  0  0  0  0  0  0  0  0  0  0  0
   -3.9366   -3.1258    0.0000 N   0  0  0  0  0  0  0  0  0  0  0  0
   -4.6511   -3.5383    0.0000 S   0  0  0  0  0  0  0  0  0  0  0  0
   -5.3655   -3.9508    0.0000 O   0  0  0  0  0  0  0  0  0  0  0  0
   -5.0636   -2.8239    0.0000 O   0  0  0  0  0  0  0  0  0  0  0  0
   -4.2386   -4.2528    0.0000 C   0  0  0  0  0  0  0  0  0  0  0  0
  1  2  1  0
  2  3  1  0
  2  4  1  0
  4  5  1  0
  5  6  2  0
  5  7  1  0
  7  8  2  0
  8  9  1  0
  9 10  2  0
 10 11  1  0
 11 12  1  0
 12 13  1  0
 13 14  1  0
 14 15  1  0
 15 16  1  0
 10 17  1  0
 17 18  1  0
 18 19  1  0
 19 20  1  0
 20 21  1  0
 21 22  1  0
 22 23  1  0
 23 24  1  0
 17 25  1  0
 25 26  2  0
  2 27  1  0
 27 28  2  0
 27 29  1  0
 29 30  1  0
 30 31  1  0
 31 32  1  0
 32 33  1  0
 33 34  1  0
 32 35  1  0
 35 36  1  0
 36 37  2  0
 36 38  2  0
 36 39  1  0
 25  7  1  0
 16  9  1  0
 24 19  1  0
 34 29  1  0
M  END
>  <Molecule ChEMBL ID>  (33) 
CHEMBL2018778

>  <Molecule Name>  (33) 
nan

>  <Molecule Max Phase>  (33) 
0

>  <Molecular Weight>  (33) 
562.78

>  <#RO5 Violations>  (33) 
1.0

>  <AlogP>  (33) 
3.14

>  <Compound Key>  (33) 
17

>  <Smiles>  (33) 
CC(C)(NC(=O)C1=CC2=C(CCCCCC2)N(CC3CCCCC3)C1=O)C(=O)N4CCC(CC4)NS(=O)(=O)C

>  <Standard Type>  (33) 
Ki

>  <Standard Relation>  (33) 
'='

>  <Standard Value>  (33) 
39.0

>  <Standard Units>  (33) 
nM

>  <pChEMBL Value>  (33) 
7.41

>  <Data Validity Comment>  (33) 
nan

>  <Comment>  (33) 
nan

>  <Uo Units>  (33) 
UO_0000065

>  <Ligand Efficiency BEI>  (33) 
13.16

>  <Ligand Efficiency LE>  (33) 
0.26

>  <Ligand Efficiency LLE>  (33) 
4.27

>  <Ligand Efficiency SEI>  (33) 
6.3

>  <Potential Duplicate>  (33) 
False

>  <Assay ChEMBL ID>  (33) 
CHEMBL2020401

>  <Assay Description>  (33) 
Displacement of [3H]-CP55940 from recombinant human CB1 receptor by scatchard plot analysis

>  <Assay Type>  (33) 
B

>  <BAO Format ID>  (33) 
BAO_0000357

>  <BAO Label>  (33) 
single protein format

>  <Assay Organism>  (33) 
Homo sapiens

>  <Assay Tissue ChEMBL ID>  (33) 
nan

>  <Assay Tissue Name>  (33) 
nan

>  <Assay Cell Type>  (33) 
nan

>  <Assay Subcellular Fraction>  (33) 
nan

>  <Target ChEMBL ID>  (33) 
CHEMBL218

>  <Target Name>  (33) 
Cannabinoid CB1 receptor

>  <Target Organism>  (33) 
Homo sapiens

>  <Target Type>  (33) 
SINGLE PROTEIN

>  <Document ChEMBL ID>  (33) 
CHEMBL2016558

>  <Source ID>  (33) 
1

>  <Source Description>  (33) 
Scientific Literature

>  <Document Journal>  (33) 
Bioorg. Med. Chem. Lett.

>  <Document Year>  (33) 
2012.0

>  <Cell ChEMBL ID>  (33) 
nan

>  <Confidence Score>  (33) 
9

>  <pKi>  (33) 
7.409

>  <preds pKi>  (33) 
7.872

>  <CB1_pKi>  (33) 
7.41

$$$$

     RDKit          2D

 28 32  0  0  0  0  0  0  0  0999 V2000
    3.3058   -1.0011    0.0000 C   0  0  0  0  0  0  0  0  0  0  0  0
    2.4988   -1.1727    0.0000 C   0  0  0  0  0  0  0  0  0  0  0  0
    2.2439   -1.9573    0.0000 C   0  0  0  0  0  0  0  0  0  0  0  0
    1.4369   -2.1288    0.0000 C   0  0  0  0  0  0  0  0  0  0  0  0
    0.8849   -1.5157    0.0000 N   0  0  0  0  0  0  0  0  0  0  0  0
    1.1398   -0.7311    0.0000 C   0  0  0  0  0  0  0  0  0  0  0  0
    1.9468   -0.5596    0.0000 C   0  0  0  0  0  0  0  0  0  0  0  0
    0.0779   -1.6873    0.0000 C   0  0  0  0  0  0  0  0  0  0  0  0
   -0.1770   -2.4719    0.0000 O   0  0  0  0  0  0  0  0  0  0  0  0
   -0.4741   -1.0742    0.0000 C   0  0  0  0  0  0  0  0  0  0  0  0
   -0.2192   -0.2895    0.0000 C   0  0  0  0  0  0  0  0  0  0  0  0
   -0.7712    0.3236    0.0000 C   0  0  0  0  0  0  0  0  0  0  0  0
   -1.5782    0.1520    0.0000 C   0  0  0  0  0  0  0  0  0  0  0  0
   -1.8331   -0.6326    0.0000 C   0  0  0  0  0  0  0  0  0  0  0  0
   -1.2811   -1.2457    0.0000 C   0  0  0  0  0  0  0  0  0  0  0  0
   -2.6581   -0.6326    0.0000 C   0  0  0  0  0  0  0  0  0  0  0  0
   -3.2102   -1.2457    0.0000 C   0  0  0  0  0  0  0  0  0  0  0  0
   -4.0171   -1.0742    0.0000 N   0  0  0  0  0  0  0  0  0  0  0  0
   -4.2721   -0.2895    0.0000 C   0  0  0  0  0  0  0  0  0  0  0  0
   -3.7200    0.3236    0.0000 C   0  0  0  0  0  0  0  0  0  0  0  0
   -2.9131    0.1520    0.0000 C   0  0  0  0  0  0  0  0  0  0  0  0
   -2.2456    0.6370    0.0000 N   0  0  0  0  0  0  0  0  0  0  0  0
   -2.2456    1.4620    0.0000 C   0  0  0  0  0  0  0  0  0  0  0  0
   -4.5692   -1.6873    0.0000 C   0  0  0  0  0  0  0  0  0  0  0  0
   -4.3976   -2.4942    0.0000 C   0  0  0  0  0  0  0  0  0  0  0  0
   -5.1121   -2.9067    0.0000 C   0  0  0  0  0  0  0  0  0  0  0  0
   -5.7252   -2.3547    0.0000 C   0  0  0  0  0  0  0  0  0  0  0  0
   -5.3896   -1.6010    0.0000 C   0  0  0  0  0  0  0  0  0  0  0  0
  1  2  1  0
  2  3  1  0
  3  4  1  0
  4  5  1  0
  5  6  1  0
  6  7  1  0
  5  8  1  0
  8  9  2  0
  8 10  1  0
 10 11  2  0
 11 12  1  0
 12 13  2  0
 13 14  1  0
 14 15  2  0
 14 16  1  0
 16 17  1  0
 17 18  1  0
 18 19  1  0
 19 20  1  0
 20 21  1  0
 21 22  1  0
 22 23  1  0
 18 24  1  0
 24 25  1  0
 25 26  1  0
 26 27  1  0
 27 28  1  0
  7  2  1  0
 15 10  1  0
 22 13  1  0
 21 16  2  0
 28 24  1  0
M  END
>  <Molecule ChEMBL ID>  (34) 
CHEMBL1950343

>  <Molecule Name>  (34) 
nan

>  <Molecule Max Phase>  (34) 
0

>  <Molecular Weight>  (34) 
379.55

>  <#RO5 Violations>  (34) 
0.0

>  <AlogP>  (34) 
4.35

>  <Compound Key>  (34) 
21

>  <Smiles>  (34) 
CC1CCN(CC1)C(=O)c2ccc3c(c2)c4CN(CCc4n3C)C5CCCC5

>  <Standard Type>  (34) 
Ki

>  <Standard Relation>  (34) 
'='

>  <Standard Value>  (34) 
32.0

>  <Standard Units>  (34) 
nM

>  <pChEMBL Value>  (34) 
7.5

>  <Data Validity Comment>  (34) 
nan

>  <Comment>  (34) 
nan

>  <Uo Units>  (34) 
UO_0000065

>  <Ligand Efficiency BEI>  (34) 
19.75

>  <Ligand Efficiency LE>  (34) 
0.37

>  <Ligand Efficiency LLE>  (34) 
3.14

>  <Ligand Efficiency SEI>  (34) 
26.32

>  <Potential Duplicate>  (34) 
False

>  <Assay ChEMBL ID>  (34) 
CHEMBL1952464

>  <Assay Description>  (34) 
Displacement of [3H]-CP55,940 from human CB1 receptor expressed in HEK293 cells

>  <Assay Type>  (34) 
B

>  <BAO Format ID>  (34) 
BAO_0000219

>  <BAO Label>  (34) 
cell-based format

>  <Assay Organism>  (34) 
Homo sapiens

>  <Assay Tissue ChEMBL ID>  (34) 
nan

>  <Assay Tissue Name>  (34) 
nan

>  <Assay Cell Type>  (34) 
HEK293

>  <Assay Subcellular Fraction>  (34) 
nan

>  <Target ChEMBL ID>  (34) 
CHEMBL218

>  <Target Name>  (34) 
Cannabinoid CB1 receptor

>  <Target Organism>  (34) 
Homo sapiens

>  <Target Type>  (34) 
SINGLE PROTEIN

>  <Document ChEMBL ID>  (34) 
CHEMBL1949601

>  <Source ID>  (34) 
1

>  <Source Description>  (34) 
Scientific Literature

>  <Document Journal>  (34) 
Bioorg. Med. Chem. Lett.

>  <Document Year>  (34) 
2012.0

>  <Cell ChEMBL ID>  (34) 
CHEMBL3307715

>  <Confidence Score>  (34) 
9

>  <pKi>  (34) 
7.495

>  <preds pKi>  (34) 
6.949

>  <CB1_pKi>  (34) 
7.50

$$$$

     RDKit          2D

 29 32  0  0  0  0  0  0  0  0999 V2000
    3.9435   -3.9131    0.0000 C   0  0  0  0  0  0  0  0  0  0  0  0
    3.2290   -3.5006    0.0000 S   0  0  0  0  0  0  0  0  0  0  0  0
    2.5145   -3.9131    0.0000 C   0  0  0  0  0  0  0  0  0  0  0  0
    2.5145   -4.7381    0.0000 S   0  0  0  0  0  0  0  0  0  0  0  0
    1.8001   -3.5006    0.0000 N   0  0  0  0  0  0  0  0  0  0  0  0
    1.0856   -3.9131    0.0000 C   0  0  0  0  0  0  0  0  0  0  0  0
    0.3711   -3.5006    0.0000 C   0  0  0  0  0  0  0  0  0  0  0  0
    0.3711   -4.3256    0.0000 C   0  0  0  0  0  0  0  0  0  0  0  0
   -0.3434   -4.7381    0.0000 C   0  0  0  0  0  0  0  0  0  0  0  0
   -1.0578   -4.3256    0.0000 C   0  0  0  0  0  0  0  0  0  0  0  0
   -1.0578   -3.5006    0.0000 C   0  0  0  0  0  0  0  0  0  0  0  0
   -0.3434   -3.0881    0.0000 C   0  0  0  0  0  0  0  0  0  0  0  0
    0.3711   -2.6756    0.0000 C   0  0  0  0  0  0  0  0  0  0  0  0
    1.0856   -2.2631    0.0000 O   0  0  0  0  0  0  0  0  0  0  0  0
    1.8001   -2.6756    0.0000 C   0  0  0  0  0  0  0  0  0  0  0  0
    2.5145   -2.2631    0.0000 N   0  0  0  0  0  0  0  0  0  0  0  0
    2.5145   -1.4381    0.0000 C   0  0  0  0  0  0  0  0  0  0  0  0
    1.8001   -1.0256    0.0000 C   0  0  0  0  0  0  0  0  0  0  0  0
    1.8001   -0.2006    0.0000 C   0  0  0  0  0  0  0  0  0  0  0  0
    2.5145    0.2119    0.0000 C   0  0  0  0  0  0  0  0  0  0  0  0
    2.5145    1.0369    0.0000 N   0  0  0  0  0  0  0  0  0  0  0  0
    1.8001    1.4494    0.0000 C   0  0  0  0  0  0  0  0  0  0  0  0
    3.2290    1.4494    0.0000 C   0  0  0  0  0  0  0  0  0  0  0  0
    3.2290   -0.2006    0.0000 C   0  0  0  0  0  0  0  0  0  0  0  0
    3.9435    0.2119    0.0000 C   0  0  0  0  0  0  0  0  0  0  0  0
    4.6579   -0.2006    0.0000 C   0  0  0  0  0  0  0  0  0  0  0  0
    4.6579   -1.0256    0.0000 C   0  0  0  0  0  0  0  0  0  0  0  0
    3.9435   -1.4381    0.0000 C   0  0  0  0  0  0  0  0  0  0  0  0
    3.2290   -1.0256    0.0000 C   0  0  0  0  0  0  0  0  0  0  0  0
  1  2  1  0
  2  3  1  0
  3  4  2  0
  3  5  1  0
  5  6  1  0
  6  7  1  0
  7  8  1  0
  8  9  1  0
  9 10  1  0
 10 11  1  0
 11 12  1  0
  7 13  1  0
 13 14  1  0
 14 15  1  0
 15 16  2  0
 16 17  1  0
 17 18  2  0
 18 19  1  0
 19 20  2  0
 20 21  1  0
 21 22  1  0
 21 23  1  0
 20 24  1  0
 24 25  2  0
 25 26  1  0
 26 27  2  0
 27 28  1  0
 28 29  2  0
 15  5  1  0
 12  7  1  0
 29 17  1  0
 29 24  1  0
M  END
>  <Molecule ChEMBL ID>  (35) 
CHEMBL481716

>  <Molecule Name>  (35) 
nan

>  <Molecule Max Phase>  (35) 
0

>  <Molecular Weight>  (35) 
427.64

>  <#RO5 Violations>  (35) 
1.0

>  <AlogP>  (35) 
5.82

>  <Compound Key>  (35) 
28

>  <Smiles>  (35) 
CSC(=S)N1CC2(CCCCC2)CO/C/1=N\c3ccc(N(C)C)c4ccccc34

>  <Standard Type>  (35) 
Ki

>  <Standard Relation>  (35) 
'='

>  <Standard Value>  (35) 
4.9

>  <Standard Units>  (35) 
nM

>  <pChEMBL Value>  (35) 
8.31

>  <Data Validity Comment>  (35) 
nan

>  <Comment>  (35) 
nan

>  <Uo Units>  (35) 
UO_0000065

>  <Ligand Efficiency BEI>  (35) 
19.43

>  <Ligand Efficiency LE>  (35) 
0.39

>  <Ligand Efficiency LLE>  (35) 
2.49

>  <Ligand Efficiency SEI>  (35) 
29.6

>  <Potential Duplicate>  (35) 
False

>  <Assay ChEMBL ID>  (35) 
CHEMBL947737

>  <Assay Description>  (35) 
Binding affinity to human CB1 receptor

>  <Assay Type>  (35) 
B

>  <BAO Format ID>  (35) 
BAO_0000357

>  <BAO Label>  (35) 
single protein format

>  <Assay Organism>  (35) 
Homo sapiens

>  <Assay Tissue ChEMBL ID>  (35) 
nan

>  <Assay Tissue Name>  (35) 
nan

>  <Assay Cell Type>  (35) 
nan

>  <Assay Subcellular Fraction>  (35) 
nan

>  <Target ChEMBL ID>  (35) 
CHEMBL218

>  <Target Name>  (35) 
Cannabinoid CB1 receptor

>  <Target Organism>  (35) 
Homo sapiens

>  <Target Type>  (35) 
SINGLE PROTEIN

>  <Document ChEMBL ID>  (35) 
CHEMBL1141006

>  <Source ID>  (35) 
1

>  <Source Description>  (35) 
Scientific Literature

>  <Document Journal>  (35) 
Bioorg. Med. Chem. Lett.

>  <Document Year>  (35) 
2008.0

>  <Cell ChEMBL ID>  (35) 
nan

>  <Confidence Score>  (35) 
9

>  <pKi>  (35) 
8.310

>  <preds pKi>  (35) 
7.563

>  <CB1_pKi>  (35) 
8.31

$$$$

     RDKit          2D

 28 31  0  0  0  0  0  0  0  0999 V2000
    1.5130    2.3757    0.0000 C   0  0  0  0  0  0  0  0  0  0  0  0
    1.5130    1.5507    0.0000 O   0  0  0  0  0  0  0  0  0  0  0  0
    0.7986    1.1382    0.0000 C   0  0  0  0  0  0  0  0  0  0  0  0
    0.7986    0.3132    0.0000 C   0  0  0  0  0  0  0  0  0  0  0  0
    0.0841   -0.0993    0.0000 C   0  0  0  0  0  0  0  0  0  0  0  0
   -0.6304    0.3132    0.0000 C   0  0  0  0  0  0  0  0  0  0  0  0
   -1.4150    0.0583    0.0000 C   0  0  0  0  0  0  0  0  0  0  0  0
   -1.8999    0.7257    0.0000 C   0  0  0  0  0  0  0  0  0  0  0  0
   -1.4150    1.3932    0.0000 N   0  0  0  0  0  0  0  0  0  0  0  0
   -1.6699    2.1778    0.0000 C   0  0  0  0  0  0  0  0  0  0  0  0
   -1.1179    2.7909    0.0000 C   0  0  0  0  0  0  0  0  0  0  0  0
   -1.3728    3.5755    0.0000 N   0  0  0  0  0  0  0  0  0  0  0  0
   -2.1798    3.7470    0.0000 C   0  0  0  0  0  0  0  0  0  0  0  0
   -2.4348    4.5317    0.0000 C   0  0  0  0  0  0  0  0  0  0  0  0
   -1.8827    5.1448    0.0000 O   0  0  0  0  0  0  0  0  0  0  0  0
   -1.0757    4.9732    0.0000 C   0  0  0  0  0  0  0  0  0  0  0  0
   -0.8208    4.1886    0.0000 C   0  0  0  0  0  0  0  0  0  0  0  0
   -0.6304    1.1382    0.0000 C   0  0  0  0  0  0  0  0  0  0  0  0
    0.0841    1.5507    0.0000 C   0  0  0  0  0  0  0  0  0  0  0  0
   -1.6699   -0.7263    0.0000 C   0  0  0  0  0  0  0  0  0  0  0  0
   -1.1179   -1.3394    0.0000 O   0  0  0  0  0  0  0  0  0  0  0  0
   -2.4769   -0.8978    0.0000 C   0  0  0  0  0  0  0  0  0  0  0  0
   -3.0900   -1.4499    0.0000 C   0  0  0  0  0  0  0  0  0  0  0  0
   -2.6528   -2.1495    0.0000 C   0  0  0  0  0  0  0  0  0  0  0  0
   -3.8549   -1.7589    0.0000 C   0  0  0  0  0  0  0  0  0  0  0  0
   -3.2615   -0.6429    0.0000 C   0  0  0  0  0  0  0  0  0  0  0  0
   -4.0860   -0.6717    0.0000 C   0  0  0  0  0  0  0  0  0  0  0  0
   -3.1467    0.1741    0.0000 C   0  0  0  0  0  0  0  0  0  0  0  0
  1  2  1  0
  2  3  1  0
  3  4  2  0
  4  5  1  0
  5  6  2  0
  6  7  1  0
  7  8  2  0
  8  9  1  0
  9 10  1  0
 10 11  1  0
 11 12  1  0
 12 13  1  0
 13 14  1  0
 14 15  1  0
 15 16  1  0
 16 17  1  0
  9 18  1  0
 18 19  2  0
  7 20  1  0
 20 21  2  0
 20 22  1  0
 22 23  1  0
 23 24  1  0
 23 25  1  0
 23 26  1  0
 26 27  1  0
 26 28  1  0
 19  3  1  0
 18  6  1  0
 17 12  1  0
 26 22  1  0
M  END
>  <Molecule ChEMBL ID>  (36) 
CHEMBL409265

>  <Molecule Name>  (36) 
nan

>  <Molecule Max Phase>  (36) 
0

>  <Molecular Weight>  (36) 
384.52

>  <#RO5 Violations>  (36) 
0.0

>  <AlogP>  (36) 
3.85

>  <Compound Key>  (36) 
36

>  <Smiles>  (36) 
COc1ccc2c(cn(CCN3CCOCC3)c2c1)C(=O)C4C(C)(C)C4(C)C

>  <Standard Type>  (36) 
Ki

>  <Standard Relation>  (36) 
'='

>  <Standard Value>  (36) 
1285.0

>  <Standard Units>  (36) 
nM

>  <pChEMBL Value>  (36) 
5.89

>  <Data Validity Comment>  (36) 
nan

>  <Comment>  (36) 
nan

>  <Uo Units>  (36) 
UO_0000065

>  <Ligand Efficiency BEI>  (36) 
15.32

>  <Ligand Efficiency LE>  (36) 
0.29

>  <Ligand Efficiency LLE>  (36) 
2.04

>  <Ligand Efficiency SEI>  (36) 
13.48

>  <Potential Duplicate>  (36) 
False

>  <Assay ChEMBL ID>  (36) 
CHEMBL931642

>  <Assay Description>  (36) 
Displacement of [3H]CP-55940 from human recombinant CB1 receptor expressed in HEK cells

>  <Assay Type>  (36) 
B

>  <BAO Format ID>  (36) 
BAO_0000219

>  <BAO Label>  (36) 
cell-based format

>  <Assay Organism>  (36) 
Homo sapiens

>  <Assay Tissue ChEMBL ID>  (36) 
nan

>  <Assay Tissue Name>  (36) 
nan

>  <Assay Cell Type>  (36) 
HEK293

>  <Assay Subcellular Fraction>  (36) 
nan

>  <Target ChEMBL ID>  (36) 
CHEMBL218

>  <Target Name>  (36) 
Cannabinoid CB1 receptor

>  <Target Organism>  (36) 
Homo sapiens

>  <Target Type>  (36) 
SINGLE PROTEIN

>  <Document ChEMBL ID>  (36) 
CHEMBL1144013

>  <Source ID>  (36) 
1

>  <Source Description>  (36) 
Scientific Literature

>  <Document Journal>  (36) 
J. Med. Chem.

>  <Document Year>  (36) 
2008.0

>  <Cell ChEMBL ID>  (36) 
CHEMBL3307715

>  <Confidence Score>  (36) 
9

>  <pKi>  (36) 
5.891

>  <preds pKi>  (36) 
5.726

>  <CB1_pKi>  (36) 
5.89

$$$$

     RDKit          2D

 38 41  0  0  0  0  0  0  0  0999 V2000
   -3.4718    4.7198    0.0000 C   0  0  0  0  0  0  0  0  0  0  0  0
   -3.4718    3.8948    0.0000 C   0  0  0  0  0  0  0  0  0  0  0  0
   -4.1863    3.4823    0.0000 C   0  0  0  0  0  0  0  0  0  0  0  0
   -2.7574    3.4823    0.0000 C   0  0  0  0  0  0  0  0  0  0  0  0
   -2.7574    2.6573    0.0000 C   0  0  0  0  0  0  0  0  0  0  0  0
   -2.0429    2.2448    0.0000 S   0  0  0  0  0  0  0  0  0  0  0  0
   -2.4554    1.5303    0.0000 O   0  0  0  0  0  0  0  0  0  0  0  0
   -1.6304    2.9592    0.0000 O   0  0  0  0  0  0  0  0  0  0  0  0
   -1.3284    1.8323    0.0000 O   0  0  0  0  0  0  0  0  0  0  0  0
   -1.3284    1.0073    0.0000 C   0  0  0  0  0  0  0  0  0  0  0  0
   -0.6139    0.5948    0.0000 C   0  0  0  0  0  0  0  0  0  0  0  0
   -0.6139   -0.2302    0.0000 C   0  0  0  0  0  0  0  0  0  0  0  0
   -1.3284   -0.6427    0.0000 C   0  0  0  0  0  0  0  0  0  0  0  0
   -2.0429   -0.2302    0.0000 C   0  0  0  0  0  0  0  0  0  0  0  0
   -2.0429    0.5948    0.0000 C   0  0  0  0  0  0  0  0  0  0  0  0
   -1.3284   -1.4677    0.0000 N   0  0  0  0  0  0  0  0  0  0  0  0
   -0.6610   -1.9526    0.0000 C   0  0  0  0  0  0  0  0  0  0  0  0
    0.1236   -1.6977    0.0000 C   0  0  0  0  0  0  0  0  0  0  0  0
   -0.9159   -2.7373    0.0000 C   0  0  0  0  0  0  0  0  0  0  0  0
   -1.7409   -2.7373    0.0000 N   0  0  0  0  0  0  0  0  0  0  0  0
   -1.9959   -1.9526    0.0000 C   0  0  0  0  0  0  0  0  0  0  0  0
   -2.7805   -1.6977    0.0000 C   0  0  0  0  0  0  0  0  0  0  0  0
   -2.9520   -0.8907    0.0000 C   0  0  0  0  0  0  0  0  0  0  0  0
   -3.7366   -0.6358    0.0000 C   0  0  0  0  0  0  0  0  0  0  0  0
   -4.3497   -1.1878    0.0000 C   0  0  0  0  0  0  0  0  0  0  0  0
   -5.1343   -0.9329    0.0000 Cl  0  0  0  0  0  0  0  0  0  0  0  0
   -4.1782   -1.9948    0.0000 C   0  0  0  0  0  0  0  0  0  0  0  0
   -3.3936   -2.2497    0.0000 C   0  0  0  0  0  0  0  0  0  0  0  0
   -3.2220   -3.0567    0.0000 Cl  0  0  0  0  0  0  0  0  0  0  0  0
   -0.4310   -3.4047    0.0000 C   0  0  0  0  0  0  0  0  0  0  0  0
   -0.7665   -4.1584    0.0000 O   0  0  0  0  0  0  0  0  0  0  0  0
    0.3895   -3.3185    0.0000 N   0  0  0  0  0  0  0  0  0  0  0  0
    0.8744   -3.9859    0.0000 N   0  0  0  0  0  0  0  0  0  0  0  0
    1.6949   -3.8997    0.0000 C   0  0  0  0  0  0  0  0  0  0  0  0
    2.1798   -4.5671    0.0000 C   0  0  0  0  0  0  0  0  0  0  0  0
    1.8443   -5.3208    0.0000 C   0  0  0  0  0  0  0  0  0  0  0  0
    1.0238   -5.4070    0.0000 C   0  0  0  0  0  0  0  0  0  0  0  0
    0.5389   -4.7396    0.0000 C   0  0  0  0  0  0  0  0  0  0  0  0
  1  2  1  0
  2  3  1  0
  2  4  1  0
  4  5  1  0
  5  6  1  0
  6  7  2  0
  6  8  2  0
  6  9  1  0
  9 10  1  0
 10 11  2  0
 11 12  1  0
 12 13  2  0
 13 14  1  0
 14 15  2  0
 13 16  1  0
 16 17  1  0
 17 18  1  0
 17 19  2  0
 19 20  1  0
 20 21  2  0
 21 22  1  0
 22 23  2  0
 23 24  1  0
 24 25  2  0
 25 26  1  0
 25 27  1  0
 27 28  2  0
 28 29  1  0
 19 30  1  0
 30 31  2  0
 30 32  1  0
 32 33  1  0
 33 34  1  0
 34 35  1  0
 35 36  1  0
 36 37  1  0
 37 38  1  0
 15 10  1  0
 21 16  1  0
 28 22  1  0
 38 33  1  0
M  END
>  <Molecule ChEMBL ID>  (37) 
CHEMBL4089947

>  <Molecule Name>  (37) 
nan

>  <Molecule Max Phase>  (37) 
0

>  <Molecular Weight>  (37) 
579.55

>  <#RO5 Violations>  (37) 
2.0

>  <AlogP>  (37) 
6.04

>  <Compound Key>  (37) 
11g

>  <Smiles>  (37) 
CC(C)CCS(=O)(=O)Oc1ccc(cc1)n2c(C)c(nc2c3ccc(Cl)cc3Cl)C(=O)NN4CCCCC4

>  <Standard Type>  (37) 
Ki

>  <Standard Relation>  (37) 
'='

>  <Standard Value>  (37) 
0.2

>  <Standard Units>  (37) 
nM

>  <pChEMBL Value>  (37) 
9.7

>  <Data Validity Comment>  (37) 
nan

>  <Comment>  (37) 
nan

>  <Uo Units>  (37) 
UO_0000065

>  <Ligand Efficiency BEI>  (37) 
16.74

>  <Ligand Efficiency LE>  (37) 
0.35

>  <Ligand Efficiency LLE>  (37) 
3.66

>  <Ligand Efficiency SEI>  (37) 
10.37

>  <Potential Duplicate>  (37) 
False

>  <Assay ChEMBL ID>  (37) 
CHEMBL4022829

>  <Assay Description>  (37) 
Displacement of [3H]CP55940 from recombinant human CB1 receptor expressed in beta-galactosidase expressing CHOK1 cell membranes after 60 mins by scintillation spectrometry

>  <Assay Type>  (37) 
B

>  <BAO Format ID>  (37) 
BAO_0000019

>  <BAO Label>  (37) 
assay format

>  <Assay Organism>  (37) 
Homo sapiens

>  <Assay Tissue ChEMBL ID>  (37) 
nan

>  <Assay Tissue Name>  (37) 
nan

>  <Assay Cell Type>  (37) 
nan

>  <Assay Subcellular Fraction>  (37) 
nan

>  <Target ChEMBL ID>  (37) 
CHEMBL218

>  <Target Name>  (37) 
Cannabinoid CB1 receptor

>  <Target Organism>  (37) 
Homo sapiens

>  <Target Type>  (37) 
SINGLE PROTEIN

>  <Document ChEMBL ID>  (37) 
CHEMBL4020816

>  <Source ID>  (37) 
1

>  <Source Description>  (37) 
Scientific Literature

>  <Document Journal>  (37) 
J Med Chem

>  <Document Year>  (37) 
2017.0

>  <Cell ChEMBL ID>  (37) 
nan

>  <Confidence Score>  (37) 
9

>  <pKi>  (37) 
9.700

>  <preds pKi>  (37) 
9.455

>  <CB1_pKi>  (37) 
9.70

$$$$

     RDKit          2D

 30 32  0  0  0  0  0  0  0  0999 V2000
   -2.1622    5.2200    0.0000 C   0  0  0  0  0  0  0  0  0  0  0  0
   -2.1622    4.3950    0.0000 C   0  0  0  0  0  0  0  0  0  0  0  0
   -1.4477    3.9825    0.0000 N   0  0  0  0  0  0  0  0  0  0  0  0
   -0.7332    4.3950    0.0000 C   0  0  0  0  0  0  0  0  0  0  0  0
   -0.0188    3.9825    0.0000 C   0  0  0  0  0  0  0  0  0  0  0  0
   -1.4477    3.1575    0.0000 C   0  0  0  0  0  0  0  0  0  0  0  0
   -0.7332    2.7450    0.0000 C   0  0  0  0  0  0  0  0  0  0  0  0
   -0.7332    1.9200    0.0000 C   0  0  0  0  0  0  0  0  0  0  0  0
   -1.4477    1.5075    0.0000 C   0  0  0  0  0  0  0  0  0  0  0  0
   -1.4477    0.6825    0.0000 C   0  0  0  0  0  0  0  0  0  0  0  0
   -0.7332    0.2700    0.0000 N   0  0  0  0  0  0  0  0  0  0  0  0
   -0.0188    0.6825    0.0000 C   0  0  0  0  0  0  0  0  0  0  0  0
    0.6957    0.2700    0.0000 C   0  0  0  0  0  0  0  0  0  0  0  0
    1.4102    0.6825    0.0000 C   0  0  0  0  0  0  0  0  0  0  0  0
    2.1247    0.2700    0.0000 C   0  0  0  0  0  0  0  0  0  0  0  0
    2.1247   -0.5550    0.0000 C   0  0  0  0  0  0  0  0  0  0  0  0
    1.4102   -0.9675    0.0000 C   0  0  0  0  0  0  0  0  0  0  0  0
    0.6957   -0.5550    0.0000 C   0  0  0  0  0  0  0  0  0  0  0  0
   -0.7332   -0.5550    0.0000 S   0  0  0  0  0  0  0  0  0  0  0  0
   -1.5582   -0.5550    0.0000 O   0  0  0  0  0  0  0  0  0  0  0  0
    0.0918   -0.5550    0.0000 O   0  0  0  0  0  0  0  0  0  0  0  0
   -0.7332   -1.3800    0.0000 C   0  0  0  0  0  0  0  0  0  0  0  0
   -0.0188   -1.7925    0.0000 C   0  0  0  0  0  0  0  0  0  0  0  0
   -0.0188   -2.6175    0.0000 C   0  0  0  0  0  0  0  0  0  0  0  0
   -0.7332   -3.0300    0.0000 C   0  0  0  0  0  0  0  0  0  0  0  0
   -0.7332   -3.8550    0.0000 F   0  0  0  0  0  0  0  0  0  0  0  0
   -1.4477   -2.6175    0.0000 C   0  0  0  0  0  0  0  0  0  0  0  0
   -1.4477   -1.7925    0.0000 C   0  0  0  0  0  0  0  0  0  0  0  0
   -2.1622    1.9200    0.0000 C   0  0  0  0  0  0  0  0  0  0  0  0
   -2.1622    2.7450    0.0000 C   0  0  0  0  0  0  0  0  0  0  0  0
  1  2  1  0
  2  3  1  0
  3  4  1  0
  4  5  1  0
  3  6  1  0
  6  7  2  0
  7  8  1  0
  8  9  2  0
  9 10  1  0
 10 11  1  0
 11 12  1  0
 12 13  1  0
 13 14  2  0
 14 15  1  0
 15 16  2  0
 16 17  1  0
 17 18  2  0
 11 19  1  0
 19 20  2  0
 19 21  2  0
 19 22  1  0
 22 23  2  0
 23 24  1  0
 24 25  2  0
 25 26  1  0
 25 27  1  0
 27 28  2  0
  9 29  1  0
 29 30  2  0
 30  6  1  0
 18 13  1  0
 28 22  1  0
M  END
>  <Molecule ChEMBL ID>  (38) 
CHEMBL2336562

>  <Molecule Name>  (38) 
nan

>  <Molecule Max Phase>  (38) 
0

>  <Molecular Weight>  (38) 
426.56

>  <#RO5 Violations>  (38) 
1.0

>  <AlogP>  (38) 
5.06

>  <Compound Key>  (38) 
16

>  <Smiles>  (38) 
CCN(CC)c1ccc(CN(Cc2ccccc2)S(=O)(=O)c3ccc(F)cc3)cc1

>  <Standard Type>  (38) 
Ki

>  <Standard Relation>  (38) 
'='

>  <Standard Value>  (38) 
930.0

>  <Standard Units>  (38) 
nM

>  <pChEMBL Value>  (38) 
6.03

>  <Data Validity Comment>  (38) 
nan

>  <Comment>  (38) 
nan

>  <Uo Units>  (38) 
UO_0000065

>  <Ligand Efficiency BEI>  (38) 
14.14

>  <Ligand Efficiency LE>  (38) 
0.27

>  <Ligand Efficiency LLE>  (38) 
0.97

>  <Ligand Efficiency SEI>  (38) 
14.85

>  <Potential Duplicate>  (38) 
False

>  <Assay ChEMBL ID>  (38) 
CHEMBL2339599

>  <Assay Description>  (38) 
Displacement of [3H]CP-55940 from human CB1 receptor expressed in CHO cell membranes after 1 hr by scintillation counting analysis

>  <Assay Type>  (38) 
B

>  <BAO Format ID>  (38) 
BAO_0000219

>  <BAO Label>  (38) 
cell-based format

>  <Assay Organism>  (38) 
Homo sapiens

>  <Assay Tissue ChEMBL ID>  (38) 
nan

>  <Assay Tissue Name>  (38) 
nan

>  <Assay Cell Type>  (38) 
CHO

>  <Assay Subcellular Fraction>  (38) 
nan

>  <Target ChEMBL ID>  (38) 
CHEMBL218

>  <Target Name>  (38) 
Cannabinoid CB1 receptor

>  <Target Organism>  (38) 
Homo sapiens

>  <Target Type>  (38) 
SINGLE PROTEIN

>  <Document ChEMBL ID>  (38) 
CHEMBL2331513

>  <Source ID>  (38) 
1

>  <Source Description>  (38) 
Scientific Literature

>  <Document Journal>  (38) 
ACS Med. Chem. Lett.

>  <Document Year>  (38) 
2013.0

>  <Cell ChEMBL ID>  (38) 
CHEMBL3308072

>  <Confidence Score>  (38) 
9

>  <pKi>  (38) 
6.032

>  <preds pKi>  (38) 
5.836

>  <CB1_pKi>  (38) 
6.03

$$$$

     RDKit          2D

 33 33  0  0  0  0  0  0  0  0999 V2000
   -8.0043    0.6311    0.0000 C   0  0  0  0  0  0  0  0  0  0  0  0
   -7.1942    0.4752    0.0000 C   0  0  0  0  0  0  0  0  0  0  0  0
   -6.6541    1.0988    0.0000 C   0  0  0  0  0  0  0  0  0  0  0  0
   -5.8440    0.9429    0.0000 C   0  0  0  0  0  0  0  0  0  0  0  0
   -5.3039    1.5666    0.0000 C   0  0  0  0  0  0  0  0  0  0  0  0
   -4.4937    1.4107    0.0000 C   0  0  0  0  0  0  0  0  0  0  0  0
   -3.9537    2.0343    0.0000 C   0  0  0  0  0  0  0  0  0  0  0  0
   -3.3300    1.4942    0.0000 C   0  0  0  0  0  0  0  0  0  0  0  0
   -4.5773    2.5744    0.0000 C   0  0  0  0  0  0  0  0  0  0  0  0
   -3.4136    2.6579    0.0000 C   0  0  0  0  0  0  0  0  0  0  0  0
   -3.6836    3.4375    0.0000 C   0  0  0  0  0  0  0  0  0  0  0  0
   -3.1435    4.0611    0.0000 C   0  0  0  0  0  0  0  0  0  0  0  0
   -2.3334    3.9052    0.0000 C   0  0  0  0  0  0  0  0  0  0  0  0
   -2.0633    3.1257    0.0000 C   0  0  0  0  0  0  0  0  0  0  0  0
   -1.2532    2.9698    0.0000 O   0  0  0  0  0  0  0  0  0  0  0  0
   -0.7131    3.5934    0.0000 C   0  0  0  0  0  0  0  0  0  0  0  0
    0.0970    3.4375    0.0000 C   0  0  0  0  0  0  0  0  0  0  0  0
    0.6371    4.0611    0.0000 C   0  0  0  0  0  0  0  0  0  0  0  0
    1.4472    3.9052    0.0000 C   0  0  0  0  0  0  0  0  0  0  0  0
    1.7173    3.1257    0.0000 C   0  0  0  0  0  0  0  0  0  0  0  0
    1.1772    2.5020    0.0000 C   0  0  0  0  0  0  0  0  0  0  0  0
    1.4472    1.7225    0.0000 C   0  0  0  0  0  0  0  0  0  0  0  0
    2.2574    1.5666    0.0000 C   0  0  0  0  0  0  0  0  0  0  0  0
    2.5274    0.7870    0.0000 C   0  0  0  0  0  0  0  0  0  0  0  0
    3.3375    0.6311    0.0000 C   0  0  0  0  0  0  0  0  0  0  0  0
    3.8776    1.2547    0.0000 C   0  0  0  0  0  0  0  0  0  0  0  0
    3.6076    2.0343    0.0000 O   0  0  0  0  0  0  0  0  0  0  0  0
    4.6878    1.0988    0.0000 N   0  0  0  0  0  0  0  0  0  0  0  0
    5.2279    1.7225    0.0000 C   0  0  0  0  0  0  0  0  0  0  0  0
    4.9578    2.5020    0.0000 C   0  0  0  0  0  0  0  0  0  0  0  0
    6.0380    1.5666    0.0000 C   0  0  0  0  0  0  0  0  0  0  0  0
    6.5781    2.1902    0.0000 O   0  0  0  0  0  0  0  0  0  0  0  0
   -2.6034    2.5020    0.0000 C   0  0  0  0  0  0  0  0  0  0  0  0
  1  2  1  0
  2  3  1  0
  3  4  1  0
  4  5  1  0
  5  6  1  0
  6  7  1  0
  7  8  1  0
  7  9  1  0
  7 10  1  0
 10 11  2  0
 11 12  1  0
 12 13  2  0
 13 14  1  0
 14 15  1  0
 15 16  1  0
 16 17  1  0
 17 18  1  0
 18 19  2  0
 19 20  1  0
 20 21  1  0
 21 22  2  0
 22 23  1  0
 23 24  1  0
 24 25  1  0
 25 26  1  0
 26 27  2  0
 26 28  1  0
 28 29  1  0
 29 30  1  6
 29 31  1  0
 31 32  1  0
 14 33  2  0
 33 10  1  0
M  END
>  <Molecule ChEMBL ID>  (39) 
CHEMBL391858

>  <Molecule Name>  (39) 
nan

>  <Molecule Max Phase>  (39) 
0

>  <Molecular Weight>  (39) 
457.7

>  <#RO5 Violations>  (39) 
1.0

>  <AlogP>  (39) 
6.87

>  <Compound Key>  (39) 
O-2220, 1

>  <Smiles>  (39) 
CCCCCCC(C)(C)c1cccc(OCC\C=C/C\C=C/CCCC(=O)N[C@H](C)CO)c1

>  <Standard Type>  (39) 
Ki

>  <Standard Relation>  (39) 
'='

>  <Standard Value>  (39) 
8.55

>  <Standard Units>  (39) 
nM

>  <pChEMBL Value>  (39) 
8.07

>  <Data Validity Comment>  (39) 
nan

>  <Comment>  (39) 
nan

>  <Uo Units>  (39) 
UO_0000065

>  <Ligand Efficiency BEI>  (39) 
17.63

>  <Ligand Efficiency LE>  (39) 
0.33

>  <Ligand Efficiency LLE>  (39) 
1.2

>  <Ligand Efficiency SEI>  (39) 
13.78

>  <Potential Duplicate>  (39) 
False

>  <Assay ChEMBL ID>  (39) 
CHEMBL923956

>  <Assay Description>  (39) 
Displacement of [3H]CP-55940 from human CB1 receptor expressed in HEK293 cells

>  <Assay Type>  (39) 
B

>  <BAO Format ID>  (39) 
BAO_0000219

>  <BAO Label>  (39) 
cell-based format

>  <Assay Organism>  (39) 
Homo sapiens

>  <Assay Tissue ChEMBL ID>  (39) 
nan

>  <Assay Tissue Name>  (39) 
nan

>  <Assay Cell Type>  (39) 
HEK293

>  <Assay Subcellular Fraction>  (39) 
nan

>  <Target ChEMBL ID>  (39) 
CHEMBL218

>  <Target Name>  (39) 
Cannabinoid CB1 receptor

>  <Target Organism>  (39) 
Homo sapiens

>  <Target Type>  (39) 
SINGLE PROTEIN

>  <Document ChEMBL ID>  (39) 
CHEMBL1140469

>  <Source ID>  (39) 
1

>  <Source Description>  (39) 
Scientific Literature

>  <Document Journal>  (39) 
Bioorg. Med. Chem.

>  <Document Year>  (39) 
2007.0

>  <Cell ChEMBL ID>  (39) 
CHEMBL3307715

>  <Confidence Score>  (39) 
9

>  <pKi>  (39) 
8.068

>  <preds pKi>  (39) 
7.149

>  <CB1_pKi>  (39) 
8.07

$$$$

     RDKit          2D

 30 33  0  0  0  0  0  0  0  0999 V2000
   -4.1170    1.9078    0.0000 C   0  0  0  0  0  0  0  0  0  0  0  0
   -3.4025    2.3203    0.0000 C   0  0  0  0  0  0  0  0  0  0  0  0
   -3.4025    3.1453    0.0000 C   0  0  0  0  0  0  0  0  0  0  0  0
   -2.6881    3.5578    0.0000 C   0  0  0  0  0  0  0  0  0  0  0  0
   -1.9736    3.1453    0.0000 C   0  0  0  0  0  0  0  0  0  0  0  0
   -1.9736    2.3203    0.0000 C   0  0  0  0  0  0  0  0  0  0  0  0
   -2.6881    1.9078    0.0000 C   0  0  0  0  0  0  0  0  0  0  0  0
   -2.6881    1.0828    0.0000 C   0  0  0  0  0  0  0  0  0  0  0  0
   -3.4025    0.6703    0.0000 C   0  0  0  0  0  0  0  0  0  0  0  0
   -3.4025   -0.1547    0.0000 C   0  0  0  0  0  0  0  0  0  0  0  0
   -2.6881   -0.5672    0.0000 O   0  0  0  0  0  0  0  0  0  0  0  0
   -4.1170   -0.5672    0.0000 N   0  0  0  0  0  0  0  0  0  0  0  0
   -4.1170   -1.3922    0.0000 C   0  0  0  0  0  0  0  0  0  0  0  0
   -4.8315   -1.8047    0.0000 C   0  0  0  0  0  0  0  0  0  0  0  0
   -5.5459   -1.3922    0.0000 O   0  0  0  0  0  0  0  0  0  0  0  0
   -5.5459   -0.5672    0.0000 C   0  0  0  0  0  0  0  0  0  0  0  0
   -4.8315   -0.1547    0.0000 C   0  0  0  0  0  0  0  0  0  0  0  0
   -1.2591    3.5578    0.0000 C   0  0  0  0  0  0  0  0  0  0  0  0
   -1.2591    4.3828    0.0000 O   0  0  0  0  0  0  0  0  0  0  0  0
   -0.5446    3.1453    0.0000 N   0  0  0  0  0  0  0  0  0  0  0  0
    0.1698    3.5578    0.0000 C   0  0  0  0  0  0  0  0  0  0  0  0
    0.8843    3.1453    0.0000 C   0  0  0  0  0  0  0  0  0  0  0  0
    0.8843    2.3203    0.0000 C   0  0  0  0  0  0  0  0  0  0  0  0
    1.5988    3.5578    0.0000 C   0  0  0  0  0  0  0  0  0  0  0  0
    1.5988    4.3828    0.0000 C   0  0  0  0  0  0  0  0  0  0  0  0
    0.8843    4.7953    0.0000 C   0  0  0  0  0  0  0  0  0  0  0  0
    1.0906    3.9703    0.0000 C   0  0  0  0  0  0  0  0  0  0  0  0
    0.1698    4.3828    0.0000 C   0  0  0  0  0  0  0  0  0  0  0  0
   -0.1123    5.1581    0.0000 C   0  0  0  0  0  0  0  0  0  0  0  0
   -0.6426    4.2396    0.0000 C   0  0  0  0  0  0  0  0  0  0  0  0
  1  2  1  0
  2  3  2  0
  3  4  1  0
  4  5  2  0
  5  6  1  0
  6  7  2  0
  7  8  1  0
  8  9  1  0
  9 10  1  0
 10 11  2  0
 10 12  1  0
 12 13  1  0
 13 14  1  0
 14 15  1  0
 15 16  1  0
 16 17  1  0
  5 18  1  0
 18 19  2  0
 18 20  1  0
 20 21  1  0
 21 22  1  0
 22 23  1  1
 22 24  1  0
 24 25  1  0
 26 25  1  6
 26 27  1  0
 26 28  1  0
 28 29  1  0
 28 30  1  0
  7  2  1  0
 17 12  1  0
 28 21  1  0
 27 22  1  0
M  END
>  <Molecule ChEMBL ID>  (40) 
CHEMBL568683

>  <Molecule Name>  (40) 
nan

>  <Molecule Max Phase>  (40) 
0

>  <Molecular Weight>  (40) 
412.57

>  <#RO5 Violations>  (40) 
0.0

>  <AlogP>  (40) 
3.73

>  <Compound Key>  (40) 
16b

>  <Smiles>  (40) 
Cc1ccc(cc1CCC(=O)N2CCOCC2)C(=O)NC3[C@@]4(C)CC[C@H](C4)C3(C)C

>  <Standard Type>  (40) 
Ki

>  <Standard Relation>  (40) 
'='

>  <Standard Value>  (40) 
1700.0

>  <Standard Units>  (40) 
nM

>  <pChEMBL Value>  (40) 
5.77

>  <Data Validity Comment>  (40) 
nan

>  <Comment>  (40) 
nan

>  <Uo Units>  (40) 
UO_0000065

>  <Ligand Efficiency BEI>  (40) 
13.98

>  <Ligand Efficiency LE>  (40) 
0.26

>  <Ligand Efficiency LLE>  (40) 
2.04

>  <Ligand Efficiency SEI>  (40) 
9.84

>  <Potential Duplicate>  (40) 
False

>  <Assay ChEMBL ID>  (40) 
CHEMBL1041035

>  <Assay Description>  (40) 
Displacement of [3H]CP-55940 from human CB1 receptor expressed in CHO cells

>  <Assay Type>  (40) 
B

>  <BAO Format ID>  (40) 
BAO_0000219

>  <BAO Label>  (40) 
cell-based format

>  <Assay Organism>  (40) 
Homo sapiens

>  <Assay Tissue ChEMBL ID>  (40) 
nan

>  <Assay Tissue Name>  (40) 
nan

>  <Assay Cell Type>  (40) 
CHO

>  <Assay Subcellular Fraction>  (40) 
nan

>  <Target ChEMBL ID>  (40) 
CHEMBL218

>  <Target Name>  (40) 
Cannabinoid CB1 receptor

>  <Target Organism>  (40) 
Homo sapiens

>  <Target Type>  (40) 
SINGLE PROTEIN

>  <Document ChEMBL ID>  (40) 
CHEMBL1155343

>  <Source ID>  (40) 
1

>  <Source Description>  (40) 
Scientific Literature

>  <Document Journal>  (40) 
Bioorg. Med. Chem. Lett.

>  <Document Year>  (40) 
2009.0

>  <Cell ChEMBL ID>  (40) 
CHEMBL3308072

>  <Confidence Score>  (40) 
9

>  <pKi>  (40) 
5.770

>  <preds pKi>  (40) 
5.758

>  <CB1_pKi>  (40) 
5.77

$$$$

     RDKit          2D

 26 25  0  0  0  0  0  0  0  0999 V2000
   -3.2505   -3.0485    0.0000 C   0  0  0  0  0  0  0  0  0  0  0  0
   -2.5360   -3.4610    0.0000 C   0  0  0  0  0  0  0  0  0  0  0  0
   -1.8215   -3.0485    0.0000 C   0  0  0  0  0  0  0  0  0  0  0  0
   -1.1070   -3.4610    0.0000 C   0  0  0  0  0  0  0  0  0  0  0  0
   -0.3926   -3.0485    0.0000 C   0  0  0  0  0  0  0  0  0  0  0  0
    0.3219   -3.4610    0.0000 C   0  0  0  0  0  0  0  0  0  0  0  0
    0.3219   -4.2860    0.0000 C   0  0  0  0  0  0  0  0  0  0  0  0
   -0.3926   -4.6985    0.0000 C   0  0  0  0  0  0  0  0  0  0  0  0
   -0.3926   -5.5235    0.0000 C   0  0  0  0  0  0  0  0  0  0  0  0
    0.3219   -5.9360    0.0000 C   0  0  0  0  0  0  0  0  0  0  0  0
    1.0364   -5.5235    0.0000 C   0  0  0  0  0  0  0  0  0  0  0  0
    1.7508   -5.9360    0.0000 C   0  0  0  0  0  0  0  0  0  0  0  0
    2.4653   -5.5235    0.0000 C   0  0  0  0  0  0  0  0  0  0  0  0
    2.4653   -4.6985    0.0000 C   0  0  0  0  0  0  0  0  0  0  0  0
    3.1798   -4.2860    0.0000 C   0  0  0  0  0  0  0  0  0  0  0  0
    3.1798   -3.4610    0.0000 C   0  0  0  0  0  0  0  0  0  0  0  0
    2.4653   -3.0485    0.0000 C   0  0  0  0  0  0  0  0  0  0  0  0
    2.4653   -2.2235    0.0000 C   0  0  0  0  0  0  0  0  0  0  0  0
    3.1798   -1.8110    0.0000 C   0  0  0  0  0  0  0  0  0  0  0  0
    3.8943   -2.2235    0.0000 C   0  0  0  0  0  0  0  0  0  0  0  0
    3.8943   -3.0485    0.0000 O   0  0  0  0  0  0  0  0  0  0  0  0
    4.6087   -1.8110    0.0000 N   0  0  0  0  0  0  0  0  0  0  0  0
    5.3232   -2.2235    0.0000 O   0  0  0  0  0  0  0  0  0  0  0  0
    6.0377   -1.8110    0.0000 C   0  0  0  0  0  0  0  0  0  0  0  0
    6.7521   -2.2235    0.0000 C   0  0  0  0  0  0  0  0  0  0  0  0
    7.4666   -1.8110    0.0000 O   0  0  0  0  0  0  0  0  0  0  0  0
  1  2  1  0
  2  3  1  0
  3  4  1  0
  4  5  1  0
  5  6  1  0
  6  7  2  0
  7  8  1  0
  8  9  1  0
  9 10  2  0
 10 11  1  0
 11 12  1  0
 12 13  2  0
 13 14  1  0
 14 15  1  0
 15 16  2  0
 16 17  1  0
 17 18  1  0
 18 19  1  0
 19 20  1  0
 20 21  2  0
 20 22  1  0
 22 23  1  0
 23 24  1  0
 24 25  1  0
 25 26  1  0
M  END
>  <Molecule ChEMBL ID>  (41) 
CHEMBL382444

>  <Molecule Name>  (41) 
nan

>  <Molecule Max Phase>  (41) 
0

>  <Molecular Weight>  (41) 
363.54

>  <#RO5 Violations>  (41) 
1.0

>  <AlogP>  (41) 
5.17

>  <Compound Key>  (41) 
1b

>  <Smiles>  (41) 
CCCCC\C=C/C\C=C/C\C=C/C\C=C/CCCC(=O)NOCCO

>  <Standard Type>  (41) 
Ki

>  <Standard Relation>  (41) 
'='

>  <Standard Value>  (41) 
470.0

>  <Standard Units>  (41) 
nM

>  <pChEMBL Value>  (41) 
6.33

>  <Data Validity Comment>  (41) 
nan

>  <Comment>  (41) 
nan

>  <Uo Units>  (41) 
UO_0000065

>  <Ligand Efficiency BEI>  (41) 
17.41

>  <Ligand Efficiency LE>  (41) 
0.33

>  <Ligand Efficiency LLE>  (41) 
1.16

>  <Ligand Efficiency SEI>  (41) 
10.81

>  <Potential Duplicate>  (41) 
False

>  <Assay ChEMBL ID>  (41) 
CHEMBL868883

>  <Assay Description>  (41) 
Binding affinity to human recombinant CB1 receptor expressed in COS cells

>  <Assay Type>  (41) 
B

>  <BAO Format ID>  (41) 
BAO_0000219

>  <BAO Label>  (41) 
cell-based format

>  <Assay Organism>  (41) 
Homo sapiens

>  <Assay Tissue ChEMBL ID>  (41) 
nan

>  <Assay Tissue Name>  (41) 
nan

>  <Assay Cell Type>  (41) 
COS

>  <Assay Subcellular Fraction>  (41) 
nan

>  <Target ChEMBL ID>  (41) 
CHEMBL218

>  <Target Name>  (41) 
Cannabinoid CB1 receptor

>  <Target Organism>  (41) 
Homo sapiens

>  <Target Type>  (41) 
SINGLE PROTEIN

>  <Document ChEMBL ID>  (41) 
CHEMBL1146088

>  <Source ID>  (41) 
1

>  <Source Description>  (41) 
Scientific Literature

>  <Document Journal>  (41) 
J. Med. Chem.

>  <Document Year>  (41) 
2006.0

>  <Cell ChEMBL ID>  (41) 
nan

>  <Confidence Score>  (41) 
9

>  <pKi>  (41) 
6.328

>  <preds pKi>  (41) 
5.433

>  <CB1_pKi>  (41) 
6.33

$$$$

     RDKit          2D

 24 26  0  0  0  0  0  0  0  0999 V2000
   -4.2313   -0.9763    0.0000 C   0  0  0  0  0  0  0  0  0  0  0  0
   -3.5168   -1.3888    0.0000 O   0  0  0  0  0  0  0  0  0  0  0  0
   -2.8024   -0.9763    0.0000 C   0  0  0  0  0  0  0  0  0  0  0  0
   -2.8024   -0.1513    0.0000 O   0  0  0  0  0  0  0  0  0  0  0  0
   -2.0879   -1.3888    0.0000 C   0  0  0  0  0  0  0  0  0  0  0  0
   -1.3734   -0.9763    0.0000 C   0  0  0  0  0  0  0  0  0  0  0  0
   -0.6590   -1.3888    0.0000 N   0  0  0  0  0  0  0  0  0  0  0  0
    0.0947   -1.0532    0.0000 C   0  0  0  0  0  0  0  0  0  0  0  0
    0.6468   -1.6663    0.0000 C   0  0  0  0  0  0  0  0  0  0  0  0
    1.4672   -1.5801    0.0000 C   0  0  0  0  0  0  0  0  0  0  0  0
    1.8028   -0.8264    0.0000 O   0  0  0  0  0  0  0  0  0  0  0  0
    1.9522   -2.2475    0.0000 C   0  0  0  0  0  0  0  0  0  0  0  0
    2.7058   -2.5831    0.0000 C   0  0  0  0  0  0  0  0  0  0  0  0
    3.1672   -1.8991    0.0000 C   0  0  0  0  0  0  0  0  0  0  0  0
    3.2993   -3.1562    0.0000 C   0  0  0  0  0  0  0  0  0  0  0  0
    2.0384   -3.0680    0.0000 C   0  0  0  0  0  0  0  0  0  0  0  0
    2.4000   -3.8095    0.0000 C   0  0  0  0  0  0  0  0  0  0  0  0
    1.2454   -3.2954    0.0000 C   0  0  0  0  0  0  0  0  0  0  0  0
    0.2343   -2.3808    0.0000 C   0  0  0  0  0  0  0  0  0  0  0  0
    0.4892   -3.1654    0.0000 C   0  0  0  0  0  0  0  0  0  0  0  0
   -0.0628   -3.7785    0.0000 C   0  0  0  0  0  0  0  0  0  0  0  0
   -0.8698   -3.6070    0.0000 C   0  0  0  0  0  0  0  0  0  0  0  0
   -1.1248   -2.8224    0.0000 C   0  0  0  0  0  0  0  0  0  0  0  0
   -0.5727   -2.2093    0.0000 C   0  0  0  0  0  0  0  0  0  0  0  0
  1  2  1  0
  2  3  1  0
  3  4  2  0
  3  5  1  0
  5  6  1  0
  6  7  1  0
  7  8  1  0
  8  9  2  0
  9 10  1  0
 10 11  2  0
 10 12  1  0
 12 13  1  0
 13 14  1  0
 13 15  1  0
 13 16  1  0
 16 17  1  0
 16 18  1  0
  9 19  1  0
 19 20  2  0
 20 21  1  0
 21 22  2  0
 22 23  1  0
 23 24  2  0
 24  7  1  0
 16 12  1  0
 24 19  1  0
M  END
>  <Molecule ChEMBL ID>  (42) 
CHEMBL570877

>  <Molecule Name>  (42) 
nan

>  <Molecule Max Phase>  (42) 
0

>  <Molecular Weight>  (42) 
327.42

>  <#RO5 Violations>  (42) 
0.0

>  <AlogP>  (42) 
4.07

>  <Compound Key>  (42) 
57

>  <Smiles>  (42) 
COC(=O)CCn1cc(C(=O)C2C(C)(C)C2(C)C)c3ccccc13

>  <Standard Type>  (42) 
Ki

>  <Standard Relation>  (42) 
'='

>  <Standard Value>  (42) 
1819.7

>  <Standard Units>  (42) 
nM

>  <pChEMBL Value>  (42) 
5.74

>  <Data Validity Comment>  (42) 
nan

>  <Comment>  (42) 
nan

>  <Uo Units>  (42) 
UO_0000065

>  <Ligand Efficiency BEI>  (42) 
17.53

>  <Ligand Efficiency LE>  (42) 
0.33

>  <Ligand Efficiency LLE>  (42) 
1.67

>  <Ligand Efficiency SEI>  (42) 
11.88

>  <Potential Duplicate>  (42) 
False

>  <Assay ChEMBL ID>  (42) 
CHEMBL1040876

>  <Assay Description>  (42) 
Displacement of [3H]CP-55940 from human recombinant CB1 receptor expressed in CHO cells

>  <Assay Type>  (42) 
B

>  <BAO Format ID>  (42) 
BAO_0000219

>  <BAO Label>  (42) 
cell-based format

>  <Assay Organism>  (42) 
Homo sapiens

>  <Assay Tissue ChEMBL ID>  (42) 
nan

>  <Assay Tissue Name>  (42) 
nan

>  <Assay Cell Type>  (42) 
CHO

>  <Assay Subcellular Fraction>  (42) 
nan

>  <Target ChEMBL ID>  (42) 
CHEMBL218

>  <Target Name>  (42) 
Cannabinoid CB1 receptor

>  <Target Organism>  (42) 
Homo sapiens

>  <Target Type>  (42) 
SINGLE PROTEIN

>  <Document ChEMBL ID>  (42) 
CHEMBL1156767

>  <Source ID>  (42) 
1

>  <Source Description>  (42) 
Scientific Literature

>  <Document Journal>  (42) 
J. Med. Chem.

>  <Document Year>  (42) 
2010.0

>  <Cell ChEMBL ID>  (42) 
CHEMBL3308072

>  <Confidence Score>  (42) 
9

>  <pKi>  (42) 
5.739

>  <preds pKi>  (42) 
6.129

>  <CB1_pKi>  (42) 
5.74

$$$$

     RDKit          2D

 32 36  0  0  0  0  0  0  0  0999 V2000
    0.8657    1.9299    0.0000 C   0  0  0  0  0  0  0  0  0  0  0  0
    1.5719    1.5034    0.0000 C   0  0  0  0  0  0  0  0  0  0  0  0
    2.2944    1.9017    0.0000 C   0  0  0  0  0  0  0  0  0  0  0  0
    1.5556    0.6785    0.0000 S   0  0  0  0  0  0  0  0  0  0  0  0
    0.7308    0.6948    0.0000 O   0  0  0  0  0  0  0  0  0  0  0  0
    2.3805    0.6623    0.0000 O   0  0  0  0  0  0  0  0  0  0  0  0
    1.5394   -0.1463    0.0000 N   0  0  0  0  0  0  0  0  0  0  0  0
    2.1971   -0.6443    0.0000 C   0  0  0  0  0  0  0  0  0  0  0  0
    3.0220   -0.6605    0.0000 C   0  0  0  0  0  0  0  0  0  0  0  0
    3.2614   -1.4500    0.0000 N   0  0  0  0  0  0  0  0  0  0  0  0
    2.5845   -1.9217    0.0000 C   0  0  0  0  0  0  0  0  0  0  0  0
    1.9268   -1.4237    0.0000 C   0  0  0  0  0  0  0  0  0  0  0  0
    1.1019   -1.4075    0.0000 C   0  0  0  0  0  0  0  0  0  0  0  0
    0.5379   -2.0096    0.0000 C   0  0  0  0  0  0  0  0  0  0  0  0
   -0.2655   -1.8222    0.0000 C   0  0  0  0  0  0  0  0  0  0  0  0
   -0.5049   -1.0327    0.0000 C   0  0  0  0  0  0  0  0  0  0  0  0
    0.0591   -0.4306    0.0000 C   0  0  0  0  0  0  0  0  0  0  0  0
    0.8625   -0.6180    0.0000 C   0  0  0  0  0  0  0  0  0  0  0  0
   -0.8295   -2.4242    0.0000 C   0  0  0  0  0  0  0  0  0  0  0  0
   -0.5901   -3.2137    0.0000 O   0  0  0  0  0  0  0  0  0  0  0  0
   -1.6330   -2.2368    0.0000 N   0  0  0  0  0  0  0  0  0  0  0  0
   -2.1970   -2.8389    0.0000 C   0  0  0  0  0  0  0  0  0  0  0  0
   -3.0004   -2.6515    0.0000 C   0  0  0  0  0  0  0  0  0  0  0  0
   -3.2398   -1.8620    0.0000 C   0  0  0  0  0  0  0  0  0  0  0  0
   -4.0433   -1.6746    0.0000 C   0  0  0  0  0  0  0  0  0  0  0  0
   -2.6758   -1.2600    0.0000 C   0  0  0  0  0  0  0  0  0  0  0  0
   -1.8724   -1.4474    0.0000 C   0  0  0  0  0  0  0  0  0  0  0  0
    4.0408   -1.7204    0.0000 C   0  0  0  0  0  0  0  0  0  0  0  0
    4.7177   -1.2487    0.0000 C   0  0  0  0  0  0  0  0  0  0  0  0
    5.3755   -1.7467    0.0000 C   0  0  0  0  0  0  0  0  0  0  0  0
    5.1051   -2.5262    0.0000 C   0  0  0  0  0  0  0  0  0  0  0  0
    4.2803   -2.5099    0.0000 C   0  0  0  0  0  0  0  0  0  0  0  0
  1  2  1  0
  2  3  1  0
  2  4  1  0
  4  5  2  0
  4  6  2  0
  4  7  1  0
  7  8  1  0
  8  9  1  0
  9 10  1  0
 10 11  1  0
 11 12  1  0
 12 13  1  0
 13 14  2  0
 14 15  1  0
 15 16  2  0
 16 17  1  0
 17 18  2  0
 15 19  1  0
 19 20  2  0
 19 21  1  0
 21 22  1  0
 22 23  1  0
 23 24  1  0
 24 25  1  0
 24 26  1  0
 26 27  1  0
 10 28  1  0
 28 29  1  0
 29 30  1  0
 30 31  1  0
 31 32  1  0
 18  7  1  0
 12  8  2  0
 18 13  1  0
 27 21  1  0
 32 28  1  0
M  END
>  <Molecule ChEMBL ID>  (43) 
CHEMBL401480

>  <Molecule Name>  (43) 
nan

>  <Molecule Max Phase>  (43) 
0

>  <Molecular Weight>  (43) 
457.64

>  <#RO5 Violations>  (43) 
0.0

>  <AlogP>  (43) 
4.36

>  <Compound Key>  (43) 
17

>  <Smiles>  (43) 
CC(C)S(=O)(=O)n1c2CN(Cc2c3cc(ccc13)C(=O)N4CCC(C)CC4)C5CCCC5

>  <Standard Type>  (43) 
Ki

>  <Standard Relation>  (43) 
'='

>  <Standard Value>  (43) 
150.0

>  <Standard Units>  (43) 
nM

>  <pChEMBL Value>  (43) 
6.82

>  <Data Validity Comment>  (43) 
nan

>  <Comment>  (43) 
nan

>  <Uo Units>  (43) 
UO_0000065

>  <Ligand Efficiency BEI>  (43) 
14.91

>  <Ligand Efficiency LE>  (43) 
0.29

>  <Ligand Efficiency LLE>  (43) 
2.46

>  <Ligand Efficiency SEI>  (43) 
10.9

>  <Potential Duplicate>  (43) 
False

>  <Assay ChEMBL ID>  (43) 
CHEMBL924301

>  <Assay Description>  (43) 
Binding affinity to human CB1 receptor

>  <Assay Type>  (43) 
B

>  <BAO Format ID>  (43) 
BAO_0000357

>  <BAO Label>  (43) 
single protein format

>  <Assay Organism>  (43) 
Homo sapiens

>  <Assay Tissue ChEMBL ID>  (43) 
nan

>  <Assay Tissue Name>  (43) 
nan

>  <Assay Cell Type>  (43) 
nan

>  <Assay Subcellular Fraction>  (43) 
nan

>  <Target ChEMBL ID>  (43) 
CHEMBL218

>  <Target Name>  (43) 
Cannabinoid CB1 receptor

>  <Target Organism>  (43) 
Homo sapiens

>  <Target Type>  (43) 
SINGLE PROTEIN

>  <Document ChEMBL ID>  (43) 
CHEMBL1140510

>  <Source ID>  (43) 
1

>  <Source Description>  (43) 
Scientific Literature

>  <Document Journal>  (43) 
Bioorg. Med. Chem. Lett.

>  <Document Year>  (43) 
2007.0

>  <Cell ChEMBL ID>  (43) 
nan

>  <Confidence Score>  (43) 
9

>  <pKi>  (43) 
6.824

>  <preds pKi>  (43) 
6.770

>  <CB1_pKi>  (43) 
6.82

$$$$

     RDKit          2D

 29 31  0  0  0  0  0  0  0  0999 V2000
   -3.8907   -0.3198    0.0000 C   0  0  0  0  0  0  0  0  0  0  0  0
   -3.1763   -0.7323    0.0000 C   0  0  0  0  0  0  0  0  0  0  0  0
   -2.4618   -0.3198    0.0000 C   0  0  0  0  0  0  0  0  0  0  0  0
   -1.7473   -0.7323    0.0000 C   0  0  0  0  0  0  0  0  0  0  0  0
   -1.0328   -0.3198    0.0000 C   0  0  0  0  0  0  0  0  0  0  0  0
   -0.3184   -0.7323    0.0000 N   0  0  0  0  0  0  0  0  0  0  0  0
    0.3961   -0.3198    0.0000 C   0  0  0  0  0  0  0  0  0  0  0  0
    1.1106   -0.7323    0.0000 C   0  0  0  0  0  0  0  0  0  0  0  0
    1.8250   -0.3198    0.0000 C   0  0  0  0  0  0  0  0  0  0  0  0
    1.8250    0.5052    0.0000 O   0  0  0  0  0  0  0  0  0  0  0  0
    2.5395   -0.7323    0.0000 N   0  0  0  0  0  0  0  0  0  0  0  0
    3.2540   -0.3198    0.0000 N   0  0  0  0  0  0  0  0  0  0  0  0
    3.9685   -0.7323    0.0000 C   0  0  0  0  0  0  0  0  0  0  0  0
    3.2540    0.5052    0.0000 C   0  0  0  0  0  0  0  0  0  0  0  0
    1.1106   -1.5573    0.0000 C   0  0  0  0  0  0  0  0  0  0  0  0
    1.8250   -1.9698    0.0000 O   0  0  0  0  0  0  0  0  0  0  0  0
    0.3961   -1.9698    0.0000 C   0  0  0  0  0  0  0  0  0  0  0  0
    0.3961   -2.7948    0.0000 C   0  0  0  0  0  0  0  0  0  0  0  0
   -0.3184   -3.2073    0.0000 C   0  0  0  0  0  0  0  0  0  0  0  0
   -1.0328   -2.7948    0.0000 C   0  0  0  0  0  0  0  0  0  0  0  0
   -1.7473   -3.2073    0.0000 S   0  0  0  0  0  0  0  0  0  0  0  0
   -2.4618   -2.7948    0.0000 C   0  0  0  0  0  0  0  0  0  0  0  0
   -3.1763   -3.2073    0.0000 C   0  0  0  0  0  0  0  0  0  0  0  0
   -3.8907   -2.7948    0.0000 C   0  0  0  0  0  0  0  0  0  0  0  0
   -3.8907   -1.9698    0.0000 C   0  0  0  0  0  0  0  0  0  0  0  0
   -3.1763   -1.5573    0.0000 C   0  0  0  0  0  0  0  0  0  0  0  0
   -2.4618   -1.9698    0.0000 C   0  0  0  0  0  0  0  0  0  0  0  0
   -1.0328   -1.9698    0.0000 C   0  0  0  0  0  0  0  0  0  0  0  0
   -0.3184   -1.5573    0.0000 C   0  0  0  0  0  0  0  0  0  0  0  0
  1  2  1  0
  2  3  1  0
  3  4  1  0
  4  5  1  0
  5  6  1  0
  6  7  1  0
  7  8  2  0
  8  9  1  0
  9 10  2  0
  9 11  1  0
 11 12  1  0
 12 13  1  0
 12 14  1  0
  8 15  1  0
 15 16  2  0
 15 17  1  0
 17 18  2  0
 18 19  1  0
 19 20  2  0
 20 21  1  0
 21 22  1  0
 22 23  2  0
 23 24  1  0
 24 25  2  0
 25 26  1  0
 26 27  2  0
 20 28  1  0
 28 29  2  0
 29  6  1  0
 29 17  1  0
 27 22  1  0
M  END
>  <Molecule ChEMBL ID>  (44) 
CHEMBL2152822

>  <Molecule Name>  (44) 
nan

>  <Molecule Max Phase>  (44) 
0

>  <Molecular Weight>  (44) 
409.56

>  <#RO5 Violations>  (44) 
0.0

>  <AlogP>  (44) 
4.55

>  <Compound Key>  (44) 
32

>  <Smiles>  (44) 
CCCCCN1C=C(C(=O)NN(C)C)C(=O)c2ccc(Sc3ccccc3)cc12

>  <Standard Type>  (44) 
Ki

>  <Standard Relation>  (44) 
'='

>  <Standard Value>  (44) 
86.6

>  <Standard Units>  (44) 
nM

>  <pChEMBL Value>  (44) 
7.06

>  <Data Validity Comment>  (44) 
nan

>  <Comment>  (44) 
nan

>  <Uo Units>  (44) 
UO_0000065

>  <Ligand Efficiency BEI>  (44) 
17.24

>  <Ligand Efficiency LE>  (44) 
0.33

>  <Ligand Efficiency LLE>  (44) 
2.51

>  <Ligand Efficiency SEI>  (44) 
13.0

>  <Potential Duplicate>  (44) 
False

>  <Assay ChEMBL ID>  (44) 
CHEMBL2154764

>  <Assay Description>  (44) 
Displacement of [3H]CP55940 from human recombinant CB1 receptor transfected in HEK cell membrane

>  <Assay Type>  (44) 
B

>  <BAO Format ID>  (44) 
BAO_0000219

>  <BAO Label>  (44) 
cell-based format

>  <Assay Organism>  (44) 
Homo sapiens

>  <Assay Tissue ChEMBL ID>  (44) 
nan

>  <Assay Tissue Name>  (44) 
nan

>  <Assay Cell Type>  (44) 
HEK293

>  <Assay Subcellular Fraction>  (44) 
nan

>  <Target ChEMBL ID>  (44) 
CHEMBL218

>  <Target Name>  (44) 
Cannabinoid CB1 receptor

>  <Target Organism>  (44) 
Homo sapiens

>  <Target Type>  (44) 
SINGLE PROTEIN

>  <Document ChEMBL ID>  (44) 
CHEMBL2151006

>  <Source ID>  (44) 
1

>  <Source Description>  (44) 
Scientific Literature

>  <Document Journal>  (44) 
Eur. J. Med. Chem.

>  <Document Year>  (44) 
2012.0

>  <Cell ChEMBL ID>  (44) 
CHEMBL3307715

>  <Confidence Score>  (44) 
9

>  <pKi>  (44) 
7.062

>  <preds pKi>  (44) 
6.810

>  <CB1_pKi>  (44) 
7.06

$$$$

     RDKit          2D

 33 36  0  0  0  0  0  0  0  0999 V2000
   -3.6425    4.9114    0.0000 F   0  0  0  0  0  0  0  0  0  0  0  0
   -3.6425    4.0864    0.0000 C   0  0  0  0  0  0  0  0  0  0  0  0
   -2.9280    3.6739    0.0000 O   0  0  0  0  0  0  0  0  0  0  0  0
   -2.9280    2.8489    0.0000 C   0  0  0  0  0  0  0  0  0  0  0  0
   -2.2135    2.4364    0.0000 C   0  0  0  0  0  0  0  0  0  0  0  0
   -2.2135    1.6114    0.0000 C   0  0  0  0  0  0  0  0  0  0  0  0
   -2.9280    1.1989    0.0000 C   0  0  0  0  0  0  0  0  0  0  0  0
   -3.6425    1.6114    0.0000 C   0  0  0  0  0  0  0  0  0  0  0  0
   -3.6425    2.4364    0.0000 C   0  0  0  0  0  0  0  0  0  0  0  0
   -2.9280    0.3739    0.0000 C   0  0  0  0  0  0  0  0  0  0  0  0
   -2.2606   -0.1110    0.0000 C   0  0  0  0  0  0  0  0  0  0  0  0
   -1.4760    0.1439    0.0000 C   0  0  0  0  0  0  0  0  0  0  0  0
   -0.6913    0.3988    0.0000 N   0  0  0  0  0  0  0  0  0  0  0  0
   -2.5155   -0.8957    0.0000 C   0  0  0  0  0  0  0  0  0  0  0  0
   -3.3405   -0.8957    0.0000 N   0  0  0  0  0  0  0  0  0  0  0  0
   -3.5955   -0.1110    0.0000 N   0  0  0  0  0  0  0  0  0  0  0  0
   -4.3801    0.1439    0.0000 C   0  0  0  0  0  0  0  0  0  0  0  0
   -4.5516    0.9509    0.0000 C   0  0  0  0  0  0  0  0  0  0  0  0
   -5.3362    1.2058    0.0000 C   0  0  0  0  0  0  0  0  0  0  0  0
   -5.9493    0.6538    0.0000 C   0  0  0  0  0  0  0  0  0  0  0  0
   -6.7339    0.9087    0.0000 Cl  0  0  0  0  0  0  0  0  0  0  0  0
   -5.7778   -0.1532    0.0000 C   0  0  0  0  0  0  0  0  0  0  0  0
   -4.9932   -0.4081    0.0000 C   0  0  0  0  0  0  0  0  0  0  0  0
   -4.8216   -1.2151    0.0000 Cl  0  0  0  0  0  0  0  0  0  0  0  0
   -2.0306   -1.5631    0.0000 C   0  0  0  0  0  0  0  0  0  0  0  0
   -2.3662   -2.3168    0.0000 O   0  0  0  0  0  0  0  0  0  0  0  0
   -1.2101   -1.4769    0.0000 N   0  0  0  0  0  0  0  0  0  0  0  0
   -0.7252   -2.1443    0.0000 N   0  0  0  0  0  0  0  0  0  0  0  0
    0.0953   -2.0581    0.0000 C   0  0  0  0  0  0  0  0  0  0  0  0
    0.5802   -2.7255    0.0000 C   0  0  0  0  0  0  0  0  0  0  0  0
    0.2447   -3.4792    0.0000 C   0  0  0  0  0  0  0  0  0  0  0  0
   -0.5758   -3.5654    0.0000 C   0  0  0  0  0  0  0  0  0  0  0  0
   -1.0608   -2.8980    0.0000 C   0  0  0  0  0  0  0  0  0  0  0  0
  1  2  1  0
  2  3  1  0
  3  4  1  0
  4  5  2  0
  5  6  1  0
  6  7  2  0
  7  8  1  0
  8  9  2  0
  7 10  1  0
 10 11  2  0
 11 12  1  0
 12 13  3  0
 11 14  1  0
 14 15  2  0
 15 16  1  0
 16 17  1  0
 17 18  2  0
 18 19  1  0
 19 20  2  0
 20 21  1  0
 20 22  1  0
 22 23  2  0
 23 24  1  0
 14 25  1  0
 25 26  2  0
 25 27  1  0
 27 28  1  0
 28 29  1  0
 29 30  1  0
 30 31  1  0
 31 32  1  0
 32 33  1  0
  9  4  1  0
 16 10  1  0
 23 17  1  0
 33 28  1  0
M  END
>  <Molecule ChEMBL ID>  (45) 
CHEMBL515022

>  <Molecule Name>  (45) 
nan

>  <Molecule Max Phase>  (45) 
0

>  <Molecular Weight>  (45) 
488.35

>  <#RO5 Violations>  (45) 
1.0

>  <AlogP>  (45) 
5.15

>  <Compound Key>  (45) 
7i

>  <Smiles>  (45) 
FCOc1ccc(cc1)c2c(C#N)c(nn2c3ccc(Cl)cc3Cl)C(=O)NN4CCCCC4

>  <Standard Type>  (45) 
Ki

>  <Standard Relation>  (45) 
'='

>  <Standard Value>  (45) 
10.3

>  <Standard Units>  (45) 
nM

>  <pChEMBL Value>  (45) 
7.99

>  <Data Validity Comment>  (45) 
nan

>  <Comment>  (45) 
nan

>  <Uo Units>  (45) 
UO_0000065

>  <Ligand Efficiency BEI>  (45) 
16.36

>  <Ligand Efficiency LE>  (45) 
0.33

>  <Ligand Efficiency LLE>  (45) 
2.84

>  <Ligand Efficiency SEI>  (45) 
9.6

>  <Potential Duplicate>  (45) 
False

>  <Assay ChEMBL ID>  (45) 
CHEMBL963331

>  <Assay Description>  (45) 
Displacement of [3H]CP-55940 form human recombinant CB1 receptor expressed in HEK293 cells by liquid scintillation counting

>  <Assay Type>  (45) 
B

>  <BAO Format ID>  (45) 
BAO_0000219

>  <BAO Label>  (45) 
cell-based format

>  <Assay Organism>  (45) 
Homo sapiens

>  <Assay Tissue ChEMBL ID>  (45) 
nan

>  <Assay Tissue Name>  (45) 
nan

>  <Assay Cell Type>  (45) 
HEK293

>  <Assay Subcellular Fraction>  (45) 
nan

>  <Target ChEMBL ID>  (45) 
CHEMBL218

>  <Target Name>  (45) 
Cannabinoid CB1 receptor

>  <Target Organism>  (45) 
Homo sapiens

>  <Target Type>  (45) 
SINGLE PROTEIN

>  <Document ChEMBL ID>  (45) 
CHEMBL1153859

>  <Source ID>  (45) 
1

>  <Source Description>  (45) 
Scientific Literature

>  <Document Journal>  (45) 
Eur. J. Med. Chem.

>  <Document Year>  (45) 
2009.0

>  <Cell ChEMBL ID>  (45) 
CHEMBL3307715

>  <Confidence Score>  (45) 
9

>  <pKi>  (45) 
7.987

>  <preds pKi>  (45) 
8.393

>  <CB1_pKi>  (45) 
7.99

$$$$

     RDKit          2D

 26 27  0  0  0  0  0  0  0  0999 V2000
   -4.6099    1.6992    0.0000 C   0  0  0  0  0  0  0  0  0  0  0  0
   -3.8954    1.2867    0.0000 N   0  0  0  0  0  0  0  0  0  0  0  0
   -3.1810    1.6992    0.0000 C   0  0  0  0  0  0  0  0  0  0  0  0
   -3.1810    2.5242    0.0000 O   0  0  0  0  0  0  0  0  0  0  0  0
   -2.4665    1.2867    0.0000 C   0  0  0  0  0  0  0  0  0  0  0  0
   -1.7520    1.6992    0.0000 C   0  0  0  0  0  0  0  0  0  0  0  0
   -1.0376    1.2867    0.0000 C   0  0  0  0  0  0  0  0  0  0  0  0
   -0.3231    1.6992    0.0000 C   0  0  0  0  0  0  0  0  0  0  0  0
    0.3914    1.2867    0.0000 C   0  0  0  0  0  0  0  0  0  0  0  0
   -0.0211    0.5722    0.0000 C   0  0  0  0  0  0  0  0  0  0  0  0
    0.8039    2.0012    0.0000 C   0  0  0  0  0  0  0  0  0  0  0  0
    1.1059    0.8742    0.0000 C   0  0  0  0  0  0  0  0  0  0  0  0
    1.8203    1.2867    0.0000 C   0  0  0  0  0  0  0  0  0  0  0  0
    2.5348    0.8742    0.0000 C   0  0  0  0  0  0  0  0  0  0  0  0
    2.5348    0.0492    0.0000 C   0  0  0  0  0  0  0  0  0  0  0  0
    1.8203   -0.3633    0.0000 C   0  0  0  0  0  0  0  0  0  0  0  0
    1.8203   -1.1883    0.0000 O   0  0  0  0  0  0  0  0  0  0  0  0
    1.1059    0.0492    0.0000 C   0  0  0  0  0  0  0  0  0  0  0  0
    3.2493   -0.3633    0.0000 C   0  0  0  0  0  0  0  0  0  0  0  0
    3.9637    0.0492    0.0000 C   0  0  0  0  0  0  0  0  0  0  0  0
    4.6782   -0.3633    0.0000 C   0  0  0  0  0  0  0  0  0  0  0  0
    5.3927    0.0492    0.0000 C   0  0  0  0  0  0  0  0  0  0  0  0
    4.6782   -1.1883    0.0000 C   0  0  0  0  0  0  0  0  0  0  0  0
    3.9637   -1.6008    0.0000 C   0  0  0  0  0  0  0  0  0  0  0  0
    3.9637   -2.4258    0.0000 C   0  0  0  0  0  0  0  0  0  0  0  0
    3.2493   -1.1883    0.0000 C   0  0  0  0  0  0  0  0  0  0  0  0
  1  2  1  0
  2  3  1  0
  3  4  2  0
  3  5  1  0
  5  6  1  0
  6  7  1  0
  7  8  1  0
  8  9  1  0
  9 10  1  0
  9 11  1  0
  9 12  1  0
 12 13  2  0
 13 14  1  0
 14 15  2  0
 15 16  1  0
 16 17  1  0
 16 18  2  0
 15 19  1  0
 19 20  2  0
 20 21  1  0
 21 22  1  0
 21 23  2  0
 23 24  1  0
 24 25  1  0
 24 26  2  0
 18 12  1  0
 26 19  1  0
M  END
>  <Molecule ChEMBL ID>  (46) 
CHEMBL391133

>  <Molecule Name>  (46) 
nan

>  <Molecule Max Phase>  (46) 
0

>  <Molecular Weight>  (46) 
353.51

>  <#RO5 Violations>  (46) 
1.0

>  <AlogP>  (46) 
5.26

>  <Compound Key>  (46) 
16c

>  <Smiles>  (46) 
CNC(=O)CCCCC(C)(C)c1ccc(c(O)c1)c2cc(C)cc(C)c2

>  <Standard Type>  (46) 
Ki

>  <Standard Relation>  (46) 
'='

>  <Standard Value>  (46) 
96.0

>  <Standard Units>  (46) 
nM

>  <pChEMBL Value>  (46) 
7.02

>  <Data Validity Comment>  (46) 
nan

>  <Comment>  (46) 
nan

>  <Uo Units>  (46) 
UO_0000065

>  <Ligand Efficiency BEI>  (46) 
19.85

>  <Ligand Efficiency LE>  (46) 
0.37

>  <Ligand Efficiency LLE>  (46) 
1.76

>  <Ligand Efficiency SEI>  (46) 
14.23

>  <Potential Duplicate>  (46) 
False

>  <Assay ChEMBL ID>  (46) 
CHEMBL896457

>  <Assay Description>  (46) 
Displacement of [3H]CP-55940 from cloned human CB1 receptor

>  <Assay Type>  (46) 
B

>  <BAO Format ID>  (46) 
BAO_0000357

>  <BAO Label>  (46) 
single protein format

>  <Assay Organism>  (46) 
Homo sapiens

>  <Assay Tissue ChEMBL ID>  (46) 
nan

>  <Assay Tissue Name>  (46) 
nan

>  <Assay Cell Type>  (46) 
nan

>  <Assay Subcellular Fraction>  (46) 
nan

>  <Target ChEMBL ID>  (46) 
CHEMBL218

>  <Target Name>  (46) 
Cannabinoid CB1 receptor

>  <Target Organism>  (46) 
Homo sapiens

>  <Target Type>  (46) 
SINGLE PROTEIN

>  <Document ChEMBL ID>  (46) 
CHEMBL1148889

>  <Source ID>  (46) 
1

>  <Source Description>  (46) 
Scientific Literature

>  <Document Journal>  (46) 
Bioorg. Med. Chem. Lett.

>  <Document Year>  (46) 
2007.0

>  <Cell ChEMBL ID>  (46) 
nan

>  <Confidence Score>  (46) 
9

>  <pKi>  (46) 
7.018

>  <preds pKi>  (46) 
7.464

>  <CB1_pKi>  (46) 
7.02

$$$$

     RDKit          2D

 29 32  0  0  0  0  0  0  0  0999 V2000
    0.4646    2.0140    0.0000 C   0  0  0  0  0  0  0  0  0  0  0  0
    1.1708    1.5875    0.0000 C   0  0  0  0  0  0  0  0  0  0  0  0
    1.1545    0.7627    0.0000 S   0  0  0  0  0  0  0  0  0  0  0  0
    0.3297    0.7789    0.0000 O   0  0  0  0  0  0  0  0  0  0  0  0
    1.9794    0.7464    0.0000 O   0  0  0  0  0  0  0  0  0  0  0  0
    1.1383   -0.0622    0.0000 N   0  0  0  0  0  0  0  0  0  0  0  0
    1.7960   -0.5602    0.0000 C   0  0  0  0  0  0  0  0  0  0  0  0
    2.6209   -0.5764    0.0000 C   0  0  0  0  0  0  0  0  0  0  0  0
    2.8603   -1.3659    0.0000 N   0  0  0  0  0  0  0  0  0  0  0  0
    2.1834   -1.8376    0.0000 C   0  0  0  0  0  0  0  0  0  0  0  0
    1.5257   -1.3396    0.0000 C   0  0  0  0  0  0  0  0  0  0  0  0
    0.7008   -1.3233    0.0000 C   0  0  0  0  0  0  0  0  0  0  0  0
    0.1368   -1.9254    0.0000 C   0  0  0  0  0  0  0  0  0  0  0  0
   -0.6666   -1.7380    0.0000 C   0  0  0  0  0  0  0  0  0  0  0  0
   -0.9061   -0.9485    0.0000 C   0  0  0  0  0  0  0  0  0  0  0  0
   -0.3420   -0.3464    0.0000 C   0  0  0  0  0  0  0  0  0  0  0  0
    0.4614   -0.5338    0.0000 C   0  0  0  0  0  0  0  0  0  0  0  0
   -1.2306   -2.3401    0.0000 C   0  0  0  0  0  0  0  0  0  0  0  0
   -0.9912   -3.1296    0.0000 O   0  0  0  0  0  0  0  0  0  0  0  0
   -2.0341   -2.1527    0.0000 N   0  0  0  0  0  0  0  0  0  0  0  0
   -2.2735   -1.3632    0.0000 C   0  0  0  0  0  0  0  0  0  0  0  0
   -2.5981   -2.7548    0.0000 C   0  0  0  0  0  0  0  0  0  0  0  0
   -3.4015   -2.5674    0.0000 C   0  0  0  0  0  0  0  0  0  0  0  0
   -2.3587   -3.5443    0.0000 C   0  0  0  0  0  0  0  0  0  0  0  0
    3.6397   -1.6363    0.0000 C   0  0  0  0  0  0  0  0  0  0  0  0
    4.3166   -1.1646    0.0000 C   0  0  0  0  0  0  0  0  0  0  0  0
    4.9743   -1.6626    0.0000 C   0  0  0  0  0  0  0  0  0  0  0  0
    4.7040   -2.4420    0.0000 C   0  0  0  0  0  0  0  0  0  0  0  0
    3.8791   -2.4258    0.0000 C   0  0  0  0  0  0  0  0  0  0  0  0
  1  2  1  0
  2  3  1  0
  3  4  2  0
  3  5  2  0
  3  6  1  0
  6  7  1  0
  7  8  1  0
  8  9  1  0
  9 10  1  0
 10 11  1  0
 11 12  1  0
 12 13  2  0
 13 14  1  0
 14 15  2  0
 15 16  1  0
 16 17  2  0
 14 18  1  0
 18 19  2  0
 18 20  1  0
 20 21  1  0
 20 22  1  0
 22 23  1  0
 22 24  1  0
  9 25  1  0
 25 26  1  0
 26 27  1  0
 27 28  1  0
 28 29  1  0
 17  6  1  0
 11  7  2  0
 17 12  1  0
 29 25  1  0
M  END
>  <Molecule ChEMBL ID>  (47) 
CHEMBL249786

>  <Molecule Name>  (47) 
nan

>  <Molecule Max Phase>  (47) 
0

>  <Molecular Weight>  (47) 
417.58

>  <#RO5 Violations>  (47) 
0.0

>  <AlogP>  (47) 
3.58

>  <Compound Key>  (47) 
25

>  <Smiles>  (47) 
CCS(=O)(=O)n1c2CN(Cc2c3cc(ccc13)C(=O)N(C)C(C)C)C4CCCC4

>  <Standard Type>  (47) 
Ki

>  <Standard Relation>  (47) 
'='

>  <Standard Value>  (47) 
7222.0

>  <Standard Units>  (47) 
nM

>  <pChEMBL Value>  (47) 
5.14

>  <Data Validity Comment>  (47) 
nan

>  <Comment>  (47) 
nan

>  <Uo Units>  (47) 
UO_0000065

>  <Ligand Efficiency BEI>  (47) 
12.31

>  <Ligand Efficiency LE>  (47) 
0.24

>  <Ligand Efficiency LLE>  (47) 
1.56

>  <Ligand Efficiency SEI>  (47) 
8.21

>  <Potential Duplicate>  (47) 
False

>  <Assay ChEMBL ID>  (47) 
CHEMBL924301

>  <Assay Description>  (47) 
Binding affinity to human CB1 receptor

>  <Assay Type>  (47) 
B

>  <BAO Format ID>  (47) 
BAO_0000357

>  <BAO Label>  (47) 
single protein format

>  <Assay Organism>  (47) 
Homo sapiens

>  <Assay Tissue ChEMBL ID>  (47) 
nan

>  <Assay Tissue Name>  (47) 
nan

>  <Assay Cell Type>  (47) 
nan

>  <Assay Subcellular Fraction>  (47) 
nan

>  <Target ChEMBL ID>  (47) 
CHEMBL218

>  <Target Name>  (47) 
Cannabinoid CB1 receptor

>  <Target Organism>  (47) 
Homo sapiens

>  <Target Type>  (47) 
SINGLE PROTEIN

>  <Document ChEMBL ID>  (47) 
CHEMBL1140510

>  <Source ID>  (47) 
1

>  <Source Description>  (47) 
Scientific Literature

>  <Document Journal>  (47) 
Bioorg. Med. Chem. Lett.

>  <Document Year>  (47) 
2007.0

>  <Cell ChEMBL ID>  (47) 
nan

>  <Confidence Score>  (47) 
9

>  <pKi>  (47) 
5.141

>  <preds pKi>  (47) 
5.970

>  <CB1_pKi>  (47) 
5.14

$$$$

     RDKit          2D

 28 31  0  0  0  0  0  0  0  0999 V2000
   -3.4736    4.2031    0.0000 F   0  0  0  0  0  0  0  0  0  0  0  0
   -3.4736    3.3781    0.0000 C   0  0  0  0  0  0  0  0  0  0  0  0
   -2.7592    2.9656    0.0000 C   0  0  0  0  0  0  0  0  0  0  0  0
   -2.7592    2.1406    0.0000 C   0  0  0  0  0  0  0  0  0  0  0  0
   -3.4736    1.7281    0.0000 C   0  0  0  0  0  0  0  0  0  0  0  0
   -4.1881    2.1406    0.0000 C   0  0  0  0  0  0  0  0  0  0  0  0
   -4.1881    2.9656    0.0000 C   0  0  0  0  0  0  0  0  0  0  0  0
   -3.4736    0.9031    0.0000 N   0  0  0  0  0  0  0  0  0  0  0  0
   -2.8062    0.4181    0.0000 C   0  0  0  0  0  0  0  0  0  0  0  0
   -3.0611   -0.3665    0.0000 C   0  0  0  0  0  0  0  0  0  0  0  0
   -3.8861   -0.3665    0.0000 N   0  0  0  0  0  0  0  0  0  0  0  0
   -4.1411    0.4181    0.0000 C   0  0  0  0  0  0  0  0  0  0  0  0
   -4.9257    0.6731    0.0000 C   0  0  0  0  0  0  0  0  0  0  0  0
   -5.0972    1.4800    0.0000 C   0  0  0  0  0  0  0  0  0  0  0  0
   -5.8818    1.7350    0.0000 C   0  0  0  0  0  0  0  0  0  0  0  0
   -6.4949    1.1829    0.0000 C   0  0  0  0  0  0  0  0  0  0  0  0
   -6.3234    0.3760    0.0000 C   0  0  0  0  0  0  0  0  0  0  0  0
   -5.5388    0.1210    0.0000 C   0  0  0  0  0  0  0  0  0  0  0  0
   -5.3673   -0.6859    0.0000 Cl  0  0  0  0  0  0  0  0  0  0  0  0
   -2.5762   -1.0339    0.0000 C   0  0  0  0  0  0  0  0  0  0  0  0
   -2.9118   -1.7876    0.0000 O   0  0  0  0  0  0  0  0  0  0  0  0
   -1.7557   -0.9477    0.0000 N   0  0  0  0  0  0  0  0  0  0  0  0
   -1.2708   -1.6151    0.0000 C   0  0  0  0  0  0  0  0  0  0  0  0
   -0.4503   -1.5289    0.0000 C   0  0  0  0  0  0  0  0  0  0  0  0
    0.0346   -2.1963    0.0000 C   0  0  0  0  0  0  0  0  0  0  0  0
   -0.3010   -2.9500    0.0000 C   0  0  0  0  0  0  0  0  0  0  0  0
   -1.1214   -3.0362    0.0000 C   0  0  0  0  0  0  0  0  0  0  0  0
   -1.6064   -2.3688    0.0000 C   0  0  0  0  0  0  0  0  0  0  0  0
  1  2  1  0
  2  3  2  0
  3  4  1  0
  4  5  2  0
  5  6  1  0
  6  7  2  0
  5  8  1  0
  8  9  1  0
  9 10  2  0
 10 11  1  0
 11 12  2  0
 12 13  1  0
 13 14  2  0
 14 15  1  0
 15 16  2  0
 16 17  1  0
 17 18  2  0
 18 19  1  0
 10 20  1  0
 20 21  2  0
 20 22  1  0
 22 23  1  0
 23 24  1  0
 24 25  1  0
 25 26  1  0
 26 27  1  0
 27 28  1  0
  7  2  1  0
 12  8  1  0
 18 13  1  0
 28 23  1  0
M  END
>  <Molecule ChEMBL ID>  (48) 
CHEMBL229751

>  <Molecule Name>  (48) 
nan

>  <Molecule Max Phase>  (48) 
0

>  <Molecular Weight>  (48) 
397.88

>  <#RO5 Violations>  (48) 
1.0

>  <AlogP>  (48) 
5.39

>  <Compound Key>  (48) 
18

>  <Smiles>  (48) 
Fc1ccc(cc1)n2cc(nc2c3ccccc3Cl)C(=O)NC4CCCCC4

>  <Standard Type>  (48) 
Ki

>  <Standard Relation>  (48) 
'='

>  <Standard Value>  (48) 
20.0

>  <Standard Units>  (48) 
nM

>  <pChEMBL Value>  (48) 
7.7

>  <Data Validity Comment>  (48) 
nan

>  <Comment>  (48) 
nan

>  <Uo Units>  (48) 
UO_0000065

>  <Ligand Efficiency BEI>  (48) 
19.35

>  <Ligand Efficiency LE>  (48) 
0.38

>  <Ligand Efficiency LLE>  (48) 
2.31

>  <Ligand Efficiency SEI>  (48) 
16.41

>  <Potential Duplicate>  (48) 
False

>  <Assay ChEMBL ID>  (48) 
CHEMBL887658

>  <Assay Description>  (48) 
Displacement of [3H]CP-559440 from human CB1 receptor expressed in HEK293 cells

>  <Assay Type>  (48) 
B

>  <BAO Format ID>  (48) 
BAO_0000219

>  <BAO Label>  (48) 
cell-based format

>  <Assay Organism>  (48) 
Homo sapiens

>  <Assay Tissue ChEMBL ID>  (48) 
nan

>  <Assay Tissue Name>  (48) 
nan

>  <Assay Cell Type>  (48) 
HEK293

>  <Assay Subcellular Fraction>  (48) 
nan

>  <Target ChEMBL ID>  (48) 
CHEMBL218

>  <Target Name>  (48) 
Cannabinoid CB1 receptor

>  <Target Organism>  (48) 
Homo sapiens

>  <Target Type>  (48) 
SINGLE PROTEIN

>  <Document ChEMBL ID>  (48) 
CHEMBL1144643

>  <Source ID>  (48) 
1

>  <Source Description>  (48) 
Scientific Literature

>  <Document Journal>  (48) 
Bioorg. Med. Chem. Lett.

>  <Document Year>  (48) 
2007.0

>  <Cell ChEMBL ID>  (48) 
CHEMBL3307715

>  <Confidence Score>  (48) 
9

>  <pKi>  (48) 
7.699

>  <preds pKi>  (48) 
7.920

>  <CB1_pKi>  (48) 
7.70

$$$$

     RDKit          2D

 35 39  0  0  0  0  0  0  0  0999 V2000
    0.2686   -1.2143    0.0000 C   0  0  0  0  0  0  0  0  0  0  0  0
    0.9831   -0.8018    0.0000 C   0  0  0  0  0  0  0  0  0  0  0  0
    0.9831    0.0232    0.0000 N   0  0  0  0  0  0  0  0  0  0  0  0
    0.3156    0.5081    0.0000 C   0  0  0  0  0  0  0  0  0  0  0  0
   -0.4690    0.2532    0.0000 O   0  0  0  0  0  0  0  0  0  0  0  0
    0.5706    1.2928    0.0000 C   0  0  0  0  0  0  0  0  0  0  0  0
    0.1581    2.0072    0.0000 C   0  0  0  0  0  0  0  0  0  0  0  0
    0.5706    2.7217    0.0000 C   0  0  0  0  0  0  0  0  0  0  0  0
    1.3956    2.7217    0.0000 C   0  0  0  0  0  0  0  0  0  0  0  0
    1.8081    2.0072    0.0000 C   0  0  0  0  0  0  0  0  0  0  0  0
    1.3956    1.2928    0.0000 C   0  0  0  0  0  0  0  0  0  0  0  0
    1.6505    0.5081    0.0000 C   0  0  0  0  0  0  0  0  0  0  0  0
    2.4351    0.2532    0.0000 O   0  0  0  0  0  0  0  0  0  0  0  0
    1.6975   -1.2143    0.0000 C   0  0  0  0  0  0  0  0  0  0  0  0
    2.4120   -0.8018    0.0000 O   0  0  0  0  0  0  0  0  0  0  0  0
    1.6975   -2.0393    0.0000 N   0  0  0  0  0  0  0  0  0  0  0  0
    2.4120   -2.4518    0.0000 C   0  0  0  0  0  0  0  0  0  0  0  0
    3.1265   -2.0393    0.0000 C   0  0  0  0  0  0  0  0  0  0  0  0
    3.8409   -2.4518    0.0000 C   0  0  0  0  0  0  0  0  0  0  0  0
    3.8409   -3.2768    0.0000 C   0  0  0  0  0  0  0  0  0  0  0  0
    3.1265   -3.6893    0.0000 C   0  0  0  0  0  0  0  0  0  0  0  0
    2.4120   -3.2768    0.0000 C   0  0  0  0  0  0  0  0  0  0  0  0
    1.6975   -3.6893    0.0000 C   0  0  0  0  0  0  0  0  0  0  0  0
    2.2278   -4.3213    0.0000 C   0  0  0  0  0  0  0  0  0  0  0  0
    0.9831   -3.2768    0.0000 C   0  0  0  0  0  0  0  0  0  0  0  0
    0.9831   -2.4518    0.0000 C   0  0  0  0  0  0  0  0  0  0  0  0
    0.1706   -2.5950    0.0000 C   0  0  0  0  0  0  0  0  0  0  0  0
    0.7009   -1.6765    0.0000 C   0  0  0  0  0  0  0  0  0  0  0  0
    1.1672   -4.3213    0.0000 C   0  0  0  0  0  0  0  0  0  0  0  0
    1.4494   -5.0965    0.0000 C   0  0  0  0  0  0  0  0  0  0  0  0
    0.9191   -5.7285    0.0000 C   0  0  0  0  0  0  0  0  0  0  0  0
    0.1066   -5.5852    0.0000 C   0  0  0  0  0  0  0  0  0  0  0  0
   -0.4237   -6.2172    0.0000 Cl  0  0  0  0  0  0  0  0  0  0  0  0
   -0.1755   -4.8100    0.0000 C   0  0  0  0  0  0  0  0  0  0  0  0
    0.3548   -4.1780    0.0000 C   0  0  0  0  0  0  0  0  0  0  0  0
  1  2  1  0
  2  3  1  0
  3  4  1  0
  4  5  2  0
  4  6  1  0
  6  7  1  0
  7  8  1  0
  8  9  1  0
  9 10  1  0
 10 11  1  0
 11 12  1  0
 12 13  2  0
  2 14  1  0
 14 15  2  0
 14 16  1  0
 16 17  1  0
 17 18  2  0
 18 19  1  0
 19 20  2  0
 20 21  1  0
 21 22  2  0
 22 23  1  0
 23 24  1  0
 23 25  1  0
 25 26  1  0
 26 27  1  0
 26 28  1  0
 23 29  1  0
 29 30  2  0
 30 31  1  0
 31 32  2  0
 32 33  1  0
 32 34  1  0
 34 35  2  0
 12  3  1  0
 11  6  1  0
 26 16  1  0
 22 17  1  0
 35 29  1  0
M  END
>  <Molecule ChEMBL ID>  (49) 
CHEMBL563400

>  <Molecule Name>  (49) 
nan

>  <Molecule Max Phase>  (49) 
0

>  <Molecular Weight>  (49) 
493.05

>  <#RO5 Violations>  (49) 
1.0

>  <AlogP>  (49) 
5.73

>  <Compound Key>  (49) 
14

>  <Smiles>  (49) 
CC(N1C(=O)C2CCCCC2C1=O)C(=O)N3c4ccccc4C(C)(CC3(C)C)c5ccc(Cl)cc5

>  <Standard Type>  (49) 
Ki

>  <Standard Relation>  (49) 
'='

>  <Standard Value>  (49) 
520.0

>  <Standard Units>  (49) 
nM

>  <pChEMBL Value>  (49) 
6.28

>  <Data Validity Comment>  (49) 
nan

>  <Comment>  (49) 
nan

>  <Uo Units>  (49) 
UO_0000065

>  <Ligand Efficiency BEI>  (49) 
12.75

>  <Ligand Efficiency LE>  (49) 
0.25

>  <Ligand Efficiency LLE>  (49) 
0.55

>  <Ligand Efficiency SEI>  (49) 
10.89

>  <Potential Duplicate>  (49) 
False

>  <Assay ChEMBL ID>  (49) 
CHEMBL1059680

>  <Assay Description>  (49) 
Displacement of [3H]rimonabant from human CB1 receptor expressed in HEK293 cells by liquid scintillation counting

>  <Assay Type>  (49) 
B

>  <BAO Format ID>  (49) 
BAO_0000219

>  <BAO Label>  (49) 
cell-based format

>  <Assay Organism>  (49) 
Homo sapiens

>  <Assay Tissue ChEMBL ID>  (49) 
nan

>  <Assay Tissue Name>  (49) 
nan

>  <Assay Cell Type>  (49) 
HEK293

>  <Assay Subcellular Fraction>  (49) 
nan

>  <Target ChEMBL ID>  (49) 
CHEMBL218

>  <Target Name>  (49) 
Cannabinoid CB1 receptor

>  <Target Organism>  (49) 
Homo sapiens

>  <Target Type>  (49) 
SINGLE PROTEIN

>  <Document ChEMBL ID>  (49) 
CHEMBL1152367

>  <Source ID>  (49) 
1

>  <Source Description>  (49) 
Scientific Literature

>  <Document Journal>  (49) 
Bioorg. Med. Chem. Lett.

>  <Document Year>  (49) 
2009.0

>  <Cell ChEMBL ID>  (49) 
CHEMBL3307715

>  <Confidence Score>  (49) 
9

>  <pKi>  (49) 
6.284

>  <preds pKi>  (49) 
6.942

>  <CB1_pKi>  (49) 
6.28

$$$$

     RDKit          2D

 30 33  0  0  0  0  0  0  0  0999 V2000
    1.2342    0.1457    0.0000 C   0  0  0  0  0  0  0  0  0  0  0  0
    1.2342   -0.6793    0.0000 C   0  0  0  0  0  0  0  0  0  0  0  0
    1.9016   -1.1643    0.0000 C   0  0  0  0  0  0  0  0  0  0  0  0
    1.6467   -1.9489    0.0000 N   0  0  0  0  0  0  0  0  0  0  0  0
    0.8217   -1.9489    0.0000 N   0  0  0  0  0  0  0  0  0  0  0  0
    0.3368   -2.6163    0.0000 C   0  0  0  0  0  0  0  0  0  0  0  0
   -0.4837   -2.5301    0.0000 C   0  0  0  0  0  0  0  0  0  0  0  0
   -0.9686   -3.1975    0.0000 C   0  0  0  0  0  0  0  0  0  0  0  0
   -0.6331   -3.9512    0.0000 C   0  0  0  0  0  0  0  0  0  0  0  0
   -1.1180   -4.6186    0.0000 Cl  0  0  0  0  0  0  0  0  0  0  0  0
    0.1874   -4.0374    0.0000 C   0  0  0  0  0  0  0  0  0  0  0  0
    0.6723   -3.3700    0.0000 C   0  0  0  0  0  0  0  0  0  0  0  0
    1.4928   -3.4562    0.0000 Cl  0  0  0  0  0  0  0  0  0  0  0  0
    0.5668   -1.1643    0.0000 C   0  0  0  0  0  0  0  0  0  0  0  0
   -0.2179   -0.9093    0.0000 N   0  0  0  0  0  0  0  0  0  0  0  0
   -0.8853   -1.3942    0.0000 C   0  0  0  0  0  0  0  0  0  0  0  0
   -1.5527   -0.9093    0.0000 C   0  0  0  0  0  0  0  0  0  0  0  0
   -1.2978   -0.1247    0.0000 C   0  0  0  0  0  0  0  0  0  0  0  0
   -0.4728   -0.1247    0.0000 C   0  0  0  0  0  0  0  0  0  0  0  0
    2.6863   -0.9093    0.0000 C   0  0  0  0  0  0  0  0  0  0  0  0
    2.8578   -0.1023    0.0000 O   0  0  0  0  0  0  0  0  0  0  0  0
    3.2993   -1.4614    0.0000 N   0  0  0  0  0  0  0  0  0  0  0  0
    4.0840   -1.2064    0.0000 C   0  0  0  0  0  0  0  0  0  0  0  0
    4.6971   -1.7584    0.0000 C   0  0  0  0  0  0  0  0  0  0  0  0
    5.4817   -1.5035    0.0000 C   0  0  0  0  0  0  0  0  0  0  0  0
    6.0948   -2.0555    0.0000 C   0  0  0  0  0  0  0  0  0  0  0  0
    5.9233   -2.8625    0.0000 C   0  0  0  0  0  0  0  0  0  0  0  0
    6.5363   -3.4145    0.0000 Cl  0  0  0  0  0  0  0  0  0  0  0  0
    5.1386   -3.1175    0.0000 C   0  0  0  0  0  0  0  0  0  0  0  0
    4.5255   -2.5654    0.0000 C   0  0  0  0  0  0  0  0  0  0  0  0
  1  2  1  0
  2  3  1  0
  3  4  2  0
  4  5  1  0
  5  6  1  0
  6  7  2  0
  7  8  1  0
  8  9  2  0
  9 10  1  0
  9 11  1  0
 11 12  2  0
 12 13  1  0
  5 14  1  0
 14 15  1  0
 15 16  1  0
 16 17  2  0
 17 18  1  0
 18 19  2  0
  3 20  1  0
 20 21  2  0
 20 22  1  0
 22 23  1  0
 23 24  1  0
 24 25  2  0
 25 26  1  0
 26 27  2  0
 27 28  1  0
 27 29  1  0
 29 30  2  0
 14  2  2  0
 12  6  1  0
 19 15  1  0
 30 24  1  0
M  END
>  <Molecule ChEMBL ID>  (50) 
CHEMBL574722

>  <Molecule Name>  (50) 
nan

>  <Molecule Max Phase>  (50) 
0

>  <Molecular Weight>  (50) 
459.76

>  <#RO5 Violations>  (50) 
1.0

>  <AlogP>  (50) 
5.86

>  <Compound Key>  (50) 
7

>  <Smiles>  (50) 
Cc1c(nn(c2ccc(Cl)cc2Cl)c1n3cccc3)C(=O)NCc4ccc(Cl)cc4

>  <Standard Type>  (50) 
Ki

>  <Standard Relation>  (50) 
'='

>  <Standard Value>  (50) 
140.0

>  <Standard Units>  (50) 
nM

>  <pChEMBL Value>  (50) 
6.85

>  <Data Validity Comment>  (50) 
nan

>  <Comment>  (50) 
nan

>  <Uo Units>  (50) 
UO_0000065

>  <Ligand Efficiency BEI>  (50) 
14.91

>  <Ligand Efficiency LE>  (50) 
0.31

>  <Ligand Efficiency LLE>  (50) 
0.99

>  <Ligand Efficiency SEI>  (50) 
13.22

>  <Potential Duplicate>  (50) 
False

>  <Assay ChEMBL ID>  (50) 
CHEMBL1049258

>  <Assay Description>  (50) 
Displacement of [3H]CP-55940 from human recombinant CB1 receptor expressed in HEK cells

>  <Assay Type>  (50) 
B

>  <BAO Format ID>  (50) 
BAO_0000219

>  <BAO Label>  (50) 
cell-based format

>  <Assay Organism>  (50) 
Homo sapiens

>  <Assay Tissue ChEMBL ID>  (50) 
nan

>  <Assay Tissue Name>  (50) 
nan

>  <Assay Cell Type>  (50) 
HEK293

>  <Assay Subcellular Fraction>  (50) 
nan

>  <Target ChEMBL ID>  (50) 
CHEMBL218

>  <Target Name>  (50) 
Cannabinoid CB1 receptor

>  <Target Organism>  (50) 
Homo sapiens

>  <Target Type>  (50) 
SINGLE PROTEIN

>  <Document ChEMBL ID>  (50) 
CHEMBL1154113

>  <Source ID>  (50) 
1

>  <Source Description>  (50) 
Scientific Literature

>  <Document Journal>  (50) 
Bioorg. Med. Chem.

>  <Document Year>  (50) 
2009.0

>  <Cell ChEMBL ID>  (50) 
CHEMBL3307715

>  <Confidence Score>  (50) 
9

>  <pKi>  (50) 
6.854

>  <preds pKi>  (50) 
7.070

>  <CB1_pKi>  (50) 
6.85

$$$$

     RDKit          2D

 33 36  0  0  0  0  0  0  0  0999 V2000
    2.8571   -3.0016    0.0000 C   0  0  0  0  0  0  0  0  0  0  0  0
    2.0366   -2.9153    0.0000 N   0  0  0  0  0  0  0  0  0  0  0  0
    1.7011   -2.1617    0.0000 C   0  0  0  0  0  0  0  0  0  0  0  0
    0.8806   -2.0754    0.0000 N   0  0  0  0  0  0  0  0  0  0  0  0
    0.5450   -1.3218    0.0000 S   0  0  0  0  0  0  0  0  0  0  0  0
   -0.2087   -1.6573    0.0000 O   0  0  0  0  0  0  0  0  0  0  0  0
    1.2987   -0.9862    0.0000 O   0  0  0  0  0  0  0  0  0  0  0  0
    0.2095   -0.5681    0.0000 N   0  0  0  0  0  0  0  0  0  0  0  0
   -0.6110   -0.4818    0.0000 C   0  0  0  0  0  0  0  0  0  0  0  0
   -0.9466    0.2718    0.0000 C   0  0  0  0  0  0  0  0  0  0  0  0
   -0.4617    0.9393    0.0000 S   0  0  0  0  0  0  0  0  0  0  0  0
   -1.2032    1.3009    0.0000 O   0  0  0  0  0  0  0  0  0  0  0  0
   -0.2343    1.7323    0.0000 O   0  0  0  0  0  0  0  0  0  0  0  0
    0.3588    0.8530    0.0000 C   0  0  0  0  0  0  0  0  0  0  0  0
    0.6944    0.0994    0.0000 C   0  0  0  0  0  0  0  0  0  0  0  0
    2.1860   -1.4942    0.0000 N   0  0  0  0  0  0  0  0  0  0  0  0
    1.9310   -0.7096    0.0000 C   0  0  0  0  0  0  0  0  0  0  0  0
    2.5985   -0.2247    0.0000 C   0  0  0  0  0  0  0  0  0  0  0  0
    3.2659   -0.7096    0.0000 C   0  0  0  0  0  0  0  0  0  0  0  0
    3.0110   -1.4942    0.0000 N   0  0  0  0  0  0  0  0  0  0  0  0
    4.0505   -0.4547    0.0000 C   0  0  0  0  0  0  0  0  0  0  0  0
    4.2221    0.3523    0.0000 C   0  0  0  0  0  0  0  0  0  0  0  0
    5.0067    0.6072    0.0000 C   0  0  0  0  0  0  0  0  0  0  0  0
    5.6198    0.0552    0.0000 C   0  0  0  0  0  0  0  0  0  0  0  0
    6.4044    0.3102    0.0000 Cl  0  0  0  0  0  0  0  0  0  0  0  0
    5.4483   -0.7518    0.0000 C   0  0  0  0  0  0  0  0  0  0  0  0
    4.6636   -1.0067    0.0000 C   0  0  0  0  0  0  0  0  0  0  0  0
    2.5985    0.6003    0.0000 C   0  0  0  0  0  0  0  0  0  0  0  0
    1.8840    1.0128    0.0000 C   0  0  0  0  0  0  0  0  0  0  0  0
    1.8840    1.8378    0.0000 C   0  0  0  0  0  0  0  0  0  0  0  0
    2.5985    2.2503    0.0000 C   0  0  0  0  0  0  0  0  0  0  0  0
    3.3129    1.8378    0.0000 C   0  0  0  0  0  0  0  0  0  0  0  0
    3.3129    1.0128    0.0000 C   0  0  0  0  0  0  0  0  0  0  0  0
  1  2  1  0
  2  3  1  0
  3  4  2  3
  4  5  1  0
  5  6  2  0
  5  7  2  0
  5  8  1  0
  8  9  1  0
  9 10  1  0
 10 11  1  0
 11 12  2  0
 11 13  2  0
 11 14  1  0
 14 15  1  0
  3 16  1  0
 16 17  1  0
 17 18  1  0
 18 19  1  0
 19 20  2  0
 19 21  1  0
 21 22  2  0
 22 23  1  0
 23 24  2  0
 24 25  1  0
 24 26  1  0
 26 27  2  0
 18 28  1  0
 28 29  2  0
 29 30  1  0
 30 31  2  0
 31 32  1  0
 32 33  2  0
 15  8  1  0
 20 16  1  0
 27 21  1  0
 33 28  1  0
M  END
>  <Molecule ChEMBL ID>  (51) 
CHEMBL425912

>  <Molecule Name>  (51) 
nan

>  <Molecule Max Phase>  (51) 
0

>  <Molecular Weight>  (51) 
510.04

>  <#RO5 Violations>  (51) 
1.0

>  <AlogP>  (51) 
1.69

>  <Compound Key>  (51) 
23

>  <Smiles>  (51) 
C\N=C(/NS(=O)(=O)N1CCS(=O)(=O)CC1)\N2CC(C(=N2)c3ccc(Cl)cc3)c4ccccc4

>  <Standard Type>  (51) 
Ki

>  <Standard Relation>  (51) 
'='

>  <Standard Value>  (51) 
832.0

>  <Standard Units>  (51) 
nM

>  <pChEMBL Value>  (51) 
6.08

>  <Data Validity Comment>  (51) 
nan

>  <Comment>  (51) 
nan

>  <Uo Units>  (51) 
UO_0000065

>  <Ligand Efficiency BEI>  (51) 
11.92

>  <Ligand Efficiency LE>  (51) 
0.25

>  <Ligand Efficiency LLE>  (51) 
4.39

>  <Ligand Efficiency SEI>  (51) 
5.45

>  <Potential Duplicate>  (51) 
False

>  <Assay ChEMBL ID>  (51) 
CHEMBL884804

>  <Assay Description>  (51) 
Displacement of specific CP-55940 binding in CHO cells stably transfected with human cannabinoid receptor 1

>  <Assay Type>  (51) 
B

>  <BAO Format ID>  (51) 
BAO_0000219

>  <BAO Label>  (51) 
cell-based format

>  <Assay Organism>  (51) 
Homo sapiens

>  <Assay Tissue ChEMBL ID>  (51) 
nan

>  <Assay Tissue Name>  (51) 
nan

>  <Assay Cell Type>  (51) 
CHO

>  <Assay Subcellular Fraction>  (51) 
nan

>  <Target ChEMBL ID>  (51) 
CHEMBL218

>  <Target Name>  (51) 
Cannabinoid CB1 receptor

>  <Target Organism>  (51) 
Homo sapiens

>  <Target Type>  (51) 
SINGLE PROTEIN

>  <Document ChEMBL ID>  (51) 
CHEMBL1143468

>  <Source ID>  (51) 
1

>  <Source Description>  (51) 
Scientific Literature

>  <Document Journal>  (51) 
Bioorg. Med. Chem. Lett.

>  <Document Year>  (51) 
2005.0

>  <Cell ChEMBL ID>  (51) 
CHEMBL3308072

>  <Confidence Score>  (51) 
9

>  <pKi>  (51) 
6.080

>  <preds pKi>  (51) 
7.118

>  <CB1_pKi>  (51) 
6.08

$$$$

     RDKit          2D

 39 44  0  0  0  0  0  0  0  0999 V2000
   -2.3778   -7.5986    0.0000 Cl  0  0  0  0  0  0  0  0  0  0  0  0
   -2.1228   -6.8140    0.0000 C   0  0  0  0  0  0  0  0  0  0  0  0
   -2.6749   -6.2009    0.0000 C   0  0  0  0  0  0  0  0  0  0  0  0
   -2.4199   -5.4162    0.0000 C   0  0  0  0  0  0  0  0  0  0  0  0
   -1.6130   -5.2447    0.0000 C   0  0  0  0  0  0  0  0  0  0  0  0
   -1.0609   -5.8578    0.0000 C   0  0  0  0  0  0  0  0  0  0  0  0
   -1.3159   -6.6424    0.0000 C   0  0  0  0  0  0  0  0  0  0  0  0
   -1.3580   -4.4601    0.0000 N   0  0  0  0  0  0  0  0  0  0  0  0
   -1.8429   -3.7927    0.0000 C   0  0  0  0  0  0  0  0  0  0  0  0
   -1.3580   -3.1252    0.0000 N   0  0  0  0  0  0  0  0  0  0  0  0
   -0.5734   -3.3802    0.0000 C   0  0  0  0  0  0  0  0  0  0  0  0
    0.1411   -2.9677    0.0000 C   0  0  0  0  0  0  0  0  0  0  0  0
    0.8555   -3.3802    0.0000 N   0  0  0  0  0  0  0  0  0  0  0  0
    0.8555   -4.2052    0.0000 C   0  0  0  0  0  0  0  0  0  0  0  0
    0.1411   -4.6177    0.0000 N   0  0  0  0  0  0  0  0  0  0  0  0
   -0.5734   -4.2052    0.0000 C   0  0  0  0  0  0  0  0  0  0  0  0
    0.1411   -2.1427    0.0000 N   0  0  0  0  0  0  0  0  0  0  0  0
   -0.5734   -1.7302    0.0000 C   0  0  0  0  0  0  0  0  0  0  0  0
   -0.5734   -0.9052    0.0000 C   0  0  0  0  0  0  0  0  0  0  0  0
    0.1411   -0.4927    0.0000 C   0  0  0  0  0  0  0  0  0  0  0  0
    0.8555   -0.9052    0.0000 C   0  0  0  0  0  0  0  0  0  0  0  0
    0.8555   -1.7302    0.0000 C   0  0  0  0  0  0  0  0  0  0  0  0
    0.1411    0.3323    0.0000 N   0  0  0  0  0  0  0  0  0  0  0  0
    0.8555    0.7448    0.0000 C   0  0  0  0  0  0  0  0  0  0  0  0
    1.5700    0.3323    0.0000 O   0  0  0  0  0  0  0  0  0  0  0  0
    0.8555    1.5698    0.0000 O   0  0  0  0  0  0  0  0  0  0  0  0
    1.5700    1.9823    0.0000 C   0  0  0  0  0  0  0  0  0  0  0  0
    1.5700    2.8073    0.0000 C   0  0  0  0  0  0  0  0  0  0  0  0
    2.2845    3.2198    0.0000 C   0  0  0  0  0  0  0  0  0  0  0  0
    2.9990    2.8073    0.0000 C   0  0  0  0  0  0  0  0  0  0  0  0
    2.9990    1.9823    0.0000 C   0  0  0  0  0  0  0  0  0  0  0  0
    2.2845    1.5698    0.0000 C   0  0  0  0  0  0  0  0  0  0  0  0
   -2.6679   -3.7927    0.0000 C   0  0  0  0  0  0  0  0  0  0  0  0
   -3.0804   -4.5071    0.0000 C   0  0  0  0  0  0  0  0  0  0  0  0
   -3.9054   -4.5071    0.0000 C   0  0  0  0  0  0  0  0  0  0  0  0
   -4.3179   -3.7927    0.0000 C   0  0  0  0  0  0  0  0  0  0  0  0
   -3.9054   -3.0782    0.0000 C   0  0  0  0  0  0  0  0  0  0  0  0
   -3.0804   -3.0782    0.0000 C   0  0  0  0  0  0  0  0  0  0  0  0
   -2.6679   -2.3637    0.0000 Cl  0  0  0  0  0  0  0  0  0  0  0  0
  1  2  1  0
  2  3  2  0
  3  4  1  0
  4  5  2  0
  5  6  1  0
  6  7  2  0
  5  8  1  0
  8  9  1  0
  9 10  2  0
 10 11  1  0
 11 12  2  0
 12 13  1  0
 13 14  2  0
 14 15  1  0
 15 16  2  0
 12 17  1  0
 17 18  1  0
 18 19  1  0
 19 20  1  0
 20 21  1  0
 21 22  1  0
 20 23  1  0
 23 24  1  0
 24 25  2  0
 24 26  1  0
 26 27  1  0
 27 28  2  0
 28 29  1  0
 29 30  2  0
 30 31  1  0
 31 32  2  0
  9 33  1  0
 33 34  2  0
 34 35  1  0
 35 36  2  0
 36 37  1  0
 37 38  2  0
 38 39  1  0
  7  2  1  0
 16  8  1  0
 16 11  1  0
 22 17  1  0
 32 27  1  0
 38 33  1  0
M  END
>  <Molecule ChEMBL ID>  (52) 
CHEMBL2436755

>  <Molecule Name>  (52) 
nan

>  <Molecule Max Phase>  (52) 
0

>  <Molecular Weight>  (52) 
559.46

>  <#RO5 Violations>  (52) 
2.0

>  <AlogP>  (52) 
6.55

>  <Compound Key>  (52) 
7

>  <Smiles>  (52) 
Clc1ccc(cc1)n2c(nc3c(ncnc23)N4CCC(CC4)NC(=O)Oc5ccccc5)c6ccccc6Cl

>  <Standard Type>  (52) 
Ki

>  <Standard Relation>  (52) 
'='

>  <Standard Value>  (52) 
2.55

>  <Standard Units>  (52) 
nM

>  <pChEMBL Value>  (52) 
8.59

>  <Data Validity Comment>  (52) 
nan

>  <Comment>  (52) 
nan

>  <Uo Units>  (52) 
UO_0000065

>  <Ligand Efficiency BEI>  (52) 
15.36

>  <Ligand Efficiency LE>  (52) 
0.3

>  <Ligand Efficiency LLE>  (52) 
2.04

>  <Ligand Efficiency SEI>  (52) 
10.09

>  <Potential Duplicate>  (52) 
False

>  <Assay ChEMBL ID>  (52) 
CHEMBL2438426

>  <Assay Description>  (52) 
Displacement of [3H]CP55940 from human CB1 receptor expressed in CHO-K1 cells

>  <Assay Type>  (52) 
B

>  <BAO Format ID>  (52) 
BAO_0000219

>  <BAO Label>  (52) 
cell-based format

>  <Assay Organism>  (52) 
Homo sapiens

>  <Assay Tissue ChEMBL ID>  (52) 
nan

>  <Assay Tissue Name>  (52) 
nan

>  <Assay Cell Type>  (52) 
CHO-K1

>  <Assay Subcellular Fraction>  (52) 
nan

>  <Target ChEMBL ID>  (52) 
CHEMBL218

>  <Target Name>  (52) 
Cannabinoid CB1 receptor

>  <Target Organism>  (52) 
Homo sapiens

>  <Target Type>  (52) 
SINGLE PROTEIN

>  <Document ChEMBL ID>  (52) 
CHEMBL2434899

>  <Source ID>  (52) 
1

>  <Source Description>  (52) 
Scientific Literature

>  <Document Journal>  (52) 
J. Med. Chem.

>  <Document Year>  (52) 
2013.0

>  <Cell ChEMBL ID>  (52) 
CHEMBL3307512

>  <Confidence Score>  (52) 
9

>  <pKi>  (52) 
8.593

>  <preds pKi>  (52) 
8.179

>  <CB1_pKi>  (52) 
8.59

$$$$

     RDKit          2D

 26 29  0  0  0  0  0  0  0  0999 V2000
    0.5672   -5.8616    0.0000 C   0  0  0  0  0  0  0  0  0  0  0  0
   -0.2578   -5.8616    0.0000 C   0  0  0  0  0  0  0  0  0  0  0  0
   -0.7427   -6.5290    0.0000 N   0  0  0  0  0  0  0  0  0  0  0  0
   -1.5273   -6.2741    0.0000 C   0  0  0  0  0  0  0  0  0  0  0  0
   -1.5273   -5.4491    0.0000 S   0  0  0  0  0  0  0  0  0  0  0  0
   -0.7427   -5.1941    0.0000 C   0  0  0  0  0  0  0  0  0  0  0  0
   -0.4878   -4.4095    0.0000 C   0  0  0  0  0  0  0  0  0  0  0  0
   -1.0398   -3.7964    0.0000 C   0  0  0  0  0  0  0  0  0  0  0  0
   -0.7848   -3.0118    0.0000 N   0  0  0  0  0  0  0  0  0  0  0  0
   -1.2698   -2.3444    0.0000 C   0  0  0  0  0  0  0  0  0  0  0  0
   -0.7848   -1.6769    0.0000 C   0  0  0  0  0  0  0  0  0  0  0  0
   -1.0398   -0.8923    0.0000 C   0  0  0  0  0  0  0  0  0  0  0  0
   -1.8468   -0.7208    0.0000 O   0  0  0  0  0  0  0  0  0  0  0  0
   -0.4878   -0.2792    0.0000 C   0  0  0  0  0  0  0  0  0  0  0  0
   -0.3162    0.5278    0.0000 C   0  0  0  0  0  0  0  0  0  0  0  0
   -1.0812    0.8368    0.0000 C   0  0  0  0  0  0  0  0  0  0  0  0
    0.1210    1.2274    0.0000 C   0  0  0  0  0  0  0  0  0  0  0  0
    0.2969   -0.0243    0.0000 C   0  0  0  0  0  0  0  0  0  0  0  0
    0.9470    0.4836    0.0000 C   0  0  0  0  0  0  0  0  0  0  0  0
    0.6842   -0.7527    0.0000 C   0  0  0  0  0  0  0  0  0  0  0  0
   -0.0002   -1.9319    0.0000 C   0  0  0  0  0  0  0  0  0  0  0  0
    0.7142   -1.5194    0.0000 C   0  0  0  0  0  0  0  0  0  0  0  0
    1.4287   -1.9319    0.0000 C   0  0  0  0  0  0  0  0  0  0  0  0
    1.4287   -2.7569    0.0000 C   0  0  0  0  0  0  0  0  0  0  0  0
    0.7142   -3.1694    0.0000 C   0  0  0  0  0  0  0  0  0  0  0  0
   -0.0002   -2.7569    0.0000 C   0  0  0  0  0  0  0  0  0  0  0  0
  1  2  1  0
  2  3  1  0
  3  4  2  0
  4  5  1  0
  5  6  1  0
  6  7  1  0
  7  8  1  0
  8  9  1  0
  9 10  1  0
 10 11  2  0
 11 12  1  0
 12 13  2  0
 12 14  1  0
 14 15  1  0
 15 16  1  0
 15 17  1  0
 15 18  1  0
 18 19  1  0
 18 20  1  0
 11 21  1  0
 21 22  2  0
 22 23  1  0
 23 24  2  0
 24 25  1  0
 25 26  2  0
  6  2  2  0
 26  9  1  0
 18 14  1  0
 26 21  1  0
M  END
>  <Molecule ChEMBL ID>  (53) 
CHEMBL571095

>  <Molecule Name>  (53) 
nan

>  <Molecule Max Phase>  (53) 
0

>  <Molecular Weight>  (53) 
366.53

>  <#RO5 Violations>  (53) 
1.0

>  <AlogP>  (53) 
5.51

>  <Compound Key>  (53) 
69

>  <Smiles>  (53) 
Cc1ncsc1CCn2cc(C(=O)C3C(C)(C)C3(C)C)c4ccccc24

>  <Standard Type>  (53) 
Ki

>  <Standard Relation>  (53) 
'='

>  <Standard Value>  (53) 
1995.26

>  <Standard Units>  (53) 
nM

>  <pChEMBL Value>  (53) 
5.7

>  <Data Validity Comment>  (53) 
nan

>  <Comment>  (53) 
nan

>  <Uo Units>  (53) 
UO_0000065

>  <Ligand Efficiency BEI>  (53) 
15.55

>  <Ligand Efficiency LE>  (53) 
0.3

>  <Ligand Efficiency LLE>  (53) 
0.19

>  <Ligand Efficiency SEI>  (53) 
16.34

>  <Potential Duplicate>  (53) 
False

>  <Assay ChEMBL ID>  (53) 
CHEMBL1040876

>  <Assay Description>  (53) 
Displacement of [3H]CP-55940 from human recombinant CB1 receptor expressed in CHO cells

>  <Assay Type>  (53) 
B

>  <BAO Format ID>  (53) 
BAO_0000219

>  <BAO Label>  (53) 
cell-based format

>  <Assay Organism>  (53) 
Homo sapiens

>  <Assay Tissue ChEMBL ID>  (53) 
nan

>  <Assay Tissue Name>  (53) 
nan

>  <Assay Cell Type>  (53) 
CHO

>  <Assay Subcellular Fraction>  (53) 
nan

>  <Target ChEMBL ID>  (53) 
CHEMBL218

>  <Target Name>  (53) 
Cannabinoid CB1 receptor

>  <Target Organism>  (53) 
Homo sapiens

>  <Target Type>  (53) 
SINGLE PROTEIN

>  <Document ChEMBL ID>  (53) 
CHEMBL1156767

>  <Source ID>  (53) 
1

>  <Source Description>  (53) 
Scientific Literature

>  <Document Journal>  (53) 
J. Med. Chem.

>  <Document Year>  (53) 
2010.0

>  <Cell ChEMBL ID>  (53) 
CHEMBL3308072

>  <Confidence Score>  (53) 
9

>  <pKi>  (53) 
5.699

>  <preds pKi>  (53) 
5.905

>  <CB1_pKi>  (53) 
5.70

$$$$

     RDKit          2D

 31 34  0  0  0  0  0  0  0  0999 V2000
    1.2380    5.3853    0.0000 O   0  0  0  0  0  0  0  0  0  0  0  0
    1.9524    5.7978    0.0000 C   0  0  0  0  0  0  0  0  0  0  0  0
    1.9524    6.6228    0.0000 C   0  0  0  0  0  0  0  0  0  0  0  0
    2.6669    7.0353    0.0000 C   0  0  0  0  0  0  0  0  0  0  0  0
    3.3814    6.6228    0.0000 C   0  0  0  0  0  0  0  0  0  0  0  0
    3.3814    5.7978    0.0000 C   0  0  0  0  0  0  0  0  0  0  0  0
    2.6669    5.3853    0.0000 C   0  0  0  0  0  0  0  0  0  0  0  0
    2.6669    4.5603    0.0000 N   0  0  0  0  0  0  0  0  0  0  0  0
    1.9524    4.1478    0.0000 C   0  0  0  0  0  0  0  0  0  0  0  0
    1.2380    4.5603    0.0000 O   0  0  0  0  0  0  0  0  0  0  0  0
    1.9524    3.3228    0.0000 C   0  0  0  0  0  0  0  0  0  0  0  0
    2.6669    2.9103    0.0000 C   0  0  0  0  0  0  0  0  0  0  0  0
    2.6669    2.0853    0.0000 N   0  0  0  0  0  0  0  0  0  0  0  0
    1.9524    1.6728    0.0000 C   0  0  0  0  0  0  0  0  0  0  0  0
    1.9524    0.8478    0.0000 O   0  0  0  0  0  0  0  0  0  0  0  0
    2.6669    0.4353    0.0000 C   0  0  0  0  0  0  0  0  0  0  0  0
    2.6669   -0.3897    0.0000 C   0  0  0  0  0  0  0  0  0  0  0  0
    3.0794   -1.1042    0.0000 C   0  0  0  0  0  0  0  0  0  0  0  0
    2.2544   -1.1042    0.0000 C   0  0  0  0  0  0  0  0  0  0  0  0
    1.2380    2.0853    0.0000 C   0  0  0  0  0  0  0  0  0  0  0  0
    1.2380    2.9103    0.0000 C   0  0  0  0  0  0  0  0  0  0  0  0
    0.5235    1.6728    0.0000 C   0  0  0  0  0  0  0  0  0  0  0  0
    0.5235    0.8478    0.0000 C   0  0  0  0  0  0  0  0  0  0  0  0
   -0.1910    0.4353    0.0000 C   0  0  0  0  0  0  0  0  0  0  0  0
   -0.9054    0.8478    0.0000 C   0  0  0  0  0  0  0  0  0  0  0  0
   -0.9054    1.6728    0.0000 C   0  0  0  0  0  0  0  0  0  0  0  0
   -0.1910    2.0853    0.0000 C   0  0  0  0  0  0  0  0  0  0  0  0
   -1.6199    0.4353    0.0000 C   0  0  0  0  0  0  0  0  0  0  0  0
   -2.3344    0.0228    0.0000 F   0  0  0  0  0  0  0  0  0  0  0  0
   -2.0324    1.1498    0.0000 F   0  0  0  0  0  0  0  0  0  0  0  0
   -1.2074   -0.2792    0.0000 F   0  0  0  0  0  0  0  0  0  0  0  0
  2  1  1  6
  2  3  1  0
  3  4  1  0
  4  5  1  0
  5  6  1  0
  7  6  1  0
  7  8  1  1
  8  9  1  0
  9 10  2  0
  9 11  1  0
 11 12  2  0
 12 13  1  0
 13 14  2  0
 14 15  1  0
 15 16  1  0
 16 17  1  0
 17 18  1  0
 18 19  1  0
 14 20  1  0
 20 21  2  0
 20 22  1  0
 22 23  2  0
 23 24  1  0
 24 25  2  0
 25 26  1  0
 26 27  2  0
 25 28  1  0
 28 29  1  0
 28 30  1  0
 28 31  1  0
  2  7  1  0
 21 11  1  0
 19 17  1  0
 27 22  1  0
M  END
>  <Molecule ChEMBL ID>  (54) 
CHEMBL3109746

>  <Molecule Name>  (54) 
nan

>  <Molecule Max Phase>  (54) 
0

>  <Molecular Weight>  (54) 
434.46

>  <#RO5 Violations>  (54) 
0.0

>  <AlogP>  (54) 
4.59

>  <Compound Key>  (54) 
15g

>  <Smiles>  (54) 
O[C@@H]1CCCC[C@H]1NC(=O)c2cnc(OCC3CC3)c(c2)c4ccc(cc4)C(F)(F)F

>  <Standard Type>  (54) 
Ki

>  <Standard Relation>  (54) 
'='

>  <Standard Value>  (54) 
18.5

>  <Standard Units>  (54) 
nM

>  <pChEMBL Value>  (54) 
7.73

>  <Data Validity Comment>  (54) 
nan

>  <Comment>  (54) 
nan

>  <Uo Units>  (54) 
UO_0000065

>  <Ligand Efficiency BEI>  (54) 
17.8

>  <Ligand Efficiency LE>  (54) 
0.34

>  <Ligand Efficiency LLE>  (54) 
3.14

>  <Ligand Efficiency SEI>  (54) 
10.82

>  <Potential Duplicate>  (54) 
False

>  <Assay ChEMBL ID>  (54) 
CHEMBL3111771

>  <Assay Description>  (54) 
Displacement of [3H]CP55940 from human CB1 receptor expressed in CHOK1 cells after 1 hr by liquid scintillation counting analysis

>  <Assay Type>  (54) 
B

>  <BAO Format ID>  (54) 
BAO_0000219

>  <BAO Label>  (54) 
cell-based format

>  <Assay Organism>  (54) 
Homo sapiens

>  <Assay Tissue ChEMBL ID>  (54) 
nan

>  <Assay Tissue Name>  (54) 
nan

>  <Assay Cell Type>  (54) 
CHO-K1

>  <Assay Subcellular Fraction>  (54) 
nan

>  <Target ChEMBL ID>  (54) 
CHEMBL218

>  <Target Name>  (54) 
Cannabinoid CB1 receptor

>  <Target Organism>  (54) 
Homo sapiens

>  <Target Type>  (54) 
SINGLE PROTEIN

>  <Document ChEMBL ID>  (54) 
CHEMBL3108674

>  <Source ID>  (54) 
1

>  <Source Description>  (54) 
Scientific Literature

>  <Document Journal>  (54) 
J. Med. Chem.

>  <Document Year>  (54) 
2013.0

>  <Cell ChEMBL ID>  (54) 
CHEMBL3307512

>  <Confidence Score>  (54) 
9

>  <pKi>  (54) 
7.733

>  <preds pKi>  (54) 
7.169

>  <CB1_pKi>  (54) 
7.73

$$$$

     RDKit          2D

 26 29  0  0  0  0  0  0  0  0999 V2000
   -2.9201    0.9195    0.0000 C   0  0  0  0  0  0  0  0  0  0  0  0
   -2.6652    0.1348    0.0000 C   0  0  0  0  0  0  0  0  0  0  0  0
   -1.8582   -0.0367    0.0000 C   0  0  0  0  0  0  0  0  0  0  0  0
   -1.6032   -0.8213    0.0000 N   0  0  0  0  0  0  0  0  0  0  0  0
   -2.0882   -1.4888    0.0000 C   0  0  0  0  0  0  0  0  0  0  0  0
   -2.9132   -1.4888    0.0000 C   0  0  0  0  0  0  0  0  0  0  0  0
   -1.6032   -2.1562    0.0000 C   0  0  0  0  0  0  0  0  0  0  0  0
   -1.8582   -2.9408    0.0000 C   0  0  0  0  0  0  0  0  0  0  0  0
   -2.6652   -3.1123    0.0000 O   0  0  0  0  0  0  0  0  0  0  0  0
   -1.3062   -3.5539    0.0000 C   0  0  0  0  0  0  0  0  0  0  0  0
   -0.4992   -3.3824    0.0000 C   0  0  0  0  0  0  0  0  0  0  0  0
    0.0529   -3.9955    0.0000 C   0  0  0  0  0  0  0  0  0  0  0  0
   -0.2021   -4.7801    0.0000 C   0  0  0  0  0  0  0  0  0  0  0  0
    0.3499   -5.3932    0.0000 I   0  0  0  0  0  0  0  0  0  0  0  0
   -1.0091   -4.9516    0.0000 C   0  0  0  0  0  0  0  0  0  0  0  0
   -1.2640   -5.7362    0.0000 C   0  0  0  0  0  0  0  0  0  0  0  0
   -2.0710   -5.9078    0.0000 C   0  0  0  0  0  0  0  0  0  0  0  0
   -2.6230   -5.2947    0.0000 C   0  0  0  0  0  0  0  0  0  0  0  0
   -2.3681   -4.5101    0.0000 C   0  0  0  0  0  0  0  0  0  0  0  0
   -1.5611   -4.3385    0.0000 C   0  0  0  0  0  0  0  0  0  0  0  0
   -0.8186   -1.9013    0.0000 C   0  0  0  0  0  0  0  0  0  0  0  0
   -0.1042   -2.3138    0.0000 C   0  0  0  0  0  0  0  0  0  0  0  0
    0.6103   -1.9013    0.0000 C   0  0  0  0  0  0  0  0  0  0  0  0
    0.6103   -1.0763    0.0000 C   0  0  0  0  0  0  0  0  0  0  0  0
   -0.1042   -0.6638    0.0000 C   0  0  0  0  0  0  0  0  0  0  0  0
   -0.8186   -1.0763    0.0000 C   0  0  0  0  0  0  0  0  0  0  0  0
  1  2  1  0
  2  3  1  0
  3  4  1  0
  4  5  1  0
  5  6  1  0
  5  7  2  0
  7  8  1  0
  8  9  2  0
  8 10  1  0
 10 11  2  0
 11 12  1  0
 12 13  2  0
 13 14  1  0
 13 15  1  0
 15 16  2  0
 16 17  1  0
 17 18  2  0
 18 19  1  0
 19 20  2  0
  7 21  1  0
 21 22  2  0
 22 23  1  0
 23 24  2  0
 24 25  1  0
 25 26  2  0
 26  4  1  0
 20 10  1  0
 20 15  1  0
 26 21  1  0
M  END
>  <Molecule ChEMBL ID>  (55) 
CHEMBL2206837

>  <Molecule Name>  (55) 
nan

>  <Molecule Max Phase>  (55) 
0

>  <Molecular Weight>  (55) 
453.32

>  <#RO5 Violations>  (55) 
1.0

>  <AlogP>  (55) 
6.35

>  <Compound Key>  (55) 
JWH-422

>  <Smiles>  (55) 
CCCn1c(C)c(C(=O)c2ccc(I)c3ccccc23)c4ccccc14

>  <Standard Type>  (55) 
Ki

>  <Standard Relation>  (55) 
'='

>  <Standard Value>  (55) 
501.0

>  <Standard Units>  (55) 
nM

>  <pChEMBL Value>  (55) 
6.3

>  <Data Validity Comment>  (55) 
nan

>  <Comment>  (55) 
nan

>  <Uo Units>  (55) 
UO_0000065

>  <Ligand Efficiency BEI>  (55) 
13.9

>  <Ligand Efficiency LE>  (55) 
0.33

>  <Ligand Efficiency LLE>  (55) 
-0.05

>  <Ligand Efficiency SEI>  (55) 
28.64

>  <Potential Duplicate>  (55) 
False

>  <Assay ChEMBL ID>  (55) 
CHEMBL2210669

>  <Assay Description>  (55) 
Displacement of [3H]CP55940 from human CB1 receptor expressed in HEK293 cells after 1 hr by liquid scintillation spectrophotometry

>  <Assay Type>  (55) 
B

>  <BAO Format ID>  (55) 
BAO_0000219

>  <BAO Label>  (55) 
cell-based format

>  <Assay Organism>  (55) 
Homo sapiens

>  <Assay Tissue ChEMBL ID>  (55) 
nan

>  <Assay Tissue Name>  (55) 
nan

>  <Assay Cell Type>  (55) 
HEK293

>  <Assay Subcellular Fraction>  (55) 
nan

>  <Target ChEMBL ID>  (55) 
CHEMBL218

>  <Target Name>  (55) 
Cannabinoid CB1 receptor

>  <Target Organism>  (55) 
Homo sapiens

>  <Target Type>  (55) 
SINGLE PROTEIN

>  <Document ChEMBL ID>  (55) 
CHEMBL2203189

>  <Source ID>  (55) 
1

>  <Source Description>  (55) 
Scientific Literature

>  <Document Journal>  (55) 
Bioorg. Med. Chem.

>  <Document Year>  (55) 
2012.0

>  <Cell ChEMBL ID>  (55) 
CHEMBL3307715

>  <Confidence Score>  (55) 
9

>  <pKi>  (55) 
6.300

>  <preds pKi>  (55) 
6.368

>  <CB1_pKi>  (55) 
6.30

$$$$

     RDKit          2D

 27 30  0  0  0  0  0  0  0  0999 V2000
    1.2989   -1.1351    0.0000 C   0  0  0  0  0  0  0  0  0  0  0  0
    1.2989   -1.9601    0.0000 C   0  0  0  0  0  0  0  0  0  0  0  0
    1.9664   -2.4450    0.0000 C   0  0  0  0  0  0  0  0  0  0  0  0
    1.7114   -3.2296    0.0000 N   0  0  0  0  0  0  0  0  0  0  0  0
    0.8864   -3.2296    0.0000 N   0  0  0  0  0  0  0  0  0  0  0  0
    0.4015   -3.8971    0.0000 C   0  0  0  0  0  0  0  0  0  0  0  0
    0.7371   -4.6507    0.0000 C   0  0  0  0  0  0  0  0  0  0  0  0
    0.2522   -5.3182    0.0000 C   0  0  0  0  0  0  0  0  0  0  0  0
   -0.5683   -5.2319    0.0000 C   0  0  0  0  0  0  0  0  0  0  0  0
   -0.9039   -4.4783    0.0000 C   0  0  0  0  0  0  0  0  0  0  0  0
   -0.4190   -3.8108    0.0000 C   0  0  0  0  0  0  0  0  0  0  0  0
    0.6315   -2.4450    0.0000 C   0  0  0  0  0  0  0  0  0  0  0  0
   -0.1531   -2.1901    0.0000 C   0  0  0  0  0  0  0  0  0  0  0  0
   -0.7662   -2.7421    0.0000 C   0  0  0  0  0  0  0  0  0  0  0  0
   -1.5508   -2.4871    0.0000 C   0  0  0  0  0  0  0  0  0  0  0  0
   -1.7224   -1.6802    0.0000 C   0  0  0  0  0  0  0  0  0  0  0  0
   -1.1093   -1.1281    0.0000 C   0  0  0  0  0  0  0  0  0  0  0  0
   -0.3246   -1.3831    0.0000 C   0  0  0  0  0  0  0  0  0  0  0  0
    2.7510   -2.1901    0.0000 C   0  0  0  0  0  0  0  0  0  0  0  0
    3.3641   -2.7421    0.0000 O   0  0  0  0  0  0  0  0  0  0  0  0
    2.9225   -1.3831    0.0000 N   0  0  0  0  0  0  0  0  0  0  0  0
    3.7071   -1.1281    0.0000 N   0  0  0  0  0  0  0  0  0  0  0  0
    3.8787   -0.3212    0.0000 C   0  0  0  0  0  0  0  0  0  0  0  0
    4.6633   -0.0662    0.0000 C   0  0  0  0  0  0  0  0  0  0  0  0
    5.2764   -0.6183    0.0000 C   0  0  0  0  0  0  0  0  0  0  0  0
    5.1049   -1.4252    0.0000 C   0  0  0  0  0  0  0  0  0  0  0  0
    4.3202   -1.6802    0.0000 C   0  0  0  0  0  0  0  0  0  0  0  0
  1  2  1  0
  2  3  1  0
  3  4  2  0
  4  5  1  0
  5  6  1  0
  6  7  2  0
  7  8  1  0
  8  9  2  0
  9 10  1  0
 10 11  2  0
  5 12  1  0
 12 13  1  0
 13 14  2  0
 14 15  1  0
 15 16  2  0
 16 17  1  0
 17 18  2  0
  3 19  1  0
 19 20  2  0
 19 21  1  0
 21 22  1  0
 22 23  1  0
 23 24  1  0
 24 25  1  0
 25 26  1  0
 26 27  1  0
 12  2  2  0
 11  6  1  0
 18 13  1  0
 27 22  1  0
M  END
>  <Molecule ChEMBL ID>  (56) 
CHEMBL2347048

>  <Molecule Name>  (56) 
nan

>  <Molecule Max Phase>  (56) 
0

>  <Molecular Weight>  (56) 
360.46

>  <#RO5 Violations>  (56) 
0.0

>  <AlogP>  (56) 
3.98

>  <Compound Key>  (56) 
8f

>  <Smiles>  (56) 
Cc1c(nn(c2ccccc2)c1c3ccccc3)C(=O)NN4CCCCC4

>  <Standard Type>  (56) 
Ki

>  <Standard Relation>  (56) 
'='

>  <Standard Value>  (56) 
9690.0

>  <Standard Units>  (56) 
nM

>  <pChEMBL Value>  (56) 
5.01

>  <Data Validity Comment>  (56) 
nan

>  <Comment>  (56) 
nan

>  <Uo Units>  (56) 
UO_0000065

>  <Ligand Efficiency BEI>  (56) 
13.91

>  <Ligand Efficiency LE>  (56) 
0.25

>  <Ligand Efficiency LLE>  (56) 
1.03

>  <Ligand Efficiency SEI>  (56) 
10.0

>  <Potential Duplicate>  (56) 
False

>  <Assay ChEMBL ID>  (56) 
CHEMBL2353263

>  <Assay Description>  (56) 
Displacement of [3H]-CP55940 from human CB1 receptor after 90 mins by liquid scintillation spectrophotometer analysis

>  <Assay Type>  (56) 
B

>  <BAO Format ID>  (56) 
BAO_0000357

>  <BAO Label>  (56) 
single protein format

>  <Assay Organism>  (56) 
Homo sapiens

>  <Assay Tissue ChEMBL ID>  (56) 
nan

>  <Assay Tissue Name>  (56) 
nan

>  <Assay Cell Type>  (56) 
nan

>  <Assay Subcellular Fraction>  (56) 
nan

>  <Target ChEMBL ID>  (56) 
CHEMBL218

>  <Target Name>  (56) 
Cannabinoid CB1 receptor

>  <Target Organism>  (56) 
Homo sapiens

>  <Target Type>  (56) 
SINGLE PROTEIN

>  <Document ChEMBL ID>  (56) 
CHEMBL2346571

>  <Source ID>  (56) 
1

>  <Source Description>  (56) 
Scientific Literature

>  <Document Journal>  (56) 
Bioorg. Med. Chem.

>  <Document Year>  (56) 
2013.0

>  <Cell ChEMBL ID>  (56) 
nan

>  <Confidence Score>  (56) 
9

>  <pKi>  (56) 
5.014

>  <preds pKi>  (56) 
6.208

>  <CB1_pKi>  (56) 
5.01

$$$$

     RDKit          2D

 29 33  0  0  0  0  0  0  0  0999 V2000
    3.4574   -1.0601    0.0000 C   0  0  0  0  0  0  0  0  0  0  0  0
    2.6505   -1.2317    0.0000 C   0  0  0  0  0  0  0  0  0  0  0  0
    2.3955   -2.0163    0.0000 C   0  0  0  0  0  0  0  0  0  0  0  0
    1.5886   -2.1878    0.0000 C   0  0  0  0  0  0  0  0  0  0  0  0
    1.0365   -1.5747    0.0000 N   0  0  0  0  0  0  0  0  0  0  0  0
    1.2915   -0.7901    0.0000 C   0  0  0  0  0  0  0  0  0  0  0  0
    2.0984   -0.6186    0.0000 C   0  0  0  0  0  0  0  0  0  0  0  0
    0.2296   -1.7462    0.0000 C   0  0  0  0  0  0  0  0  0  0  0  0
   -0.0254   -2.5309    0.0000 O   0  0  0  0  0  0  0  0  0  0  0  0
   -0.3225   -1.1331    0.0000 C   0  0  0  0  0  0  0  0  0  0  0  0
   -0.0675   -0.3485    0.0000 C   0  0  0  0  0  0  0  0  0  0  0  0
   -0.6196    0.2646    0.0000 C   0  0  0  0  0  0  0  0  0  0  0  0
   -1.4265    0.0930    0.0000 C   0  0  0  0  0  0  0  0  0  0  0  0
   -1.6815   -0.6916    0.0000 C   0  0  0  0  0  0  0  0  0  0  0  0
   -1.1294   -1.3047    0.0000 C   0  0  0  0  0  0  0  0  0  0  0  0
   -2.5065   -0.6916    0.0000 C   0  0  0  0  0  0  0  0  0  0  0  0
   -3.0585   -1.3047    0.0000 C   0  0  0  0  0  0  0  0  0  0  0  0
   -3.8655   -1.1331    0.0000 N   0  0  0  0  0  0  0  0  0  0  0  0
   -4.4175   -1.7462    0.0000 C   0  0  0  0  0  0  0  0  0  0  0  0
   -5.2245   -1.5747    0.0000 C   0  0  0  0  0  0  0  0  0  0  0  0
   -6.0091   -1.8296    0.0000 C   0  0  0  0  0  0  0  0  0  0  0  0
   -5.8376   -1.0227    0.0000 C   0  0  0  0  0  0  0  0  0  0  0  0
   -4.1204   -0.3485    0.0000 C   0  0  0  0  0  0  0  0  0  0  0  0
   -3.5684    0.2646    0.0000 C   0  0  0  0  0  0  0  0  0  0  0  0
   -2.7614    0.0930    0.0000 C   0  0  0  0  0  0  0  0  0  0  0  0
   -2.0940    0.5780    0.0000 N   0  0  0  0  0  0  0  0  0  0  0  0
   -2.0940    1.4030    0.0000 C   0  0  0  0  0  0  0  0  0  0  0  0
   -2.8084    1.8155    0.0000 C   0  0  0  0  0  0  0  0  0  0  0  0
   -2.8084    2.6405    0.0000 C   0  0  0  0  0  0  0  0  0  0  0  0
  1  2  1  0
  2  3  1  0
  3  4  1  0
  4  5  1  0
  5  6  1  0
  6  7  1  0
  5  8  1  0
  8  9  2  0
  8 10  1  0
 10 11  2  0
 11 12  1  0
 12 13  2  0
 13 14  1  0
 14 15  2  0
 14 16  1  0
 16 17  1  0
 17 18  1  0
 18 19  1  0
 19 20  1  0
 20 21  1  0
 21 22  1  0
 18 23  1  0
 23 24  1  0
 24 25  1  0
 25 26  1  0
 26 27  1  0
 27 28  1  0
 28 29  2  0
  7  2  1  0
 15 10  1  0
 26 13  1  0
 25 16  2  0
 22 20  1  0
M  END
>  <Molecule ChEMBL ID>  (57) 
CHEMBL1950330

>  <Molecule Name>  (57) 
nan

>  <Molecule Max Phase>  (57) 
0

>  <Molecular Weight>  (57) 
391.56

>  <#RO5 Violations>  (57) 
0.0

>  <AlogP>  (57) 
4.47

>  <Compound Key>  (57) 
5

>  <Smiles>  (57) 
CC1CCN(CC1)C(=O)c2ccc3c(c2)c4CN(CC5CC5)CCc4n3CC=C

>  <Standard Type>  (57) 
Ki

>  <Standard Relation>  (57) 
'='

>  <Standard Value>  (57) 
143.0

>  <Standard Units>  (57) 
nM

>  <pChEMBL Value>  (57) 
6.84

>  <Data Validity Comment>  (57) 
nan

>  <Comment>  (57) 
nan

>  <Uo Units>  (57) 
UO_0000065

>  <Ligand Efficiency BEI>  (57) 
17.48

>  <Ligand Efficiency LE>  (57) 
0.32

>  <Ligand Efficiency LLE>  (57) 
2.37

>  <Ligand Efficiency SEI>  (57) 
24.03

>  <Potential Duplicate>  (57) 
False

>  <Assay ChEMBL ID>  (57) 
CHEMBL1952464

>  <Assay Description>  (57) 
Displacement of [3H]-CP55,940 from human CB1 receptor expressed in HEK293 cells

>  <Assay Type>  (57) 
B

>  <BAO Format ID>  (57) 
BAO_0000219

>  <BAO Label>  (57) 
cell-based format

>  <Assay Organism>  (57) 
Homo sapiens

>  <Assay Tissue ChEMBL ID>  (57) 
nan

>  <Assay Tissue Name>  (57) 
nan

>  <Assay Cell Type>  (57) 
HEK293

>  <Assay Subcellular Fraction>  (57) 
nan

>  <Target ChEMBL ID>  (57) 
CHEMBL218

>  <Target Name>  (57) 
Cannabinoid CB1 receptor

>  <Target Organism>  (57) 
Homo sapiens

>  <Target Type>  (57) 
SINGLE PROTEIN

>  <Document ChEMBL ID>  (57) 
CHEMBL1949601

>  <Source ID>  (57) 
1

>  <Source Description>  (57) 
Scientific Literature

>  <Document Journal>  (57) 
Bioorg. Med. Chem. Lett.

>  <Document Year>  (57) 
2012.0

>  <Cell ChEMBL ID>  (57) 
CHEMBL3307715

>  <Confidence Score>  (57) 
9

>  <pKi>  (57) 
6.845

>  <preds pKi>  (57) 
7.017

>  <CB1_pKi>  (57) 
6.84

$$$$

     RDKit          2D

 29 32  0  0  0  0  0  0  0  0999 V2000
    1.3234    2.9059    0.0000 C   0  0  0  0  0  0  0  0  0  0  0  0
    1.3234    2.0809    0.0000 C   0  0  0  0  0  0  0  0  0  0  0  0
    1.9908    1.5960    0.0000 C   0  0  0  0  0  0  0  0  0  0  0  0
    1.7359    0.8114    0.0000 N   0  0  0  0  0  0  0  0  0  0  0  0
    0.9109    0.8114    0.0000 N   0  0  0  0  0  0  0  0  0  0  0  0
    0.4259    0.1439    0.0000 C   0  0  0  0  0  0  0  0  0  0  0  0
   -0.3945    0.2302    0.0000 C   0  0  0  0  0  0  0  0  0  0  0  0
   -0.8795   -0.4373    0.0000 C   0  0  0  0  0  0  0  0  0  0  0  0
   -0.5439   -1.1910    0.0000 C   0  0  0  0  0  0  0  0  0  0  0  0
   -1.0288   -1.8584    0.0000 Cl  0  0  0  0  0  0  0  0  0  0  0  0
    0.2766   -1.2772    0.0000 C   0  0  0  0  0  0  0  0  0  0  0  0
    0.7615   -0.6098    0.0000 C   0  0  0  0  0  0  0  0  0  0  0  0
    1.5820   -0.6960    0.0000 Cl  0  0  0  0  0  0  0  0  0  0  0  0
    0.6559    1.5960    0.0000 C   0  0  0  0  0  0  0  0  0  0  0  0
   -0.1287    1.8509    0.0000 N   0  0  0  0  0  0  0  0  0  0  0  0
   -0.7961    1.3660    0.0000 C   0  0  0  0  0  0  0  0  0  0  0  0
   -1.4636    1.8509    0.0000 C   0  0  0  0  0  0  0  0  0  0  0  0
   -1.2086    2.6355    0.0000 C   0  0  0  0  0  0  0  0  0  0  0  0
   -0.3836    2.6355    0.0000 C   0  0  0  0  0  0  0  0  0  0  0  0
    2.7754    1.8509    0.0000 C   0  0  0  0  0  0  0  0  0  0  0  0
    3.3885    1.2989    0.0000 O   0  0  0  0  0  0  0  0  0  0  0  0
    2.9470    2.6579    0.0000 N   0  0  0  0  0  0  0  0  0  0  0  0
    3.7316    2.9128    0.0000 C   0  0  0  0  0  0  0  0  0  0  0  0
    3.8423    3.7304    0.0000 C   0  0  0  0  0  0  0  0  0  0  0  0
    4.5505    4.1535    0.0000 C   0  0  0  0  0  0  0  0  0  0  0  0
    5.3229    3.8636    0.0000 C   0  0  0  0  0  0  0  0  0  0  0  0
    5.5779    3.0790    0.0000 C   0  0  0  0  0  0  0  0  0  0  0  0
    5.1234    2.3905    0.0000 C   0  0  0  0  0  0  0  0  0  0  0  0
    4.3017    2.3165    0.0000 C   0  0  0  0  0  0  0  0  0  0  0  0
  1  2  1  0
  2  3  1  0
  3  4  2  0
  4  5  1  0
  5  6  1  0
  6  7  2  0
  7  8  1  0
  8  9  2  0
  9 10  1  0
  9 11  1  0
 11 12  2  0
 12 13  1  0
  5 14  1  0
 14 15  1  0
 15 16  1  0
 16 17  2  0
 17 18  1  0
 18 19  2  0
  3 20  1  0
 20 21  2  0
 20 22  1  0
 22 23  1  0
 23 24  1  0
 24 25  1  0
 25 26  1  0
 26 27  1  0
 27 28  1  0
 28 29  1  0
 14  2  2  0
 12  6  1  0
 19 15  1  0
 29 23  1  0
M  END
>  <Molecule ChEMBL ID>  (58) 
CHEMBL572887

>  <Molecule Name>  (58) 
nan

>  <Molecule Max Phase>  (58) 
0

>  <Molecular Weight>  (58) 
431.37

>  <#RO5 Violations>  (58) 
1.0

>  <AlogP>  (58) 
5.73

>  <Compound Key>  (58) 
14

>  <Smiles>  (58) 
Cc1c(nn(c2ccc(Cl)cc2Cl)c1n3cccc3)C(=O)NC4CCCCCC4

>  <Standard Type>  (58) 
Ki

>  <Standard Relation>  (58) 
'='

>  <Standard Value>  (58) 
20.0

>  <Standard Units>  (58) 
nM

>  <pChEMBL Value>  (58) 
7.7

>  <Data Validity Comment>  (58) 
nan

>  <Comment>  (58) 
nan

>  <Uo Units>  (58) 
UO_0000065

>  <Ligand Efficiency BEI>  (58) 
17.85

>  <Ligand Efficiency LE>  (58) 
0.36

>  <Ligand Efficiency LLE>  (58) 
1.97

>  <Ligand Efficiency SEI>  (58) 
14.85

>  <Potential Duplicate>  (58) 
False

>  <Assay ChEMBL ID>  (58) 
CHEMBL1049258

>  <Assay Description>  (58) 
Displacement of [3H]CP-55940 from human recombinant CB1 receptor expressed in HEK cells

>  <Assay Type>  (58) 
B

>  <BAO Format ID>  (58) 
BAO_0000219

>  <BAO Label>  (58) 
cell-based format

>  <Assay Organism>  (58) 
Homo sapiens

>  <Assay Tissue ChEMBL ID>  (58) 
nan

>  <Assay Tissue Name>  (58) 
nan

>  <Assay Cell Type>  (58) 
HEK293

>  <Assay Subcellular Fraction>  (58) 
nan

>  <Target ChEMBL ID>  (58) 
CHEMBL218

>  <Target Name>  (58) 
Cannabinoid CB1 receptor

>  <Target Organism>  (58) 
Homo sapiens

>  <Target Type>  (58) 
SINGLE PROTEIN

>  <Document ChEMBL ID>  (58) 
CHEMBL1154113

>  <Source ID>  (58) 
1

>  <Source Description>  (58) 
Scientific Literature

>  <Document Journal>  (58) 
Bioorg. Med. Chem.

>  <Document Year>  (58) 
2009.0

>  <Cell ChEMBL ID>  (58) 
CHEMBL3307715

>  <Confidence Score>  (58) 
9

>  <pKi>  (58) 
7.699

>  <preds pKi>  (58) 
7.530

>  <CB1_pKi>  (58) 
7.70

$$$$

     RDKit          2D

 28 30  0  0  0  0  0  0  0  0999 V2000
   -1.9061   -3.1347    0.0000 C   0  0  0  0  0  0  0  0  0  0  0  0
   -1.9061   -2.3097    0.0000 C   0  0  0  0  0  0  0  0  0  0  0  0
   -2.6206   -1.8972    0.0000 C   0  0  0  0  0  0  0  0  0  0  0  0
   -2.6206   -1.0722    0.0000 C   0  0  0  0  0  0  0  0  0  0  0  0
   -1.9061   -0.6597    0.0000 C   0  0  0  0  0  0  0  0  0  0  0  0
   -1.1917   -1.0722    0.0000 C   0  0  0  0  0  0  0  0  0  0  0  0
   -1.1917   -1.8972    0.0000 C   0  0  0  0  0  0  0  0  0  0  0  0
   -1.9061    0.1653    0.0000 C   0  0  0  0  0  0  0  0  0  0  0  0
   -2.6206    0.5778    0.0000 N   0  0  0  0  0  0  0  0  0  0  0  0
   -3.3351    0.1653    0.0000 C   0  0  0  0  0  0  0  0  0  0  0  0
   -3.3351   -0.6597    0.0000 O   0  0  0  0  0  0  0  0  0  0  0  0
   -4.0496    0.5778    0.0000 C   0  0  0  0  0  0  0  0  0  0  0  0
   -4.7640    0.1653    0.0000 C   0  0  0  0  0  0  0  0  0  0  0  0
   -4.7640   -0.6597    0.0000 C   0  0  0  0  0  0  0  0  0  0  0  0
   -5.4785   -1.0722    0.0000 C   0  0  0  0  0  0  0  0  0  0  0  0
   -6.1930   -0.6597    0.0000 C   0  0  0  0  0  0  0  0  0  0  0  0
   -6.1930    0.1653    0.0000 C   0  0  0  0  0  0  0  0  0  0  0  0
   -5.4785    0.5778    0.0000 C   0  0  0  0  0  0  0  0  0  0  0  0
   -1.1917    0.5778    0.0000 N   0  0  0  0  0  0  0  0  0  0  0  0
   -0.4772    0.1653    0.0000 C   0  0  0  0  0  0  0  0  0  0  0  0
   -0.4772   -0.6597    0.0000 O   0  0  0  0  0  0  0  0  0  0  0  0
    0.2373    0.5778    0.0000 C   0  0  0  0  0  0  0  0  0  0  0  0
    0.9517    0.1653    0.0000 C   0  0  0  0  0  0  0  0  0  0  0  0
    1.6662    0.5778    0.0000 C   0  0  0  0  0  0  0  0  0  0  0  0
    2.3807    0.1653    0.0000 C   0  0  0  0  0  0  0  0  0  0  0  0
    2.3807   -0.6597    0.0000 C   0  0  0  0  0  0  0  0  0  0  0  0
    1.6662   -1.0722    0.0000 C   0  0  0  0  0  0  0  0  0  0  0  0
    0.9517   -0.6597    0.0000 C   0  0  0  0  0  0  0  0  0  0  0  0
  1  2  1  0
  2  3  2  0
  3  4  1  0
  4  5  2  0
  5  6  1  0
  6  7  2  0
  5  8  1  0
  8  9  1  0
  9 10  1  0
 10 11  2  0
 10 12  1  0
 12 13  1  0
 13 14  2  0
 14 15  1  0
 15 16  2  0
 16 17  1  0
 17 18  2  0
  8 19  1  0
 19 20  1  0
 20 21  2  0
 20 22  1  0
 22 23  1  0
 23 24  2  0
 24 25  1  0
 25 26  2  0
 26 27  1  0
 27 28  2  0
  7  2  1  0
 18 13  1  0
 28 23  1  0
M  END
>  <Molecule ChEMBL ID>  (59) 
CHEMBL2179762

>  <Molecule Name>  (59) 
nan

>  <Molecule Max Phase>  (59) 
0

>  <Molecular Weight>  (59) 
372.47

>  <#RO5 Violations>  (59) 
0.0

>  <AlogP>  (59) 
3.71

>  <Compound Key>  (59) 
17

>  <Smiles>  (59) 
Cc1ccc(cc1)C(NC(=O)Cc2ccccc2)NC(=O)Cc3ccccc3

>  <Standard Type>  (59) 
Ki

>  <Standard Relation>  (59) 
'='

>  <Standard Value>  (59) 
109.0

>  <Standard Units>  (59) 
nM

>  <pChEMBL Value>  (59) 
6.96

>  <Data Validity Comment>  (59) 
nan

>  <Comment>  (59) 
nan

>  <Uo Units>  (59) 
UO_0000065

>  <Ligand Efficiency BEI>  (59) 
18.69

>  <Ligand Efficiency LE>  (59) 
0.34

>  <Ligand Efficiency LLE>  (59) 
3.25

>  <Ligand Efficiency SEI>  (59) 
11.96

>  <Potential Duplicate>  (59) 
False

>  <Assay ChEMBL ID>  (59) 
CHEMBL2182818

>  <Assay Description>  (59) 
Displacement of [3H]CP55940 from human CB1 receptor expressed in CHO cells incubated for 1 hr

>  <Assay Type>  (59) 
B

>  <BAO Format ID>  (59) 
BAO_0000219

>  <BAO Label>  (59) 
cell-based format

>  <Assay Organism>  (59) 
Homo sapiens

>  <Assay Tissue ChEMBL ID>  (59) 
nan

>  <Assay Tissue Name>  (59) 
nan

>  <Assay Cell Type>  (59) 
CHO

>  <Assay Subcellular Fraction>  (59) 
nan

>  <Target ChEMBL ID>  (59) 
CHEMBL218

>  <Target Name>  (59) 
Cannabinoid CB1 receptor

>  <Target Organism>  (59) 
Homo sapiens

>  <Target Type>  (59) 
SINGLE PROTEIN

>  <Document ChEMBL ID>  (59) 
CHEMBL2177038

>  <Source ID>  (59) 
1

>  <Source Description>  (59) 
Scientific Literature

>  <Document Journal>  (59) 
J. Med. Chem.

>  <Document Year>  (59) 
2012.0

>  <Cell ChEMBL ID>  (59) 
CHEMBL3308072

>  <Confidence Score>  (59) 
9

>  <pKi>  (59) 
6.963

>  <preds pKi>  (59) 
6.040

>  <CB1_pKi>  (59) 
6.96

$$$$

     RDKit          2D

 32 36  0  0  0  0  0  0  0  0999 V2000
    1.0584    2.1306    0.0000 C   0  0  0  0  0  0  0  0  0  0  0  0
    1.7646    1.7041    0.0000 C   0  0  0  0  0  0  0  0  0  0  0  0
    1.7484    0.8793    0.0000 S   0  0  0  0  0  0  0  0  0  0  0  0
    0.9235    0.8956    0.0000 O   0  0  0  0  0  0  0  0  0  0  0  0
    2.5732    0.8630    0.0000 O   0  0  0  0  0  0  0  0  0  0  0  0
    1.7321    0.0545    0.0000 N   0  0  0  0  0  0  0  0  0  0  0  0
    2.3898   -0.4435    0.0000 C   0  0  0  0  0  0  0  0  0  0  0  0
    3.2147   -0.4598    0.0000 C   0  0  0  0  0  0  0  0  0  0  0  0
    3.4541   -1.2493    0.0000 N   0  0  0  0  0  0  0  0  0  0  0  0
    2.7772   -1.7210    0.0000 C   0  0  0  0  0  0  0  0  0  0  0  0
    2.1195   -1.2230    0.0000 C   0  0  0  0  0  0  0  0  0  0  0  0
    1.2947   -1.2067    0.0000 C   0  0  0  0  0  0  0  0  0  0  0  0
    0.7306   -1.8088    0.0000 C   0  0  0  0  0  0  0  0  0  0  0  0
   -0.0728   -1.6214    0.0000 C   0  0  0  0  0  0  0  0  0  0  0  0
   -0.3122   -0.8319    0.0000 C   0  0  0  0  0  0  0  0  0  0  0  0
    0.2518   -0.2298    0.0000 C   0  0  0  0  0  0  0  0  0  0  0  0
    1.0552   -0.4172    0.0000 C   0  0  0  0  0  0  0  0  0  0  0  0
   -0.6368   -2.2235    0.0000 C   0  0  0  0  0  0  0  0  0  0  0  0
   -0.3974   -3.0130    0.0000 O   0  0  0  0  0  0  0  0  0  0  0  0
   -1.4402   -2.0361    0.0000 N   0  0  0  0  0  0  0  0  0  0  0  0
   -2.0043   -2.6382    0.0000 C   0  0  0  0  0  0  0  0  0  0  0  0
   -2.8077   -2.4508    0.0000 C   0  0  0  0  0  0  0  0  0  0  0  0
   -3.0471   -1.6613    0.0000 C   0  0  0  0  0  0  0  0  0  0  0  0
   -3.8505   -1.4739    0.0000 C   0  0  0  0  0  0  0  0  0  0  0  0
   -2.4831   -1.0592    0.0000 C   0  0  0  0  0  0  0  0  0  0  0  0
   -1.6797   -1.2466    0.0000 C   0  0  0  0  0  0  0  0  0  0  0  0
    4.2336   -1.5196    0.0000 C   0  0  0  0  0  0  0  0  0  0  0  0
    4.8574   -0.9798    0.0000 C   0  0  0  0  0  0  0  0  0  0  0  0
    5.6369   -1.2502    0.0000 C   0  0  0  0  0  0  0  0  0  0  0  0
    5.7924   -2.0604    0.0000 O   0  0  0  0  0  0  0  0  0  0  0  0
    5.1686   -2.6002    0.0000 C   0  0  0  0  0  0  0  0  0  0  0  0
    4.3891   -2.3298    0.0000 C   0  0  0  0  0  0  0  0  0  0  0  0
  1  2  1  0
  2  3  1  0
  3  4  2  0
  3  5  2  0
  3  6  1  0
  6  7  1  0
  7  8  1  0
  8  9  1  0
  9 10  1  0
 10 11  1  0
 11 12  1  0
 12 13  2  0
 13 14  1  0
 14 15  2  0
 15 16  1  0
 16 17  2  0
 14 18  1  0
 18 19  2  0
 18 20  1  0
 20 21  1  0
 21 22  1  0
 22 23  1  0
 23 24  1  0
 23 25  1  0
 25 26  1  0
  9 27  1  0
 27 28  1  0
 28 29  1  0
 29 30  1  0
 30 31  1  0
 31 32  1  0
 17  6  1  0
 11  7  2  0
 17 12  1  0
 26 20  1  0
 32 27  1  0
M  END
>  <Molecule ChEMBL ID>  (60) 
CHEMBL250194

>  <Molecule Name>  (60) 
nan

>  <Molecule Max Phase>  (60) 
0

>  <Molecular Weight>  (60) 
459.61

>  <#RO5 Violations>  (60) 
0.0

>  <AlogP>  (60) 
3.21

>  <Compound Key>  (60) 
51

>  <Smiles>  (60) 
CCS(=O)(=O)n1c2CN(Cc2c3cc(ccc13)C(=O)N4CCC(C)CC4)C5CCOCC5

>  <Standard Type>  (60) 
Ki

>  <Standard Relation>  (60) 
'='

>  <Standard Value>  (60) 
3021.0

>  <Standard Units>  (60) 
nM

>  <pChEMBL Value>  (60) 
5.52

>  <Data Validity Comment>  (60) 
nan

>  <Comment>  (60) 
nan

>  <Uo Units>  (60) 
UO_0000065

>  <Ligand Efficiency BEI>  (60) 
12.01

>  <Ligand Efficiency LE>  (60) 
0.24

>  <Ligand Efficiency LLE>  (60) 
2.31

>  <Ligand Efficiency SEI>  (60) 
7.68

>  <Potential Duplicate>  (60) 
False

>  <Assay ChEMBL ID>  (60) 
CHEMBL924301

>  <Assay Description>  (60) 
Binding affinity to human CB1 receptor

>  <Assay Type>  (60) 
B

>  <BAO Format ID>  (60) 
BAO_0000357

>  <BAO Label>  (60) 
single protein format

>  <Assay Organism>  (60) 
Homo sapiens

>  <Assay Tissue ChEMBL ID>  (60) 
nan

>  <Assay Tissue Name>  (60) 
nan

>  <Assay Cell Type>  (60) 
nan

>  <Assay Subcellular Fraction>  (60) 
nan

>  <Target ChEMBL ID>  (60) 
CHEMBL218

>  <Target Name>  (60) 
Cannabinoid CB1 receptor

>  <Target Organism>  (60) 
Homo sapiens

>  <Target Type>  (60) 
SINGLE PROTEIN

>  <Document ChEMBL ID>  (60) 
CHEMBL1140510

>  <Source ID>  (60) 
1

>  <Source Description>  (60) 
Scientific Literature

>  <Document Journal>  (60) 
Bioorg. Med. Chem. Lett.

>  <Document Year>  (60) 
2007.0

>  <Cell ChEMBL ID>  (60) 
nan

>  <Confidence Score>  (60) 
9

>  <pKi>  (60) 
5.520

>  <preds pKi>  (60) 
5.858

>  <CB1_pKi>  (60) 
5.52

$$$$

     RDKit          2D

 35 39  0  0  0  0  0  0  0  0999 V2000
   -4.4787   -2.1747    0.0000 F   0  0  0  0  0  0  0  0  0  0  0  0
   -3.8656   -1.6227    0.0000 C   0  0  0  0  0  0  0  0  0  0  0  0
   -4.0372   -0.8157    0.0000 C   0  0  0  0  0  0  0  0  0  0  0  0
   -3.4241   -0.2637    0.0000 C   0  0  0  0  0  0  0  0  0  0  0  0
   -2.6394   -0.5186    0.0000 C   0  0  0  0  0  0  0  0  0  0  0  0
   -2.4679   -1.3256    0.0000 C   0  0  0  0  0  0  0  0  0  0  0  0
   -1.6833   -1.5805    0.0000 F   0  0  0  0  0  0  0  0  0  0  0  0
   -3.0810   -1.8776    0.0000 C   0  0  0  0  0  0  0  0  0  0  0  0
   -2.0264    0.0334    0.0000 C   0  0  0  0  0  0  0  0  0  0  0  0
   -1.5414    0.7009    0.0000 O   0  0  0  0  0  0  0  0  0  0  0  0
   -0.7568    0.4459    0.0000 C   0  0  0  0  0  0  0  0  0  0  0  0
   -0.0423    0.8584    0.0000 C   0  0  0  0  0  0  0  0  0  0  0  0
    0.6721    0.4459    0.0000 C   0  0  0  0  0  0  0  0  0  0  0  0
    1.3866    0.8584    0.0000 F   0  0  0  0  0  0  0  0  0  0  0  0
    0.6721   -0.3791    0.0000 C   0  0  0  0  0  0  0  0  0  0  0  0
   -0.0423   -0.7916    0.0000 C   0  0  0  0  0  0  0  0  0  0  0  0
   -0.7568   -0.3791    0.0000 C   0  0  0  0  0  0  0  0  0  0  0  0
   -1.5414   -0.6340    0.0000 O   0  0  0  0  0  0  0  0  0  0  0  0
    1.3866   -0.7916    0.0000 S   0  0  0  0  0  0  0  0  0  0  0  0
    0.9741   -1.5060    0.0000 O   0  0  0  0  0  0  0  0  0  0  0  0
    1.7991   -0.0771    0.0000 O   0  0  0  0  0  0  0  0  0  0  0  0
    2.1011   -1.2041    0.0000 N   0  0  0  0  0  0  0  0  0  0  0  0
    2.8155   -0.7916    0.0000 C   0  0  0  0  0  0  0  0  0  0  0  0
    3.5300   -1.2041    0.0000 C   0  0  0  0  0  0  0  0  0  0  0  0
    3.5300   -2.0291    0.0000 O   0  0  0  0  0  0  0  0  0  0  0  0
    2.8155   -2.4416    0.0000 C   0  0  0  0  0  0  0  0  0  0  0  0
    2.1011   -2.0291    0.0000 C   0  0  0  0  0  0  0  0  0  0  0  0
   -2.6394    0.5855    0.0000 C   0  0  0  0  0  0  0  0  0  0  0  0
   -3.4241    0.3305    0.0000 C   0  0  0  0  0  0  0  0  0  0  0  0
   -4.0372    0.8826    0.0000 C   0  0  0  0  0  0  0  0  0  0  0  0
   -3.8656    1.6895    0.0000 C   0  0  0  0  0  0  0  0  0  0  0  0
   -4.4787    2.2416    0.0000 F   0  0  0  0  0  0  0  0  0  0  0  0
   -3.0810    1.9445    0.0000 C   0  0  0  0  0  0  0  0  0  0  0  0
   -2.4679    1.3924    0.0000 C   0  0  0  0  0  0  0  0  0  0  0  0
   -1.6833    1.6474    0.0000 F   0  0  0  0  0  0  0  0  0  0  0  0
  1  2  1  0
  2  3  2  0
  3  4  1  0
  4  5  2  0
  5  6  1  0
  6  7  1  0
  6  8  2  0
  5  9  1  0
  9 10  1  0
 10 11  1  0
 11 12  2  0
 12 13  1  0
 13 14  1  0
 13 15  2  0
 15 16  1  0
 16 17  2  0
 17 18  1  0
 15 19  1  0
 19 20  2  0
 19 21  2  0
 19 22  1  0
 22 23  1  0
 23 24  1  0
 24 25  1  0
 25 26  1  0
 26 27  1  0
  9 28  1  0
 28 29  2  0
 29 30  1  0
 30 31  2  0
 31 32  1  0
 31 33  1  0
 33 34  2  0
 34 35  1  0
  8  2  1  0
 18  9  1  0
 17 11  1  0
 27 22  1  0
 34 28  1  0
M  END
>  <Molecule ChEMBL ID>  (61) 
CHEMBL410247

>  <Molecule Name>  (61) 
nan

>  <Molecule Max Phase>  (61) 
0

>  <Molecular Weight>  (61) 
513.44

>  <#RO5 Violations>  (61) 
1.0

>  <AlogP>  (61) 
4.08

>  <Compound Key>  (61) 
15b

>  <Smiles>  (61) 
Fc1ccc(c(F)c1)C2(Oc3cc(F)c(cc3O2)S(=O)(=O)N4CCOCC4)c5ccc(F)cc5F

>  <Standard Type>  (61) 
Ki

>  <Standard Relation>  (61) 
'='

>  <Standard Value>  (61) 
25.0

>  <Standard Units>  (61) 
nM

>  <pChEMBL Value>  (61) 
7.6

>  <Data Validity Comment>  (61) 
nan

>  <Comment>  (61) 
nan

>  <Uo Units>  (61) 
UO_0000065

>  <Ligand Efficiency BEI>  (61) 
14.81

>  <Ligand Efficiency LE>  (61) 
0.3

>  <Ligand Efficiency LLE>  (61) 
3.52

>  <Ligand Efficiency SEI>  (61) 
11.68

>  <Potential Duplicate>  (61) 
False

>  <Assay ChEMBL ID>  (61) 
CHEMBL932400

>  <Assay Description>  (61) 
Displacement of [3H]CP-55940 from human CB1R expressed in HEK293 cells

>  <Assay Type>  (61) 
B

>  <BAO Format ID>  (61) 
BAO_0000219

>  <BAO Label>  (61) 
cell-based format

>  <Assay Organism>  (61) 
Homo sapiens

>  <Assay Tissue ChEMBL ID>  (61) 
nan

>  <Assay Tissue Name>  (61) 
nan

>  <Assay Cell Type>  (61) 
HEK293

>  <Assay Subcellular Fraction>  (61) 
nan

>  <Target ChEMBL ID>  (61) 
CHEMBL218

>  <Target Name>  (61) 
Cannabinoid CB1 receptor

>  <Target Organism>  (61) 
Homo sapiens

>  <Target Type>  (61) 
SINGLE PROTEIN

>  <Document ChEMBL ID>  (61) 
CHEMBL1142431

>  <Source ID>  (61) 
1

>  <Source Description>  (61) 
Scientific Literature

>  <Document Journal>  (61) 
J. Med. Chem.

>  <Document Year>  (61) 
2008.0

>  <Cell ChEMBL ID>  (61) 
CHEMBL3307715

>  <Confidence Score>  (61) 
9

>  <pKi>  (61) 
7.602

>  <preds pKi>  (61) 
7.919

>  <CB1_pKi>  (61) 
7.60

$$$$

     RDKit          2D

 29 34  0  0  0  0  0  0  0  0999 V2000
    0.5512    0.0746    0.0000 C   0  0  0  0  0  0  0  0  0  0  0  0
   -0.1633   -0.3379    0.0000 C   0  0  0  0  0  0  0  0  0  0  0  0
   -0.1633   -1.1629    0.0000 C   0  0  0  0  0  0  0  0  0  0  0  0
    0.5512   -1.5754    0.0000 C   0  0  0  0  0  0  0  0  0  0  0  0
    0.5512   -2.4004    0.0000 O   0  0  0  0  0  0  0  0  0  0  0  0
   -0.1633   -2.8129    0.0000 C   0  0  0  0  0  0  0  0  0  0  0  0
   -0.1633   -3.6379    0.0000 C   0  0  0  0  0  0  0  0  0  0  0  0
   -0.8778   -4.0504    0.0000 C   0  0  0  0  0  0  0  0  0  0  0  0
   -1.5923   -3.6379    0.0000 C   0  0  0  0  0  0  0  0  0  0  0  0
   -1.5923   -2.8129    0.0000 C   0  0  0  0  0  0  0  0  0  0  0  0
   -2.3067   -2.4004    0.0000 C   0  0  0  0  0  0  0  0  0  0  0  0
   -3.0212   -2.8129    0.0000 O   0  0  0  0  0  0  0  0  0  0  0  0
   -2.3067   -1.5754    0.0000 C   0  0  0  0  0  0  0  0  0  0  0  0
   -1.5923   -1.1629    0.0000 C   0  0  0  0  0  0  0  0  0  0  0  0
   -0.8778   -1.5754    0.0000 N   0  0  0  0  0  0  0  0  0  0  0  0
   -0.8778   -2.4004    0.0000 C   0  0  0  0  0  0  0  0  0  0  0  0
   -3.0212   -1.1629    0.0000 C   0  0  0  0  0  0  0  0  0  0  0  0
   -3.7357   -1.5754    0.0000 O   0  0  0  0  0  0  0  0  0  0  0  0
   -3.0212   -0.3379    0.0000 N   0  0  0  0  0  0  0  0  0  0  0  0
   -3.7357    0.0746    0.0000 C   0  0  0  0  0  0  0  0  0  0  0  0
   -4.3012    0.6752    0.0000 C   0  0  0  0  0  0  0  0  0  0  0  0
   -4.1496    1.4862    0.0000 C   0  0  0  0  0  0  0  0  0  0  0  0
   -5.0344    1.6952    0.0000 C   0  0  0  0  0  0  0  0  0  0  0  0
   -5.7516    1.4848    0.0000 C   0  0  0  0  0  0  0  0  0  0  0  0
   -5.9033    0.6738    0.0000 C   0  0  0  0  0  0  0  0  0  0  0  0
   -5.3377    0.0732    0.0000 C   0  0  0  0  0  0  0  0  0  0  0  0
   -4.6205    0.2835    0.0000 C   0  0  0  0  0  0  0  0  0  0  0  0
   -4.4689    1.0944    0.0000 C   0  0  0  0  0  0  0  0  0  0  0  0
   -5.0184    0.4649    0.0000 C   0  0  0  0  0  0  0  0  0  0  0  0
  1  2  1  0
  2  3  1  0
  3  4  1  0
  4  5  1  0
  5  6  1  0
  6  7  1  0
  7  8  2  0
  8  9  1  0
  9 10  2  0
 10 11  1  0
 11 12  2  0
 11 13  1  0
 13 14  2  0
 14 15  1  0
 15 16  1  0
 13 17  1  0
 17 18  2  0
 17 19  1  0
 19 20  1  0
 20 21  1  0
 21 22  1  0
 22 23  1  0
 23 24  1  0
 24 25  1  0
 25 26  1  0
 26 27  1  0
 27 28  1  0
 25 29  1  0
 15  3  1  0
 16  6  2  0
 16 10  1  0
 27 20  1  0
 29 21  1  0
 28 23  1  0
M  END
>  <Molecule ChEMBL ID>  (62) 
CHEMBL2163930

>  <Molecule Name>  (62) 
nan

>  <Molecule Max Phase>  (62) 
0

>  <Molecular Weight>  (62) 
392.5

>  <#RO5 Violations>  (62) 
0.0

>  <AlogP>  (62) 
3.9

>  <Compound Key>  (62) 
37

>  <Smiles>  (62) 
CCC1COc2cccc3C(=O)C(=CN1c23)C(=O)NC4C5CC6CC(CC4C6)C5

>  <Standard Type>  (62) 
Ki

>  <Standard Relation>  (62) 
'='

>  <Standard Value>  (62) 
389.0

>  <Standard Units>  (62) 
nM

>  <pChEMBL Value>  (62) 
6.41

>  <Data Validity Comment>  (62) 
nan

>  <Comment>  (62) 
nan

>  <Uo Units>  (62) 
UO_0000065

>  <Ligand Efficiency BEI>  (62) 
16.33

>  <Ligand Efficiency LE>  (62) 
0.3

>  <Ligand Efficiency LLE>  (62) 
2.51

>  <Ligand Efficiency SEI>  (62) 
10.62

>  <Potential Duplicate>  (62) 
False

>  <Assay ChEMBL ID>  (62) 
CHEMBL2169619

>  <Assay Description>  (62) 
Displacement of [3H]CP-55940 from human recombinant CB1 receptor expressed in CHO cell membranes incubated for 90 mins by scintillation counting

>  <Assay Type>  (62) 
B

>  <BAO Format ID>  (62) 
BAO_0000219

>  <BAO Label>  (62) 
cell-based format

>  <Assay Organism>  (62) 
Homo sapiens

>  <Assay Tissue ChEMBL ID>  (62) 
nan

>  <Assay Tissue Name>  (62) 
nan

>  <Assay Cell Type>  (62) 
CHO

>  <Assay Subcellular Fraction>  (62) 
nan

>  <Target ChEMBL ID>  (62) 
CHEMBL218

>  <Target Name>  (62) 
Cannabinoid CB1 receptor

>  <Target Organism>  (62) 
Homo sapiens

>  <Target Type>  (62) 
SINGLE PROTEIN

>  <Document ChEMBL ID>  (62) 
CHEMBL2163236

>  <Source ID>  (62) 
1

>  <Source Description>  (62) 
Scientific Literature

>  <Document Journal>  (62) 
J. Med. Chem.

>  <Document Year>  (62) 
2012.0

>  <Cell ChEMBL ID>  (62) 
CHEMBL3308072

>  <Confidence Score>  (62) 
9

>  <pKi>  (62) 
6.410

>  <preds pKi>  (62) 
6.230

>  <CB1_pKi>  (62) 
6.41

$$$$

     RDKit          2D

 30 32  0  0  0  0  0  0  0  0999 V2000
    1.8923    5.5822    0.0000 C   0  0  0  0  0  0  0  0  0  0  0  0
    2.6067    5.1697    0.0000 C   0  0  0  0  0  0  0  0  0  0  0  0
    2.6067    4.3447    0.0000 C   0  0  0  0  0  0  0  0  0  0  0  0
    3.3212    3.9322    0.0000 C   0  0  0  0  0  0  0  0  0  0  0  0
    3.3212    3.1072    0.0000 C   0  0  0  0  0  0  0  0  0  0  0  0
    4.0357    2.6947    0.0000 C   0  0  0  0  0  0  0  0  0  0  0  0
    4.0357    1.8697    0.0000 C   0  0  0  0  0  0  0  0  0  0  0  0
    3.3212    1.4572    0.0000 C   0  0  0  0  0  0  0  0  0  0  0  0
    2.6067    1.8697    0.0000 C   0  0  0  0  0  0  0  0  0  0  0  0
    1.8923    1.4572    0.0000 C   0  0  0  0  0  0  0  0  0  0  0  0
    1.8923    0.6322    0.0000 O   0  0  0  0  0  0  0  0  0  0  0  0
    1.1778    1.8697    0.0000 N   0  0  0  0  0  0  0  0  0  0  0  0
    0.4633    1.4572    0.0000 C   0  0  0  0  0  0  0  0  0  0  0  0
    0.5250    0.6346    0.0000 C   0  0  0  0  0  0  0  0  0  0  0  0
   -0.0798    0.0734    0.0000 C   0  0  0  0  0  0  0  0  0  0  0  0
   -0.8956    0.1964    0.0000 C   0  0  0  0  0  0  0  0  0  0  0  0
   -1.3081    0.9108    0.0000 C   0  0  0  0  0  0  0  0  0  0  0  0
   -1.0067    1.6788    0.0000 C   0  0  0  0  0  0  0  0  0  0  0  0
   -0.2183    1.9220    0.0000 C   0  0  0  0  0  0  0  0  0  0  0  0
    2.6067    2.6947    0.0000 C   0  0  0  0  0  0  0  0  0  0  0  0
    1.8923    3.1072    0.0000 O   0  0  0  0  0  0  0  0  0  0  0  0
    1.8923    3.9322    0.0000 C   0  0  0  0  0  0  0  0  0  0  0  0
    4.7502    1.4572    0.0000 C   0  0  0  0  0  0  0  0  0  0  0  0
    5.4646    1.8697    0.0000 C   0  0  0  0  0  0  0  0  0  0  0  0
    6.1791    1.4572    0.0000 C   0  0  0  0  0  0  0  0  0  0  0  0
    6.1791    0.6322    0.0000 C   0  0  0  0  0  0  0  0  0  0  0  0
    6.8936    0.2197    0.0000 O   0  0  0  0  0  0  0  0  0  0  0  0
    7.6080    0.6322    0.0000 C   0  0  0  0  0  0  0  0  0  0  0  0
    5.4646    0.2197    0.0000 C   0  0  0  0  0  0  0  0  0  0  0  0
    4.7502    0.6322    0.0000 C   0  0  0  0  0  0  0  0  0  0  0  0
  1  2  1  0
  2  3  1  0
  3  4  1  0
  4  5  1  0
  5  6  2  0
  6  7  1  0
  7  8  2  0
  8  9  1  0
  9 10  1  0
 10 11  2  0
 10 12  1  0
 12 13  1  0
 13 14  1  0
 14 15  1  0
 15 16  1  0
 16 17  1  0
 17 18  1  0
 18 19  1  0
  9 20  2  0
 20 21  1  0
 21 22  1  0
  7 23  1  0
 23 24  2  0
 24 25  1  0
 25 26  2  0
 26 27  1  0
 27 28  1  0
 26 29  1  0
 29 30  2  0
 20  5  1  0
 19 13  1  0
 30 23  1  0
M  END
>  <Molecule ChEMBL ID>  (63) 
CHEMBL3397520

>  <Molecule Name>  (63) 
nan

>  <Molecule Max Phase>  (63) 
0

>  <Molecular Weight>  (63) 
409.57

>  <#RO5 Violations>  (63) 
1.0

>  <AlogP>  (63) 
6.17

>  <Compound Key>  (63) 
10

>  <Smiles>  (63) 
CCCCc1cc(cc(C(=O)NC2CCCCCC2)c1OC)c3ccc(OC)cc3

>  <Standard Type>  (63) 
Ki

>  <Standard Relation>  (63) 
'='

>  <Standard Value>  (63) 
1494.0

>  <Standard Units>  (63) 
nM

>  <pChEMBL Value>  (63) 
5.83

>  <Data Validity Comment>  (63) 
nan

>  <Comment>  (63) 
nan

>  <Uo Units>  (63) 
UO_0000065

>  <Ligand Efficiency BEI>  (63) 
14.22

>  <Ligand Efficiency LE>  (63) 
0.27

>  <Ligand Efficiency LLE>  (63) 
-0.34

>  <Ligand Efficiency SEI>  (63) 
12.25

>  <Potential Duplicate>  (63) 
False

>  <Assay ChEMBL ID>  (63) 
CHEMBL3399658

>  <Assay Description>  (63) 
Displacement of [3H]CP55,940 from human recombinant CB1 receptor expressed in HEK293 cell membranes after 90 mins

>  <Assay Type>  (63) 
B

>  <BAO Format ID>  (63) 
BAO_0000219

>  <BAO Label>  (63) 
cell-based format

>  <Assay Organism>  (63) 
Homo sapiens

>  <Assay Tissue ChEMBL ID>  (63) 
nan

>  <Assay Tissue Name>  (63) 
nan

>  <Assay Cell Type>  (63) 
HEK293

>  <Assay Subcellular Fraction>  (63) 
nan

>  <Target ChEMBL ID>  (63) 
CHEMBL218

>  <Target Name>  (63) 
Cannabinoid CB1 receptor

>  <Target Organism>  (63) 
Homo sapiens

>  <Target Type>  (63) 
SINGLE PROTEIN

>  <Document ChEMBL ID>  (63) 
CHEMBL3397007

>  <Source ID>  (63) 
1

>  <Source Description>  (63) 
Scientific Literature

>  <Document Journal>  (63) 
Eur. J. Med. Chem.

>  <Document Year>  (63) 
2015.0

>  <Cell ChEMBL ID>  (63) 
CHEMBL3307715

>  <Confidence Score>  (63) 
9

>  <pKi>  (63) 
5.826

>  <preds pKi>  (63) 
5.996

>  <CB1_pKi>  (63) 
5.83

$$$$

     RDKit          2D

 24 27  0  0  0  0  0  0  0  0999 V2000
   -0.7045   -4.0645    0.0000 C   0  0  0  0  0  0  0  0  0  0  0  0
   -1.2566   -3.4514    0.0000 O   0  0  0  0  0  0  0  0  0  0  0  0
   -1.0016   -2.6668    0.0000 C   0  0  0  0  0  0  0  0  0  0  0  0
   -1.4866   -1.9993    0.0000 N   0  0  0  0  0  0  0  0  0  0  0  0
   -1.0016   -1.3319    0.0000 N   0  0  0  0  0  0  0  0  0  0  0  0
   -1.2566   -0.5473    0.0000 C   0  0  0  0  0  0  0  0  0  0  0  0
   -0.7045    0.0658    0.0000 C   0  0  0  0  0  0  0  0  0  0  0  0
   -0.9595    0.8504    0.0000 C   0  0  0  0  0  0  0  0  0  0  0  0
   -0.4075    1.4635    0.0000 C   0  0  0  0  0  0  0  0  0  0  0  0
    0.3995    1.2920    0.0000 C   0  0  0  0  0  0  0  0  0  0  0  0
    0.6545    0.5074    0.0000 C   0  0  0  0  0  0  0  0  0  0  0  0
    0.1024   -0.1057    0.0000 C   0  0  0  0  0  0  0  0  0  0  0  0
   -0.2170   -1.5868    0.0000 C   0  0  0  0  0  0  0  0  0  0  0  0
    0.4975   -1.1743    0.0000 C   0  0  0  0  0  0  0  0  0  0  0  0
    1.2119   -1.5868    0.0000 C   0  0  0  0  0  0  0  0  0  0  0  0
    1.2119   -2.4118    0.0000 C   0  0  0  0  0  0  0  0  0  0  0  0
    0.4975   -2.8243    0.0000 C   0  0  0  0  0  0  0  0  0  0  0  0
   -0.2170   -2.4118    0.0000 C   0  0  0  0  0  0  0  0  0  0  0  0
   -0.9595   -4.8491    0.0000 C   0  0  0  0  0  0  0  0  0  0  0  0
   -0.4075   -5.4622    0.0000 C   0  0  0  0  0  0  0  0  0  0  0  0
   -0.6624   -6.2468    0.0000 C   0  0  0  0  0  0  0  0  0  0  0  0
   -1.4694   -6.4184    0.0000 C   0  0  0  0  0  0  0  0  0  0  0  0
   -2.0214   -5.8053    0.0000 C   0  0  0  0  0  0  0  0  0  0  0  0
   -1.7665   -5.0206    0.0000 C   0  0  0  0  0  0  0  0  0  0  0  0
  1  2  1  0
  2  3  1  0
  3  4  2  0
  4  5  1  0
  5  6  1  0
  6  7  1  0
  7  8  1  0
  8  9  1  0
  9 10  1  0
 10 11  1  0
 11 12  1  0
  5 13  1  0
 13 14  2  0
 14 15  1  0
 15 16  2  0
 16 17  1  0
 17 18  2  0
  1 19  1  0
 19 20  1  0
 20 21  1  0
 21 22  1  0
 22 23  1  0
 23 24  1  0
 18  3  1  0
 12  7  1  0
 18 13  1  0
 24 19  1  0
M  END
>  <Molecule ChEMBL ID>  (64) 
CHEMBL3116278

>  <Molecule Name>  (64) 
nan

>  <Molecule Max Phase>  (64) 
0

>  <Molecular Weight>  (64) 
326.48

>  <#RO5 Violations>  (64) 
1.0

>  <AlogP>  (64) 
5.58

>  <Compound Key>  (64) 
1

>  <Smiles>  (64) 
C(Oc1nn(CC2CCCCC2)c3ccccc13)C4CCCCC4

>  <Standard Type>  (64) 
Ki

>  <Standard Relation>  (64) 
'='

>  <Standard Value>  (64) 
200.0

>  <Standard Units>  (64) 
nM

>  <pChEMBL Value>  (64) 
6.7

>  <Data Validity Comment>  (64) 
nan

>  <Comment>  (64) 
nan

>  <Uo Units>  (64) 
UO_0000065

>  <Ligand Efficiency BEI>  (64) 
20.52

>  <Ligand Efficiency LE>  (64) 
0.38

>  <Ligand Efficiency LLE>  (64) 
1.12

>  <Ligand Efficiency SEI>  (64) 
24.77

>  <Potential Duplicate>  (64) 
False

>  <Assay ChEMBL ID>  (64) 
CHEMBL3119245

>  <Assay Description>  (64) 
Displacement of [3H]-CP55940 from human CB1 receptor transfected in HEK-293EBNA cells after 90 mins by luminescence counting analysis

>  <Assay Type>  (64) 
B

>  <BAO Format ID>  (64) 
BAO_0000219

>  <BAO Label>  (64) 
cell-based format

>  <Assay Organism>  (64) 
Homo sapiens

>  <Assay Tissue ChEMBL ID>  (64) 
nan

>  <Assay Tissue Name>  (64) 
nan

>  <Assay Cell Type>  (64) 
EBNA

>  <Assay Subcellular Fraction>  (64) 
nan

>  <Target ChEMBL ID>  (64) 
CHEMBL218

>  <Target Name>  (64) 
Cannabinoid CB1 receptor

>  <Target Organism>  (64) 
Homo sapiens

>  <Target Type>  (64) 
SINGLE PROTEIN

>  <Document ChEMBL ID>  (64) 
CHEMBL3112400

>  <Source ID>  (64) 
1

>  <Source Description>  (64) 
Scientific Literature

>  <Document Journal>  (64) 
Eur. J. Med. Chem.

>  <Document Year>  (64) 
2014.0

>  <Cell ChEMBL ID>  (64) 
nan

>  <Confidence Score>  (64) 
9

>  <pKi>  (64) 
6.699

>  <preds pKi>  (64) 
7.284

>  <CB1_pKi>  (64) 
6.70

$$$$

     RDKit          2D

 25 27  0  0  0  0  0  0  0  0999 V2000
    0.7242   -5.1589    0.0000 C   0  0  0  0  0  0  0  0  0  0  0  0
    1.0597   -4.4052    0.0000 C   0  0  0  0  0  0  0  0  0  0  0  0
    0.5748   -3.7378    0.0000 C   0  0  0  0  0  0  0  0  0  0  0  0
    0.9103   -2.9841    0.0000 C   0  0  0  0  0  0  0  0  0  0  0  0
    0.4254   -2.3167    0.0000 N   0  0  0  0  0  0  0  0  0  0  0  0
   -0.3996   -2.3167    0.0000 C   0  0  0  0  0  0  0  0  0  0  0  0
   -0.8845   -2.9841    0.0000 S   0  0  0  0  0  0  0  0  0  0  0  0
   -0.6545   -1.5320    0.0000 N   0  0  0  0  0  0  0  0  0  0  0  0
    0.0129   -1.0471    0.0000 C   0  0  0  0  0  0  0  0  0  0  0  0
    0.6804   -1.5320    0.0000 C   0  0  0  0  0  0  0  0  0  0  0  0
    1.4650   -1.2771    0.0000 O   0  0  0  0  0  0  0  0  0  0  0  0
   -0.5944   -0.4887    0.0000 C   0  0  0  0  0  0  0  0  0  0  0  0
   -1.3816   -0.7354    0.0000 C   0  0  0  0  0  0  0  0  0  0  0  0
   -1.9889   -0.1770    0.0000 C   0  0  0  0  0  0  0  0  0  0  0  0
   -1.8089    0.6282    0.0000 C   0  0  0  0  0  0  0  0  0  0  0  0
   -2.4162    1.1866    0.0000 I   0  0  0  0  0  0  0  0  0  0  0  0
   -1.0217    0.8749    0.0000 C   0  0  0  0  0  0  0  0  0  0  0  0
   -0.4144    0.3164    0.0000 C   0  0  0  0  0  0  0  0  0  0  0  0
    0.4179   -0.3284    0.0000 C   0  0  0  0  0  0  0  0  0  0  0  0
   -0.0020    0.3818    0.0000 C   0  0  0  0  0  0  0  0  0  0  0  0
    0.4030    1.1005    0.0000 C   0  0  0  0  0  0  0  0  0  0  0  0
    1.2279    1.1091    0.0000 C   0  0  0  0  0  0  0  0  0  0  0  0
    1.6329    1.8279    0.0000 I   0  0  0  0  0  0  0  0  0  0  0  0
    1.6479    0.3990    0.0000 C   0  0  0  0  0  0  0  0  0  0  0  0
    1.2429   -0.3197    0.0000 C   0  0  0  0  0  0  0  0  0  0  0  0
  1  2  1  0
  2  3  1  0
  3  4  1  0
  4  5  1  0
  5  6  1  0
  6  7  2  0
  6  8  1  0
  8  9  1  0
  9 10  1  0
 10 11  2  0
  9 12  1  0
 12 13  2  0
 13 14  1  0
 14 15  2  0
 15 16  1  0
 15 17  1  0
 17 18  2  0
  9 19  1  0
 19 20  2  0
 20 21  1  0
 21 22  2  0
 22 23  1  0
 22 24  1  0
 24 25  2  0
 10  5  1  0
 18 12  1  0
 25 19  1  0
M  END
>  <Molecule ChEMBL ID>  (65) 
CHEMBL195445

>  <Molecule Name>  (65) 
nan

>  <Molecule Max Phase>  (65) 
0

>  <Molecular Weight>  (65) 
576.24

>  <#RO5 Violations>  (65) 
1.0

>  <AlogP>  (65) 
4.66

>  <Compound Key>  (65) 
31

>  <Smiles>  (65) 
CCCCN1C(=S)NC(C1=O)(c2ccc(I)cc2)c3ccc(I)cc3

>  <Standard Type>  (65) 
Ki

>  <Standard Relation>  (65) 
'='

>  <Standard Value>  (65) 
724.0

>  <Standard Units>  (65) 
nM

>  <pChEMBL Value>  (65) 
6.14

>  <Data Validity Comment>  (65) 
nan

>  <Comment>  (65) 
nan

>  <Uo Units>  (65) 
UO_0000065

>  <Ligand Efficiency BEI>  (65) 
10.66

>  <Ligand Efficiency LE>  (65) 
0.34

>  <Ligand Efficiency LLE>  (65) 
1.48

>  <Ligand Efficiency SEI>  (65) 
18.99

>  <Potential Duplicate>  (65) 
False

>  <Assay ChEMBL ID>  (65) 
CHEMBL841778

>  <Assay Description>  (65) 
Inhibition of [3H]SR-141,716A binding to human CB1 receptor expressed in CHO cells

>  <Assay Type>  (65) 
B

>  <BAO Format ID>  (65) 
BAO_0000219

>  <BAO Label>  (65) 
cell-based format

>  <Assay Organism>  (65) 
Homo sapiens

>  <Assay Tissue ChEMBL ID>  (65) 
nan

>  <Assay Tissue Name>  (65) 
nan

>  <Assay Cell Type>  (65) 
CHO

>  <Assay Subcellular Fraction>  (65) 
nan

>  <Target ChEMBL ID>  (65) 
CHEMBL218

>  <Target Name>  (65) 
Cannabinoid CB1 receptor

>  <Target Organism>  (65) 
Homo sapiens

>  <Target Type>  (65) 
SINGLE PROTEIN

>  <Document ChEMBL ID>  (65) 
CHEMBL1145211

>  <Source ID>  (65) 
1

>  <Source Description>  (65) 
Scientific Literature

>  <Document Journal>  (65) 
J. Med. Chem.

>  <Document Year>  (65) 
2005.0

>  <Cell ChEMBL ID>  (65) 
CHEMBL3308072

>  <Confidence Score>  (65) 
9

>  <pKi>  (65) 
6.140

>  <preds pKi>  (65) 
5.883

>  <CB1_pKi>  (65) 
6.14

$$$$

     RDKit          2D

 31 34  0  0  0  0  0  0  0  0999 V2000
   -1.1966    2.9553    0.0000 F   0  0  0  0  0  0  0  0  0  0  0  0
   -1.1966    2.1303    0.0000 C   0  0  0  0  0  0  0  0  0  0  0  0
   -0.4822    1.7178    0.0000 C   0  0  0  0  0  0  0  0  0  0  0  0
   -0.4822    0.8928    0.0000 C   0  0  0  0  0  0  0  0  0  0  0  0
   -1.1966    0.4803    0.0000 C   0  0  0  0  0  0  0  0  0  0  0  0
   -1.9111    0.8928    0.0000 C   0  0  0  0  0  0  0  0  0  0  0  0
   -1.9111    1.7178    0.0000 C   0  0  0  0  0  0  0  0  0  0  0  0
   -1.1966   -0.3447    0.0000 C   0  0  0  0  0  0  0  0  0  0  0  0
   -1.9111   -0.7572    0.0000 N   0  0  0  0  0  0  0  0  0  0  0  0
   -1.9111   -1.5822    0.0000 C   0  0  0  0  0  0  0  0  0  0  0  0
   -2.6256   -1.9947    0.0000 C   0  0  0  0  0  0  0  0  0  0  0  0
   -3.3401   -1.5822    0.0000 N   0  0  0  0  0  0  0  0  0  0  0  0
   -3.3401   -0.7572    0.0000 C   0  0  0  0  0  0  0  0  0  0  0  0
   -2.6256   -0.3447    0.0000 C   0  0  0  0  0  0  0  0  0  0  0  0
   -4.0545   -1.9947    0.0000 C   0  0  0  0  0  0  0  0  0  0  0  0
   -4.7690   -1.5822    0.0000 O   0  0  0  0  0  0  0  0  0  0  0  0
   -4.0545   -2.8197    0.0000 N   0  0  0  0  0  0  0  0  0  0  0  0
   -4.7690   -3.2322    0.0000 C   0  0  0  0  0  0  0  0  0  0  0  0
   -4.7690   -4.0572    0.0000 C   0  0  0  0  0  0  0  0  0  0  0  0
   -5.4835   -4.4697    0.0000 C   0  0  0  0  0  0  0  0  0  0  0  0
   -6.1979   -4.0572    0.0000 C   0  0  0  0  0  0  0  0  0  0  0  0
   -6.1979   -3.2322    0.0000 C   0  0  0  0  0  0  0  0  0  0  0  0
   -5.4835   -2.8197    0.0000 C   0  0  0  0  0  0  0  0  0  0  0  0
   -0.4822   -0.7572    0.0000 C   0  0  0  0  0  0  0  0  0  0  0  0
    0.2323   -0.3447    0.0000 C   0  0  0  0  0  0  0  0  0  0  0  0
    0.9468   -0.7572    0.0000 C   0  0  0  0  0  0  0  0  0  0  0  0
    0.9468   -1.5822    0.0000 C   0  0  0  0  0  0  0  0  0  0  0  0
    1.6612   -1.9947    0.0000 Cl  0  0  0  0  0  0  0  0  0  0  0  0
    0.2323   -1.9947    0.0000 C   0  0  0  0  0  0  0  0  0  0  0  0
   -0.4822   -1.5822    0.0000 C   0  0  0  0  0  0  0  0  0  0  0  0
   -1.1966   -1.9947    0.0000 Cl  0  0  0  0  0  0  0  0  0  0  0  0
  1  2  1  0
  2  3  2  0
  3  4  1  0
  4  5  2  0
  5  6  1  0
  6  7  2  0
  5  8  1  0
  8  9  1  0
  9 10  1  0
 10 11  1  0
 11 12  1  0
 12 13  1  0
 13 14  1  0
 12 15  1  0
 15 16  2  0
 15 17  1  0
 17 18  1  0
 18 19  1  0
 19 20  1  0
 20 21  1  0
 21 22  1  0
 22 23  1  0
  8 24  1  0
 24 25  2  0
 25 26  1  0
 26 27  2  0
 27 28  1  0
 27 29  1  0
 29 30  2  0
 30 31  1  0
  7  2  1  0
 14  9  1  0
 23 18  1  0
 30 24  1  0
M  END
>  <Molecule ChEMBL ID>  (66) 
CHEMBL1084695

>  <Molecule Name>  (66) 
nan

>  <Molecule Max Phase>  (66) 
0

>  <Molecular Weight>  (66) 
464.41

>  <#RO5 Violations>  (66) 
1.0

>  <AlogP>  (66) 
5.88

>  <Compound Key>  (66) 
6h

>  <Smiles>  (66) 
Fc1ccc(cc1)C(N2CCN(CC2)C(=O)NC3CCCCC3)c4ccc(Cl)cc4Cl

>  <Standard Type>  (66) 
Ki

>  <Standard Relation>  (66) 
'='

>  <Standard Value>  (66) 
2.5

>  <Standard Units>  (66) 
nM

>  <pChEMBL Value>  (66) 
8.6

>  <Data Validity Comment>  (66) 
nan

>  <Comment>  (66) 
nan

>  <Uo Units>  (66) 
UO_0000065

>  <Ligand Efficiency BEI>  (66) 
18.52

>  <Ligand Efficiency LE>  (66) 
0.38

>  <Ligand Efficiency LLE>  (66) 
2.72

>  <Ligand Efficiency SEI>  (66) 
24.18

>  <Potential Duplicate>  (66) 
False

>  <Assay ChEMBL ID>  (66) 
CHEMBL1107820

>  <Assay Description>  (66) 
Displacement of [3H]CP-55940 from human recombinant cannabinoid CB1 receptor expressed in CHO cells after 3 hrs by liquid scintillation counting

>  <Assay Type>  (66) 
B

>  <BAO Format ID>  (66) 
BAO_0000219

>  <BAO Label>  (66) 
cell-based format

>  <Assay Organism>  (66) 
Homo sapiens

>  <Assay Tissue ChEMBL ID>  (66) 
nan

>  <Assay Tissue Name>  (66) 
nan

>  <Assay Cell Type>  (66) 
CHO

>  <Assay Subcellular Fraction>  (66) 
nan

>  <Target ChEMBL ID>  (66) 
CHEMBL218

>  <Target Name>  (66) 
Cannabinoid CB1 receptor

>  <Target Organism>  (66) 
Homo sapiens

>  <Target Type>  (66) 
SINGLE PROTEIN

>  <Document ChEMBL ID>  (66) 
CHEMBL1154878

>  <Source ID>  (66) 
1

>  <Source Description>  (66) 
Scientific Literature

>  <Document Journal>  (66) 
Eur. J. Med. Chem.

>  <Document Year>  (66) 
2010.0

>  <Cell ChEMBL ID>  (66) 
CHEMBL3308072

>  <Confidence Score>  (66) 
9

>  <pKi>  (66) 
8.602

>  <preds pKi>  (66) 
8.719

>  <CB1_pKi>  (66) 
8.60

$$$$

     RDKit          2D

 31 35  0  0  0  0  0  0  0  0999 V2000
   -1.8957   -1.9132    0.0000 C   0  0  0  0  0  0  0  0  0  0  0  0
   -2.0106   -2.7302    0.0000 C   0  0  0  0  0  0  0  0  0  0  0  0
   -2.8351   -2.7590    0.0000 C   0  0  0  0  0  0  0  0  0  0  0  0
   -1.2259   -2.9851    0.0000 C   0  0  0  0  0  0  0  0  0  0  0  0
   -0.4190   -2.8136    0.0000 C   0  0  0  0  0  0  0  0  0  0  0  0
    0.1331   -3.4267    0.0000 O   0  0  0  0  0  0  0  0  0  0  0  0
   -0.1640   -2.0290    0.0000 C   0  0  0  0  0  0  0  0  0  0  0  0
   -0.6490   -1.3615    0.0000 C   0  0  0  0  0  0  0  0  0  0  0  0
   -0.1640   -0.6941    0.0000 N   0  0  0  0  0  0  0  0  0  0  0  0
   -0.4190    0.0905    0.0000 C   0  0  0  0  0  0  0  0  0  0  0  0
   -1.2259    0.2621    0.0000 C   0  0  0  0  0  0  0  0  0  0  0  0
   -1.7780   -0.3510    0.0000 C   0  0  0  0  0  0  0  0  0  0  0  0
   -2.5849   -0.1795    0.0000 C   0  0  0  0  0  0  0  0  0  0  0  0
   -2.8399    0.6051    0.0000 O   0  0  0  0  0  0  0  0  0  0  0  0
   -2.2879    1.2182    0.0000 C   0  0  0  0  0  0  0  0  0  0  0  0
   -1.4809    1.0467    0.0000 C   0  0  0  0  0  0  0  0  0  0  0  0
    0.6206   -0.9490    0.0000 C   0  0  0  0  0  0  0  0  0  0  0  0
    1.3351   -0.5365    0.0000 C   0  0  0  0  0  0  0  0  0  0  0  0
    2.0495   -0.9490    0.0000 C   0  0  0  0  0  0  0  0  0  0  0  0
    2.0495   -1.7740    0.0000 C   0  0  0  0  0  0  0  0  0  0  0  0
    1.3351   -2.1865    0.0000 C   0  0  0  0  0  0  0  0  0  0  0  0
    0.6206   -1.7740    0.0000 C   0  0  0  0  0  0  0  0  0  0  0  0
    2.7640   -2.1865    0.0000 C   0  0  0  0  0  0  0  0  0  0  0  0
    3.4785   -1.7740    0.0000 C   0  0  0  0  0  0  0  0  0  0  0  0
    4.1929   -2.1865    0.0000 C   0  0  0  0  0  0  0  0  0  0  0  0
    4.1929   -3.0115    0.0000 C   0  0  0  0  0  0  0  0  0  0  0  0
    3.4785   -3.4240    0.0000 C   0  0  0  0  0  0  0  0  0  0  0  0
    2.7640   -3.0115    0.0000 C   0  0  0  0  0  0  0  0  0  0  0  0
   -1.8390   -3.5372    0.0000 C   0  0  0  0  0  0  0  0  0  0  0  0
   -1.4019   -4.2368    0.0000 C   0  0  0  0  0  0  0  0  0  0  0  0
   -2.6040   -3.8462    0.0000 C   0  0  0  0  0  0  0  0  0  0  0  0
  1  2  1  0
  2  3  1  0
  2  4  1  0
  4  5  1  0
  5  6  2  0
  5  7  1  0
  7  8  2  0
  8  9  1  0
  9 10  1  0
 10 11  1  0
 11 12  1  0
 12 13  1  0
 13 14  1  0
 14 15  1  0
 15 16  1  0
  9 17  1  0
 17 18  2  0
 18 19  1  0
 19 20  2  0
 20 21  1  0
 21 22  2  0
 20 23  1  0
 23 24  2  0
 24 25  1  0
 25 26  2  0
 26 27  1  0
 27 28  2  0
  4 29  1  0
 29 30  1  0
 29 31  1  0
 29  2  1  0
 22  7  1  0
 16 11  1  0
 22 17  1  0
 28 23  1  0
M  END
>  <Molecule ChEMBL ID>  (67) 
CHEMBL272189

>  <Molecule Name>  (67) 
nan

>  <Molecule Max Phase>  (67) 
0

>  <Molecular Weight>  (67) 
415.58

>  <#RO5 Violations>  (67) 
1.0

>  <AlogP>  (67) 
6.6

>  <Compound Key>  (67) 
51

>  <Smiles>  (67) 
CC1(C)C(C(=O)c2cn(CC3CCOCC3)c4ccc(cc24)c5ccccc5)C1(C)C

>  <Standard Type>  (67) 
Ki

>  <Standard Relation>  (67) 
'='

>  <Standard Value>  (67) 
1862.09

>  <Standard Units>  (67) 
nM

>  <pChEMBL Value>  (67) 
5.73

>  <Data Validity Comment>  (67) 
nan

>  <Comment>  (67) 
nan

>  <Uo Units>  (67) 
UO_0000065

>  <Ligand Efficiency BEI>  (67) 
13.79

>  <Ligand Efficiency LE>  (67) 
0.25

>  <Ligand Efficiency LLE>  (67) 
-0.87

>  <Ligand Efficiency SEI>  (67) 
18.35

>  <Potential Duplicate>  (67) 
False

>  <Assay ChEMBL ID>  (67) 
CHEMBL931642

>  <Assay Description>  (67) 
Displacement of [3H]CP-55940 from human recombinant CB1 receptor expressed in HEK cells

>  <Assay Type>  (67) 
B

>  <BAO Format ID>  (67) 
BAO_0000219

>  <BAO Label>  (67) 
cell-based format

>  <Assay Organism>  (67) 
Homo sapiens

>  <Assay Tissue ChEMBL ID>  (67) 
nan

>  <Assay Tissue Name>  (67) 
nan

>  <Assay Cell Type>  (67) 
HEK293

>  <Assay Subcellular Fraction>  (67) 
nan

>  <Target ChEMBL ID>  (67) 
CHEMBL218

>  <Target Name>  (67) 
Cannabinoid CB1 receptor

>  <Target Organism>  (67) 
Homo sapiens

>  <Target Type>  (67) 
SINGLE PROTEIN

>  <Document ChEMBL ID>  (67) 
CHEMBL1144013

>  <Source ID>  (67) 
1

>  <Source Description>  (67) 
Scientific Literature

>  <Document Journal>  (67) 
J. Med. Chem.

>  <Document Year>  (67) 
2008.0

>  <Cell ChEMBL ID>  (67) 
CHEMBL3307715

>  <Confidence Score>  (67) 
9

>  <pKi>  (67) 
5.728

>  <preds pKi>  (67) 
6.464

>  <CB1_pKi>  (67) 
5.73

$$$$

     RDKit          2D

 31 31  0  0  0  0  0  0  0  0999 V2000
    5.8118    0.2108    0.0000 C   0  0  0  0  0  0  0  0  0  0  0  0
    5.0973    0.6233    0.0000 C   0  0  0  0  0  0  0  0  0  0  0  0
    4.3828    0.2108    0.0000 C   0  0  0  0  0  0  0  0  0  0  0  0
    3.6684    0.6233    0.0000 C   0  0  0  0  0  0  0  0  0  0  0  0
    2.9539    0.2108    0.0000 C   0  0  0  0  0  0  0  0  0  0  0  0
    2.2394    0.6233    0.0000 C   0  0  0  0  0  0  0  0  0  0  0  0
    1.5250    0.2108    0.0000 C   0  0  0  0  0  0  0  0  0  0  0  0
    1.5250   -0.6142    0.0000 C   0  0  0  0  0  0  0  0  0  0  0  0
    0.8105   -1.0267    0.0000 C   0  0  0  0  0  0  0  0  0  0  0  0
    0.8105   -1.8517    0.0000 C   0  0  0  0  0  0  0  0  0  0  0  0
    1.5250   -2.2642    0.0000 C   0  0  0  0  0  0  0  0  0  0  0  0
    1.5250   -3.0892    0.0000 C   0  0  0  0  0  0  0  0  0  0  0  0
    2.2394   -3.5017    0.0000 C   0  0  0  0  0  0  0  0  0  0  0  0
    2.9539   -3.0892    0.0000 C   0  0  0  0  0  0  0  0  0  0  0  0
    3.6684   -3.5017    0.0000 C   0  0  0  0  0  0  0  0  0  0  0  0
    3.6684   -4.3267    0.0000 C   0  0  0  0  0  0  0  0  0  0  0  0
    2.9539   -4.7392    0.0000 C   0  0  0  0  0  0  0  0  0  0  0  0
    2.9539   -5.5642    0.0000 C   0  0  0  0  0  0  0  0  0  0  0  0
    3.6684   -5.9767    0.0000 C   0  0  0  0  0  0  0  0  0  0  0  0
    4.3828   -5.5642    0.0000 C   0  0  0  0  0  0  0  0  0  0  0  0
    4.3828   -4.7392    0.0000 O   0  0  0  0  0  0  0  0  0  0  0  0
    5.0973   -5.9767    0.0000 N   0  0  0  0  0  0  0  0  0  0  0  0
    5.8118   -5.5642    0.0000 C   0  0  0  0  0  0  0  0  0  0  0  0
    6.5263   -5.9767    0.0000 C   0  0  0  0  0  0  0  0  0  0  0  0
    7.2407   -5.5642    0.0000 C   0  0  0  0  0  0  0  0  0  0  0  0
    7.9552   -5.9767    0.0000 C   0  0  0  0  0  0  0  0  0  0  0  0
    7.9552   -6.8017    0.0000 C   0  0  0  0  0  0  0  0  0  0  0  0
    8.6697   -7.2142    0.0000 O   0  0  0  0  0  0  0  0  0  0  0  0
    9.3841   -6.8017    0.0000 C   0  0  0  0  0  0  0  0  0  0  0  0
    7.2407   -7.2142    0.0000 C   0  0  0  0  0  0  0  0  0  0  0  0
    6.5263   -6.8017    0.0000 C   0  0  0  0  0  0  0  0  0  0  0  0
  1  2  1  0
  2  3  1  0
  3  4  1  0
  4  5  1  0
  5  6  1  0
  6  7  2  0
  7  8  1  0
  8  9  1  0
  9 10  2  0
 10 11  1  0
 11 12  1  0
 12 13  2  0
 13 14  1  0
 14 15  1  0
 15 16  2  0
 16 17  1  0
 17 18  1  0
 18 19  1  0
 19 20  1  0
 20 21  2  0
 20 22  1  0
 22 23  1  0
 23 24  1  0
 24 25  2  0
 25 26  1  0
 26 27  2  0
 27 28  1  0
 28 29  1  0
 27 30  1  0
 30 31  2  0
 31 24  1  0
M  END
>  <Molecule ChEMBL ID>  (68) 
CHEMBL198079

>  <Molecule Name>  (68) 
nan

>  <Molecule Max Phase>  (68) 
0

>  <Molecular Weight>  (68) 
423.64

>  <#RO5 Violations>  (68) 
1.0

>  <AlogP>  (68) 
7.46

>  <Compound Key>  (68) 
UP58

>  <Smiles>  (68) 
CCCCC\C=C/C\C=C/C\C=C/C\C=C/CCCC(=O)NCc1ccc(OC)cc1

>  <Standard Type>  (68) 
Ki

>  <Standard Relation>  (68) 
'='

>  <Standard Value>  (68) 
600.0

>  <Standard Units>  (68) 
nM

>  <pChEMBL Value>  (68) 
6.22

>  <Data Validity Comment>  (68) 
nan

>  <Comment>  (68) 
nan

>  <Uo Units>  (68) 
UO_0000065

>  <Ligand Efficiency BEI>  (68) 
14.69

>  <Ligand Efficiency LE>  (68) 
0.27

>  <Ligand Efficiency LLE>  (68) 
-1.24

>  <Ligand Efficiency SEI>  (68) 
16.23

>  <Potential Duplicate>  (68) 
False

>  <Assay ChEMBL ID>  (68) 
CHEMBL863907

>  <Assay Description>  (68) 
Displacement of [3H]CP-55940 from human recombinant CB1 receptor

>  <Assay Type>  (68) 
B

>  <BAO Format ID>  (68) 
BAO_0000357

>  <BAO Label>  (68) 
single protein format

>  <Assay Organism>  (68) 
Homo sapiens

>  <Assay Tissue ChEMBL ID>  (68) 
nan

>  <Assay Tissue Name>  (68) 
nan

>  <Assay Cell Type>  (68) 
nan

>  <Assay Subcellular Fraction>  (68) 
nan

>  <Target ChEMBL ID>  (68) 
CHEMBL218

>  <Target Name>  (68) 
Cannabinoid CB1 receptor

>  <Target Organism>  (68) 
Homo sapiens

>  <Target Type>  (68) 
SINGLE PROTEIN

>  <Document ChEMBL ID>  (68) 
CHEMBL1148545

>  <Source ID>  (68) 
1

>  <Source Description>  (68) 
Scientific Literature

>  <Document Journal>  (68) 
Bioorg. Med. Chem. Lett.

>  <Document Year>  (68) 
2006.0

>  <Cell ChEMBL ID>  (68) 
nan

>  <Confidence Score>  (68) 
9

>  <pKi>  (68) 
6.222

>  <preds pKi>  (68) 
5.951

>  <CB1_pKi>  (68) 
6.22

$$$$

     RDKit          2D

 28 32  0  0  0  0  0  0  0  0999 V2000
   -0.9547    1.9469    0.0000 C   0  0  0  0  0  0  0  0  0  0  0  0
   -0.9547    1.1219    0.0000 N   0  0  0  0  0  0  0  0  0  0  0  0
   -0.2873    0.6370    0.0000 C   0  0  0  0  0  0  0  0  0  0  0  0
    0.5197    0.8085    0.0000 C   0  0  0  0  0  0  0  0  0  0  0  0
    1.0717    0.1954    0.0000 C   0  0  0  0  0  0  0  0  0  0  0  0
    0.8168   -0.5892    0.0000 N   0  0  0  0  0  0  0  0  0  0  0  0
    0.0098   -0.7607    0.0000 C   0  0  0  0  0  0  0  0  0  0  0  0
   -0.5422   -0.1476    0.0000 C   0  0  0  0  0  0  0  0  0  0  0  0
   -1.3672   -0.1476    0.0000 C   0  0  0  0  0  0  0  0  0  0  0  0
   -1.9192   -0.7607    0.0000 C   0  0  0  0  0  0  0  0  0  0  0  0
   -2.7262   -0.5892    0.0000 C   0  0  0  0  0  0  0  0  0  0  0  0
   -2.9812    0.1954    0.0000 C   0  0  0  0  0  0  0  0  0  0  0  0
   -2.4291    0.8085    0.0000 C   0  0  0  0  0  0  0  0  0  0  0  0
   -1.6221    0.6370    0.0000 C   0  0  0  0  0  0  0  0  0  0  0  0
   -3.2782   -1.2023    0.0000 C   0  0  0  0  0  0  0  0  0  0  0  0
   -3.0233   -1.9869    0.0000 O   0  0  0  0  0  0  0  0  0  0  0  0
   -4.0852   -1.0308    0.0000 N   0  0  0  0  0  0  0  0  0  0  0  0
   -4.6373   -1.6438    0.0000 C   0  0  0  0  0  0  0  0  0  0  0  0
   -5.4442   -1.4723    0.0000 C   0  0  0  0  0  0  0  0  0  0  0  0
   -5.6992   -0.6877    0.0000 C   0  0  0  0  0  0  0  0  0  0  0  0
   -5.1471   -0.0746    0.0000 C   0  0  0  0  0  0  0  0  0  0  0  0
   -4.3402   -0.2461    0.0000 C   0  0  0  0  0  0  0  0  0  0  0  0
    1.3688   -1.2023    0.0000 C   0  0  0  0  0  0  0  0  0  0  0  0
    2.1758   -1.0308    0.0000 C   0  0  0  0  0  0  0  0  0  0  0  0
    2.7278   -1.6438    0.0000 C   0  0  0  0  0  0  0  0  0  0  0  0
    2.4729   -2.4285    0.0000 O   0  0  0  0  0  0  0  0  0  0  0  0
    1.6659   -2.6000    0.0000 C   0  0  0  0  0  0  0  0  0  0  0  0
    1.1139   -1.9869    0.0000 C   0  0  0  0  0  0  0  0  0  0  0  0
  1  2  1  0
  2  3  1  0
  3  4  1  0
  4  5  1  0
  5  6  1  0
  6  7  1  0
  7  8  1  0
  8  9  1  0
  9 10  2  0
 10 11  1  0
 11 12  2  0
 12 13  1  0
 13 14  2  0
 11 15  1  0
 15 16  2  0
 15 17  1  0
 17 18  1  0
 18 19  1  0
 19 20  1  0
 20 21  1  0
 21 22  1  0
  6 23  1  0
 23 24  1  0
 24 25  1  0
 25 26  1  0
 26 27  1  0
 27 28  1  0
 14  2  1  0
  8  3  2  0
 14  9  1  0
 22 17  1  0
 28 23  1  0
M  END
>  <Molecule ChEMBL ID>  (69) 
CHEMBL1950490

>  <Molecule Name>  (69) 
nan

>  <Molecule Max Phase>  (69) 
0

>  <Molecular Weight>  (69) 
381.52

>  <#RO5 Violations>  (69) 
0.0

>  <AlogP>  (69) 
3.34

>  <Compound Key>  (69) 
41

>  <Smiles>  (69) 
Cn1c2CCN(Cc2c3cc(ccc13)C(=O)N4CCCCC4)C5CCOCC5

>  <Standard Type>  (69) 
Ki

>  <Standard Relation>  (69) 
'='

>  <Standard Value>  (69) 
226.0

>  <Standard Units>  (69) 
nM

>  <pChEMBL Value>  (69) 
6.65

>  <Data Validity Comment>  (69) 
nan

>  <Comment>  (69) 
nan

>  <Uo Units>  (69) 
UO_0000065

>  <Ligand Efficiency BEI>  (69) 
17.42

>  <Ligand Efficiency LE>  (69) 
0.32

>  <Ligand Efficiency LLE>  (69) 
3.31

>  <Ligand Efficiency SEI>  (69) 
17.62

>  <Potential Duplicate>  (69) 
False

>  <Assay ChEMBL ID>  (69) 
CHEMBL1952464

>  <Assay Description>  (69) 
Displacement of [3H]-CP55,940 from human CB1 receptor expressed in HEK293 cells

>  <Assay Type>  (69) 
B

>  <BAO Format ID>  (69) 
BAO_0000219

>  <BAO Label>  (69) 
cell-based format

>  <Assay Organism>  (69) 
Homo sapiens

>  <Assay Tissue ChEMBL ID>  (69) 
nan

>  <Assay Tissue Name>  (69) 
nan

>  <Assay Cell Type>  (69) 
HEK293

>  <Assay Subcellular Fraction>  (69) 
nan

>  <Target ChEMBL ID>  (69) 
CHEMBL218

>  <Target Name>  (69) 
Cannabinoid CB1 receptor

>  <Target Organism>  (69) 
Homo sapiens

>  <Target Type>  (69) 
SINGLE PROTEIN

>  <Document ChEMBL ID>  (69) 
CHEMBL1949601

>  <Source ID>  (69) 
1

>  <Source Description>  (69) 
Scientific Literature

>  <Document Journal>  (69) 
Bioorg. Med. Chem. Lett.

>  <Document Year>  (69) 
2012.0

>  <Cell ChEMBL ID>  (69) 
CHEMBL3307715

>  <Confidence Score>  (69) 
9

>  <pKi>  (69) 
6.646

>  <preds pKi>  (69) 
6.849

>  <CB1_pKi>  (69) 
6.65

$$$$

     RDKit          2D

 35 38  0  0  0  0  0  0  0  0999 V2000
   -2.3993    4.3065    0.0000 C   0  0  0  0  0  0  0  0  0  0  0  0
   -1.6849    3.8940    0.0000 C   0  0  0  0  0  0  0  0  0  0  0  0
   -0.9704    4.3065    0.0000 C   0  0  0  0  0  0  0  0  0  0  0  0
   -1.6849    3.0690    0.0000 C   0  0  0  0  0  0  0  0  0  0  0  0
   -2.3993    2.6565    0.0000 O   0  0  0  0  0  0  0  0  0  0  0  0
   -0.9704    2.6565    0.0000 N   0  0  0  0  0  0  0  0  0  0  0  0
   -0.9704    1.8315    0.0000 C   0  0  0  0  0  0  0  0  0  0  0  0
   -0.2559    1.4190    0.0000 C   0  0  0  0  0  0  0  0  0  0  0  0
   -0.2559    0.5940    0.0000 C   0  0  0  0  0  0  0  0  0  0  0  0
   -0.9704    0.1815    0.0000 N   0  0  0  0  0  0  0  0  0  0  0  0
   -1.6849    0.5940    0.0000 C   0  0  0  0  0  0  0  0  0  0  0  0
   -1.6849    1.4190    0.0000 C   0  0  0  0  0  0  0  0  0  0  0  0
   -0.9704   -0.6435    0.0000 C   0  0  0  0  0  0  0  0  0  0  0  0
   -0.2559   -1.0560    0.0000 C   0  0  0  0  0  0  0  0  0  0  0  0
   -0.2559   -1.8810    0.0000 N   0  0  0  0  0  0  0  0  0  0  0  0
   -0.9704   -2.2935    0.0000 C   0  0  0  0  0  0  0  0  0  0  0  0
   -0.9704   -3.1185    0.0000 C   0  0  0  0  0  0  0  0  0  0  0  0
   -0.2559   -3.5310    0.0000 C   0  0  0  0  0  0  0  0  0  0  0  0
   -0.2559   -4.3560    0.0000 C   0  0  0  0  0  0  0  0  0  0  0  0
   -0.9704   -4.7685    0.0000 C   0  0  0  0  0  0  0  0  0  0  0  0
   -1.6849   -4.3560    0.0000 C   0  0  0  0  0  0  0  0  0  0  0  0
   -1.6849   -3.5310    0.0000 C   0  0  0  0  0  0  0  0  0  0  0  0
   -0.9704   -5.5935    0.0000 C   0  0  0  0  0  0  0  0  0  0  0  0
   -0.9704   -6.4185    0.0000 F   0  0  0  0  0  0  0  0  0  0  0  0
   -1.7954   -5.5935    0.0000 F   0  0  0  0  0  0  0  0  0  0  0  0
   -0.1454   -5.5935    0.0000 F   0  0  0  0  0  0  0  0  0  0  0  0
   -1.6849   -1.8810    0.0000 C   0  0  0  0  0  0  0  0  0  0  0  0
   -1.6849   -1.0560    0.0000 N   0  0  0  0  0  0  0  0  0  0  0  0
   -2.3993   -2.2935    0.0000 C   0  0  0  0  0  0  0  0  0  0  0  0
   -2.3993   -3.1185    0.0000 C   0  0  0  0  0  0  0  0  0  0  0  0
   -3.1138   -3.5310    0.0000 C   0  0  0  0  0  0  0  0  0  0  0  0
   -3.8283   -3.1185    0.0000 N   0  0  0  0  0  0  0  0  0  0  0  0
   -3.8283   -2.2935    0.0000 C   0  0  0  0  0  0  0  0  0  0  0  0
   -3.1138   -1.8810    0.0000 C   0  0  0  0  0  0  0  0  0  0  0  0
   -3.1138   -1.0560    0.0000 Cl  0  0  0  0  0  0  0  0  0  0  0  0
  1  2  1  0
  2  3  1  0
  2  4  1  0
  4  5  2  0
  4  6  1  0
  6  7  1  0
  7  8  1  0
  8  9  1  0
  9 10  1  0
 10 11  1  0
 11 12  1  0
 10 13  1  0
 13 14  2  0
 14 15  1  0
 15 16  2  0
 16 17  1  0
 17 18  2  0
 18 19  1  0
 19 20  2  0
 20 21  1  0
 21 22  2  0
 20 23  1  0
 23 24  1  0
 23 25  1  0
 23 26  1  0
 16 27  1  0
 27 28  2  0
 27 29  1  0
 29 30  2  0
 30 31  1  0
 31 32  2  0
 32 33  1  0
 33 34  2  0
 34 35  1  0
 12  7  1  0
 28 13  1  0
 22 17  1  0
 34 29  1  0
M  END
>  <Molecule ChEMBL ID>  (70) 
CHEMBL497557

>  <Molecule Name>  (70) 
nan

>  <Molecule Max Phase>  (70) 
0

>  <Molecular Weight>  (70) 
503.96

>  <#RO5 Violations>  (70) 
2.0

>  <AlogP>  (70) 
5.62

>  <Compound Key>  (70) 
18c

>  <Smiles>  (70) 
CC(C)C(=O)NC1CCN(CC1)c2cnc(c3ccc(cc3)C(F)(F)F)c(n2)c4ccncc4Cl

>  <Standard Type>  (70) 
Ki

>  <Standard Relation>  (70) 
'='

>  <Standard Value>  (70) 
0.24

>  <Standard Units>  (70) 
nM

>  <pChEMBL Value>  (70) 
9.62

>  <Data Validity Comment>  (70) 
nan

>  <Comment>  (70) 
nan

>  <Uo Units>  (70) 
UO_0000065

>  <Ligand Efficiency BEI>  (70) 
nan

>  <Ligand Efficiency LE>  (70) 
nan

>  <Ligand Efficiency LLE>  (70) 
nan

>  <Ligand Efficiency SEI>  (70) 
nan

>  <Potential Duplicate>  (70) 
False

>  <Assay ChEMBL ID>  (70) 
CHEMBL954070

>  <Assay Description>  (70) 
Antagonist activity at human CB1 receptor expressed in SF9 cells assessed as inhibition of CP-55940-stimulated GTPgammaS binding

>  <Assay Type>  (70) 
F

>  <BAO Format ID>  (70) 
BAO_0000219

>  <BAO Label>  (70) 
cell-based format

>  <Assay Organism>  (70) 
Homo sapiens

>  <Assay Tissue ChEMBL ID>  (70) 
nan

>  <Assay Tissue Name>  (70) 
nan

>  <Assay Cell Type>  (70) 
Sf9

>  <Assay Subcellular Fraction>  (70) 
nan

>  <Target ChEMBL ID>  (70) 
CHEMBL218

>  <Target Name>  (70) 
Cannabinoid CB1 receptor

>  <Target Organism>  (70) 
Homo sapiens

>  <Target Type>  (70) 
SINGLE PROTEIN

>  <Document ChEMBL ID>  (70) 
CHEMBL1150322

>  <Source ID>  (70) 
1

>  <Source Description>  (70) 
Scientific Literature

>  <Document Journal>  (70) 
Bioorg. Med. Chem. Lett.

>  <Document Year>  (70) 
2008.0

>  <Cell ChEMBL ID>  (70) 
CHEMBL3308860

>  <Confidence Score>  (70) 
9

>  <pKi>  (70) 
9.620

>  <preds pKi>  (70) 
9.153

>  <CB1_pKi>  (70) 
9.62

$$$$

     RDKit          2D

 28 30  0  0  0  0  0  0  0  0999 V2000
    0.2035    4.8018    0.0000 C   0  0  0  0  0  0  0  0  0  0  0  0
    0.2035    3.9768    0.0000 C   0  0  0  0  0  0  0  0  0  0  0  0
   -0.6215    3.9768    0.0000 C   0  0  0  0  0  0  0  0  0  0  0  0
    1.0285    3.9768    0.0000 C   0  0  0  0  0  0  0  0  0  0  0  0
    0.2035    3.1518    0.0000 C   0  0  0  0  0  0  0  0  0  0  0  0
    0.9180    2.7393    0.0000 C   0  0  0  0  0  0  0  0  0  0  0  0
    0.9180    1.9143    0.0000 C   0  0  0  0  0  0  0  0  0  0  0  0
    0.2035    1.5018    0.0000 C   0  0  0  0  0  0  0  0  0  0  0  0
   -0.5110    1.9143    0.0000 C   0  0  0  0  0  0  0  0  0  0  0  0
   -0.5110    2.7393    0.0000 C   0  0  0  0  0  0  0  0  0  0  0  0
    0.2035    0.6768    0.0000 C   0  0  0  0  0  0  0  0  0  0  0  0
    0.9180    0.2643    0.0000 O   0  0  0  0  0  0  0  0  0  0  0  0
   -0.5110    0.2643    0.0000 C   0  0  0  0  0  0  0  0  0  0  0  0
   -0.5110   -0.5607    0.0000 C   0  0  0  0  0  0  0  0  0  0  0  0
   -1.2254   -0.9732    0.0000 C   0  0  0  0  0  0  0  0  0  0  0  0
   -1.2254   -1.7982    0.0000 O   0  0  0  0  0  0  0  0  0  0  0  0
   -1.9399   -0.5607    0.0000 C   0  0  0  0  0  0  0  0  0  0  0  0
   -1.9399    0.2643    0.0000 C   0  0  0  0  0  0  0  0  0  0  0  0
   -2.6544    0.6768    0.0000 O   0  0  0  0  0  0  0  0  0  0  0  0
   -1.2254    0.6768    0.0000 C   0  0  0  0  0  0  0  0  0  0  0  0
   -2.6544   -0.9732    0.0000 C   0  0  0  0  0  0  0  0  0  0  0  0
   -2.6544   -1.7982    0.0000 C   0  0  0  0  0  0  0  0  0  0  0  0
   -3.3689   -2.2107    0.0000 C   0  0  0  0  0  0  0  0  0  0  0  0
   -3.3689   -3.0357    0.0000 Cl  0  0  0  0  0  0  0  0  0  0  0  0
   -4.0833   -1.7982    0.0000 C   0  0  0  0  0  0  0  0  0  0  0  0
   -4.0833   -0.9732    0.0000 C   0  0  0  0  0  0  0  0  0  0  0  0
   -4.7978   -0.5607    0.0000 Cl  0  0  0  0  0  0  0  0  0  0  0  0
   -3.3689   -0.5607    0.0000 C   0  0  0  0  0  0  0  0  0  0  0  0
  1  2  1  0
  2  3  1  0
  2  4  1  0
  2  5  1  0
  5  6  2  0
  6  7  1  0
  7  8  2  0
  8  9  1  0
  9 10  2  0
  8 11  1  0
 11 12  2  0
 11 13  1  0
 13 14  2  0
 14 15  1  0
 15 16  1  0
 15 17  2  0
 17 18  1  0
 18 19  1  0
 18 20  2  0
 17 21  1  0
 21 22  2  0
 22 23  1  0
 23 24  1  0
 23 25  2  0
 25 26  1  0
 26 27  1  0
 26 28  2  0
 10  5  1  0
 20 13  1  0
 28 21  1  0
M  END
>  <Molecule ChEMBL ID>  (71) 
CHEMBL3605045

>  <Molecule Name>  (71) 
nan

>  <Molecule Max Phase>  (71) 
0

>  <Molecular Weight>  (71) 
415.32

>  <#RO5 Violations>  (71) 
1.0

>  <AlogP>  (71) 
6.6

>  <Compound Key>  (71) 
46

>  <Smiles>  (71) 
CC(C)(C)c1ccc(cc1)C(=O)c2cc(O)c(c(O)c2)c3cc(Cl)cc(Cl)c3

>  <Standard Type>  (71) 
Ki

>  <Standard Relation>  (71) 
'='

>  <Standard Value>  (71) 
2529.0

>  <Standard Units>  (71) 
nM

>  <pChEMBL Value>  (71) 
5.6

>  <Data Validity Comment>  (71) 
nan

>  <Comment>  (71) 
nan

>  <Uo Units>  (71) 
UO_0000065

>  <Ligand Efficiency BEI>  (71) 
13.48

>  <Ligand Efficiency LE>  (71) 
0.27

>  <Ligand Efficiency LLE>  (71) 
-1.0

>  <Ligand Efficiency SEI>  (71) 
9.73

>  <Potential Duplicate>  (71) 
False

>  <Assay ChEMBL ID>  (71) 
CHEMBL3606861

>  <Assay Description>  (71) 
Displacement of [3H]-CP55940 from CB1 receptor (unknown origin) expressed in CHO cell membranes after 90 mins by liquid scintillation counting analysis

>  <Assay Type>  (71) 
B

>  <BAO Format ID>  (71) 
BAO_0000219

>  <BAO Label>  (71) 
cell-based format

>  <Assay Organism>  (71) 
Homo sapiens

>  <Assay Tissue ChEMBL ID>  (71) 
nan

>  <Assay Tissue Name>  (71) 
nan

>  <Assay Cell Type>  (71) 
CHO

>  <Assay Subcellular Fraction>  (71) 
nan

>  <Target ChEMBL ID>  (71) 
CHEMBL218

>  <Target Name>  (71) 
Cannabinoid CB1 receptor

>  <Target Organism>  (71) 
Homo sapiens

>  <Target Type>  (71) 
SINGLE PROTEIN

>  <Document ChEMBL ID>  (71) 
CHEMBL3603733

>  <Source ID>  (71) 
1

>  <Source Description>  (71) 
Scientific Literature

>  <Document Journal>  (71) 
Bioorg. Med. Chem.

>  <Document Year>  (71) 
2015.0

>  <Cell ChEMBL ID>  (71) 
CHEMBL3308072

>  <Confidence Score>  (71) 
9

>  <pKi>  (71) 
5.597

>  <preds pKi>  (71) 
5.828

>  <CB1_pKi>  (71) 
5.60

$$$$

     RDKit          2D

 33 36  0  0  0  0  0  0  0  0999 V2000
    1.2321   -0.0329    0.0000 C   0  0  0  0  0  0  0  0  0  0  0  0
    1.2321   -0.8579    0.0000 C   0  0  0  0  0  0  0  0  0  0  0  0
    1.8995   -1.3428    0.0000 C   0  0  0  0  0  0  0  0  0  0  0  0
    1.6446   -2.1275    0.0000 N   0  0  0  0  0  0  0  0  0  0  0  0
    0.8196   -2.1275    0.0000 N   0  0  0  0  0  0  0  0  0  0  0  0
    0.3346   -2.7949    0.0000 C   0  0  0  0  0  0  0  0  0  0  0  0
   -0.4858   -2.7087    0.0000 C   0  0  0  0  0  0  0  0  0  0  0  0
   -0.9708   -3.3761    0.0000 C   0  0  0  0  0  0  0  0  0  0  0  0
   -0.6352   -4.1298    0.0000 C   0  0  0  0  0  0  0  0  0  0  0  0
   -1.1201   -4.7972    0.0000 F   0  0  0  0  0  0  0  0  0  0  0  0
    0.1853   -4.2160    0.0000 C   0  0  0  0  0  0  0  0  0  0  0  0
    0.6702   -3.5486    0.0000 C   0  0  0  0  0  0  0  0  0  0  0  0
    1.4907   -3.6348    0.0000 F   0  0  0  0  0  0  0  0  0  0  0  0
    0.5646   -1.3428    0.0000 C   0  0  0  0  0  0  0  0  0  0  0  0
   -0.2200   -1.0879    0.0000 N   0  0  0  0  0  0  0  0  0  0  0  0
   -0.8874   -1.5728    0.0000 C   0  0  0  0  0  0  0  0  0  0  0  0
   -0.8874   -2.3978    0.0000 C   0  0  0  0  0  0  0  0  0  0  0  0
   -1.5549   -1.0879    0.0000 C   0  0  0  0  0  0  0  0  0  0  0  0
   -1.2999   -0.3033    0.0000 C   0  0  0  0  0  0  0  0  0  0  0  0
   -0.4749   -0.3033    0.0000 C   0  0  0  0  0  0  0  0  0  0  0  0
    0.0100    0.3642    0.0000 C   0  0  0  0  0  0  0  0  0  0  0  0
    2.6841   -1.0879    0.0000 C   0  0  0  0  0  0  0  0  0  0  0  0
    2.8556   -0.2809    0.0000 O   0  0  0  0  0  0  0  0  0  0  0  0
    3.2972   -1.6399    0.0000 N   0  0  0  0  0  0  0  0  0  0  0  0
    4.0818   -1.3850    0.0000 C   0  0  0  0  0  0  0  0  0  0  0  0
    4.6949   -1.9370    0.0000 C   0  0  0  0  0  0  0  0  0  0  0  0
    5.4795   -1.6821    0.0000 C   0  0  0  0  0  0  0  0  0  0  0  0
    6.0926   -2.2341    0.0000 C   0  0  0  0  0  0  0  0  0  0  0  0
    5.9211   -3.0411    0.0000 C   0  0  0  0  0  0  0  0  0  0  0  0
    6.5342   -3.5931    0.0000 Cl  0  0  0  0  0  0  0  0  0  0  0  0
    5.1365   -3.2960    0.0000 C   0  0  0  0  0  0  0  0  0  0  0  0
    4.9650   -4.1030    0.0000 Cl  0  0  0  0  0  0  0  0  0  0  0  0
    4.5234   -2.7440    0.0000 C   0  0  0  0  0  0  0  0  0  0  0  0
  1  2  1  0
  2  3  1  0
  3  4  2  0
  4  5  1  0
  5  6  1  0
  6  7  2  0
  7  8  1  0
  8  9  2  0
  9 10  1  0
  9 11  1  0
 11 12  2  0
 12 13  1  0
  5 14  1  0
 14 15  1  0
 15 16  1  0
 16 17  1  0
 16 18  2  0
 18 19  1  0
 19 20  2  0
 20 21  1  0
  3 22  1  0
 22 23  2  0
 22 24  1  0
 24 25  1  0
 25 26  1  0
 26 27  2  0
 27 28  1  0
 28 29  2  0
 29 30  1  0
 29 31  1  0
 31 32  1  0
 31 33  2  0
 14  2  2  0
 12  6  1  0
 20 15  1  0
 33 26  1  0
M  END
>  <Molecule ChEMBL ID>  (72) 
CHEMBL409150

>  <Molecule Name>  (72) 
nan

>  <Molecule Max Phase>  (72) 
0

>  <Molecular Weight>  (72) 
489.35

>  <#RO5 Violations>  (72) 
1.0

>  <AlogP>  (72) 
6.1

>  <Compound Key>  (72) 
39

>  <Smiles>  (72) 
Cc1c(nn(c2ccc(F)cc2F)c1n3c(C)ccc3C)C(=O)NCc4ccc(Cl)c(Cl)c4

>  <Standard Type>  (72) 
Ki

>  <Standard Relation>  (72) 
'='

>  <Standard Value>  (72) 
35.0

>  <Standard Units>  (72) 
nM

>  <pChEMBL Value>  (72) 
7.46

>  <Data Validity Comment>  (72) 
nan

>  <Comment>  (72) 
nan

>  <Uo Units>  (72) 
UO_0000065

>  <Ligand Efficiency BEI>  (72) 
15.24

>  <Ligand Efficiency LE>  (72) 
0.31

>  <Ligand Efficiency LLE>  (72) 
1.36

>  <Ligand Efficiency SEI>  (72) 
14.38

>  <Potential Duplicate>  (72) 
False

>  <Assay ChEMBL ID>  (72) 
CHEMBL933206

>  <Assay Description>  (72) 
Displacement of [3H]CP-55940 from human recombinant CB1 receptor expressed in HEK cells

>  <Assay Type>  (72) 
B

>  <BAO Format ID>  (72) 
BAO_0000219

>  <BAO Label>  (72) 
cell-based format

>  <Assay Organism>  (72) 
Homo sapiens

>  <Assay Tissue ChEMBL ID>  (72) 
nan

>  <Assay Tissue Name>  (72) 
nan

>  <Assay Cell Type>  (72) 
HEK293

>  <Assay Subcellular Fraction>  (72) 
nan

>  <Target ChEMBL ID>  (72) 
CHEMBL218

>  <Target Name>  (72) 
Cannabinoid CB1 receptor

>  <Target Organism>  (72) 
Homo sapiens

>  <Target Type>  (72) 
SINGLE PROTEIN

>  <Document ChEMBL ID>  (72) 
CHEMBL1142276

>  <Source ID>  (72) 
1

>  <Source Description>  (72) 
Scientific Literature

>  <Document Journal>  (72) 
J. Med. Chem.

>  <Document Year>  (72) 
2008.0

>  <Cell ChEMBL ID>  (72) 
CHEMBL3307715

>  <Confidence Score>  (72) 
9

>  <pKi>  (72) 
7.456

>  <preds pKi>  (72) 
7.024

>  <CB1_pKi>  (72) 
7.46

$$$$

     RDKit          2D

 35 39  0  0  0  0  0  0  0  0999 V2000
   -5.8784   -1.0951    0.0000 C   0  0  0  0  0  0  0  0  0  0  0  0
   -5.0938   -1.3500    0.0000 O   0  0  0  0  0  0  0  0  0  0  0  0
   -4.4807   -0.7980    0.0000 C   0  0  0  0  0  0  0  0  0  0  0  0
   -4.6522    0.0090    0.0000 C   0  0  0  0  0  0  0  0  0  0  0  0
   -4.0391    0.5610    0.0000 C   0  0  0  0  0  0  0  0  0  0  0  0
   -3.2545    0.3061    0.0000 C   0  0  0  0  0  0  0  0  0  0  0  0
   -3.0830   -0.5009    0.0000 C   0  0  0  0  0  0  0  0  0  0  0  0
   -3.6961   -1.0529    0.0000 C   0  0  0  0  0  0  0  0  0  0  0  0
   -2.2983   -0.7558    0.0000 N   0  0  0  0  0  0  0  0  0  0  0  0
   -1.6309   -0.2709    0.0000 C   0  0  0  0  0  0  0  0  0  0  0  0
   -0.9635   -0.7558    0.0000 N   0  0  0  0  0  0  0  0  0  0  0  0
   -1.2184   -1.5404    0.0000 N   0  0  0  0  0  0  0  0  0  0  0  0
   -2.0434   -1.5404    0.0000 C   0  0  0  0  0  0  0  0  0  0  0  0
   -2.5283   -2.2079    0.0000 C   0  0  0  0  0  0  0  0  0  0  0  0
   -3.3488   -2.1216    0.0000 O   0  0  0  0  0  0  0  0  0  0  0  0
   -2.1928   -2.9616    0.0000 C   0  0  0  0  0  0  0  0  0  0  0  0
   -0.1788   -0.5009    0.0000 C   0  0  0  0  0  0  0  0  0  0  0  0
   -0.0073    0.3061    0.0000 C   0  0  0  0  0  0  0  0  0  0  0  0
    0.7773    0.5610    0.0000 C   0  0  0  0  0  0  0  0  0  0  0  0
    1.3904    0.0090    0.0000 C   0  0  0  0  0  0  0  0  0  0  0  0
    2.1750    0.2639    0.0000 Cl  0  0  0  0  0  0  0  0  0  0  0  0
    1.2189   -0.7980    0.0000 C   0  0  0  0  0  0  0  0  0  0  0  0
    0.4343   -1.0529    0.0000 C   0  0  0  0  0  0  0  0  0  0  0  0
   -1.6309    0.5541    0.0000 C   0  0  0  0  0  0  0  0  0  0  0  0
   -2.3454    0.9666    0.0000 C   0  0  0  0  0  0  0  0  0  0  0  0
   -2.3454    1.7916    0.0000 C   0  0  0  0  0  0  0  0  0  0  0  0
   -1.6309    2.2041    0.0000 C   0  0  0  0  0  0  0  0  0  0  0  0
   -0.9164    1.7916    0.0000 C   0  0  0  0  0  0  0  0  0  0  0  0
   -0.9164    0.9666    0.0000 C   0  0  0  0  0  0  0  0  0  0  0  0
   -1.6309    3.0291    0.0000 N   0  0  0  0  0  0  0  0  0  0  0  0
   -2.3454    3.4416    0.0000 C   0  0  0  0  0  0  0  0  0  0  0  0
   -2.3454    4.2666    0.0000 C   0  0  0  0  0  0  0  0  0  0  0  0
   -1.6309    4.6791    0.0000 O   0  0  0  0  0  0  0  0  0  0  0  0
   -0.9164    4.2666    0.0000 C   0  0  0  0  0  0  0  0  0  0  0  0
   -0.9164    3.4416    0.0000 C   0  0  0  0  0  0  0  0  0  0  0  0
  1  2  1  0
  2  3  1  0
  3  4  2  0
  4  5  1  0
  5  6  2  0
  6  7  1  0
  7  8  2  0
  7  9  1  0
  9 10  1  0
 10 11  1  0
 11 12  1  0
 12 13  2  0
 13 14  1  0
 14 15  2  0
 14 16  1  0
 11 17  1  0
 17 18  2  0
 18 19  1  0
 19 20  2  0
 20 21  1  0
 20 22  1  0
 22 23  2  0
 10 24  1  0
 24 25  2  0
 25 26  1  0
 26 27  2  0
 27 28  1  0
 28 29  2  0
 27 30  1  0
 30 31  1  0
 31 32  1  0
 32 33  1  0
 33 34  1  0
 34 35  1  0
  8  3  1  0
 13  9  1  0
 23 17  1  0
 29 24  1  0
 35 30  1  0
M  END
>  <Molecule ChEMBL ID>  (73) 
CHEMBL554943

>  <Molecule Name>  (73) 
nan

>  <Molecule Max Phase>  (73) 
0

>  <Molecular Weight>  (73) 
490.99

>  <#RO5 Violations>  (73) 
1.0

>  <AlogP>  (73) 
5.11

>  <Compound Key>  (73) 
6

>  <Smiles>  (73) 
COc1cccc(c1)N2C(N(N=C2C(=O)C)c3ccc(Cl)cc3)c4ccc(cc4)N5CCOCC5

>  <Standard Type>  (73) 
Ki

>  <Standard Relation>  (73) 
'='

>  <Standard Value>  (73) 
227.0

>  <Standard Units>  (73) 
nM

>  <pChEMBL Value>  (73) 
6.64

>  <Data Validity Comment>  (73) 
nan

>  <Comment>  (73) 
nan

>  <Uo Units>  (73) 
UO_0000065

>  <Ligand Efficiency BEI>  (73) 
13.53

>  <Ligand Efficiency LE>  (73) 
0.26

>  <Ligand Efficiency LLE>  (73) 
1.53

>  <Ligand Efficiency SEI>  (73) 
11.53

>  <Potential Duplicate>  (73) 
False

>  <Assay ChEMBL ID>  (73) 
CHEMBL1059680

>  <Assay Description>  (73) 
Displacement of [3H]rimonabant from human CB1 receptor expressed in HEK293 cells by liquid scintillation counting

>  <Assay Type>  (73) 
B

>  <BAO Format ID>  (73) 
BAO_0000219

>  <BAO Label>  (73) 
cell-based format

>  <Assay Organism>  (73) 
Homo sapiens

>  <Assay Tissue ChEMBL ID>  (73) 
nan

>  <Assay Tissue Name>  (73) 
nan

>  <Assay Cell Type>  (73) 
HEK293

>  <Assay Subcellular Fraction>  (73) 
nan

>  <Target ChEMBL ID>  (73) 
CHEMBL218

>  <Target Name>  (73) 
Cannabinoid CB1 receptor

>  <Target Organism>  (73) 
Homo sapiens

>  <Target Type>  (73) 
SINGLE PROTEIN

>  <Document ChEMBL ID>  (73) 
CHEMBL1152367

>  <Source ID>  (73) 
1

>  <Source Description>  (73) 
Scientific Literature

>  <Document Journal>  (73) 
Bioorg. Med. Chem. Lett.

>  <Document Year>  (73) 
2009.0

>  <Cell ChEMBL ID>  (73) 
CHEMBL3307715

>  <Confidence Score>  (73) 
9

>  <pKi>  (73) 
6.644

>  <preds pKi>  (73) 
7.428

>  <CB1_pKi>  (73) 
6.64

$$$$

     RDKit          2D

 53 58  0  0  0  0  0  0  0  0999 V2000
    0.0279   -5.2204    0.0000 C   0  0  0  0  0  0  0  0  0  0  0  0
   -0.5852   -5.7724    0.0000 C   0  0  0  0  0  0  0  0  0  0  0  0
   -0.4990   -6.5929    0.0000 C   0  0  0  0  0  0  0  0  0  0  0  0
   -1.2526   -6.9284    0.0000 N   0  0  0  0  0  0  0  0  0  0  0  0
   -1.8047   -6.3153    0.0000 N   0  0  0  0  0  0  0  0  0  0  0  0
   -1.3922   -5.6009    0.0000 C   0  0  0  0  0  0  0  0  0  0  0  0
   -1.7277   -4.8472    0.0000 C   0  0  0  0  0  0  0  0  0  0  0  0
   -2.5482   -4.7609    0.0000 C   0  0  0  0  0  0  0  0  0  0  0  0
   -2.8838   -4.0073    0.0000 C   0  0  0  0  0  0  0  0  0  0  0  0
   -2.3988   -3.3398    0.0000 C   0  0  0  0  0  0  0  0  0  0  0  0
   -2.7344   -2.5862    0.0000 Cl  0  0  0  0  0  0  0  0  0  0  0  0
   -1.5784   -3.4261    0.0000 C   0  0  0  0  0  0  0  0  0  0  0  0
   -1.2428   -4.1797    0.0000 C   0  0  0  0  0  0  0  0  0  0  0  0
   -2.6252   -6.4016    0.0000 C   0  0  0  0  0  0  0  0  0  0  0  0
   -3.1101   -5.7341    0.0000 C   0  0  0  0  0  0  0  0  0  0  0  0
   -3.9306   -5.8204    0.0000 C   0  0  0  0  0  0  0  0  0  0  0  0
   -4.2661   -6.5740    0.0000 C   0  0  0  0  0  0  0  0  0  0  0  0
   -5.0866   -6.6603    0.0000 Cl  0  0  0  0  0  0  0  0  0  0  0  0
   -3.7812   -7.2415    0.0000 C   0  0  0  0  0  0  0  0  0  0  0  0
   -2.9607   -7.1552    0.0000 C   0  0  0  0  0  0  0  0  0  0  0  0
   -2.4758   -7.8227    0.0000 Cl  0  0  0  0  0  0  0  0  0  0  0  0
    0.2155   -7.0054    0.0000 C   0  0  0  0  0  0  0  0  0  0  0  0
    0.2155   -7.8304    0.0000 O   0  0  0  0  0  0  0  0  0  0  0  0
    0.9300   -6.5929    0.0000 N   0  0  0  0  0  0  0  0  0  0  0  0
    1.6445   -7.0054    0.0000 C   0  0  0  0  0  0  0  0  0  0  0  0
    2.3589   -6.5929    0.0000 C   0  0  0  0  0  0  0  0  0  0  0  0
    3.0734   -7.0054    0.0000 N   0  0  0  0  0  0  0  0  0  0  0  0
    3.7879   -6.5929    0.0000 C   0  0  0  0  0  0  0  0  0  0  0  0
    4.5023   -7.0054    0.0000 C   0  0  0  0  0  0  0  0  0  0  0  0
    5.2168   -6.5929    0.0000 N   0  0  0  0  0  0  0  0  0  0  0  0
    5.9313   -7.0054    0.0000 C   0  0  0  0  0  0  0  0  0  0  0  0
    5.9313   -7.8304    0.0000 O   0  0  0  0  0  0  0  0  0  0  0  0
    6.6457   -6.5929    0.0000 C   0  0  0  0  0  0  0  0  0  0  0  0
    7.3994   -6.9284    0.0000 N   0  0  0  0  0  0  0  0  0  0  0  0
    7.9515   -6.3153    0.0000 N   0  0  0  0  0  0  0  0  0  0  0  0
    7.5390   -5.6009    0.0000 C   0  0  0  0  0  0  0  0  0  0  0  0
    6.7320   -5.7724    0.0000 C   0  0  0  0  0  0  0  0  0  0  0  0
    6.1189   -5.2204    0.0000 C   0  0  0  0  0  0  0  0  0  0  0  0
    7.8745   -4.8472    0.0000 C   0  0  0  0  0  0  0  0  0  0  0  0
    7.3896   -4.1797    0.0000 C   0  0  0  0  0  0  0  0  0  0  0  0
    7.7251   -3.4261    0.0000 C   0  0  0  0  0  0  0  0  0  0  0  0
    8.5456   -3.3398    0.0000 C   0  0  0  0  0  0  0  0  0  0  0  0
    8.8812   -2.5862    0.0000 Cl  0  0  0  0  0  0  0  0  0  0  0  0
    9.0306   -4.0073    0.0000 C   0  0  0  0  0  0  0  0  0  0  0  0
    8.6950   -4.7609    0.0000 C   0  0  0  0  0  0  0  0  0  0  0  0
    8.7719   -6.4016    0.0000 C   0  0  0  0  0  0  0  0  0  0  0  0
    9.2569   -5.7341    0.0000 C   0  0  0  0  0  0  0  0  0  0  0  0
   10.0773   -5.8204    0.0000 C   0  0  0  0  0  0  0  0  0  0  0  0
   10.4129   -6.5740    0.0000 C   0  0  0  0  0  0  0  0  0  0  0  0
   11.2334   -6.6603    0.0000 Cl  0  0  0  0  0  0  0  0  0  0  0  0
    9.9280   -7.2415    0.0000 C   0  0  0  0  0  0  0  0  0  0  0  0
    9.1075   -7.1552    0.0000 C   0  0  0  0  0  0  0  0  0  0  0  0
    8.6226   -7.8227    0.0000 Cl  0  0  0  0  0  0  0  0  0  0  0  0
  1  2  1  0
  2  3  1  0
  3  4  2  0
  4  5  1  0
  5  6  1  0
  6  7  1  0
  7  8  2  0
  8  9  1  0
  9 10  2  0
 10 11  1  0
 10 12  1  0
 12 13  2  0
  5 14  1  0
 14 15  2  0
 15 16  1  0
 16 17  2  0
 17 18  1  0
 17 19  1  0
 19 20  2  0
 20 21  1  0
  3 22  1  0
 22 23  2  0
 22 24  1  0
 24 25  1  0
 25 26  1  0
 26 27  1  0
 27 28  1  0
 28 29  1  0
 29 30  1  0
 30 31  1  0
 31 32  2  0
 31 33  1  0
 33 34  2  0
 34 35  1  0
 35 36  1  0
 36 37  2  0
 37 38  1  0
 36 39  1  0
 39 40  2  0
 40 41  1  0
 41 42  2  0
 42 43  1  0
 42 44  1  0
 44 45  2  0
 35 46  1  0
 46 47  2  0
 47 48  1  0
 48 49  2  0
 49 50  1  0
 49 51  1  0
 51 52  2  0
 52 53  1  0
  6  2  2  0
 13  7  1  0
 20 14  1  0
 37 33  1  0
 45 39  1  0
 52 46  1  0
M  END
>  <Molecule ChEMBL ID>  (74) 
CHEMBL1269764

>  <Molecule Name>  (74) 
nan

>  <Molecule Max Phase>  (74) 
0

>  <Molecular Weight>  (74) 
830.43

>  <#RO5 Violations>  (74) 
2.0

>  <AlogP>  (74) 
9.68

>  <Compound Key>  (74) 
5a

>  <Smiles>  (74) 
Cc1c(nn(c1c2ccc(Cl)cc2)c3ccc(Cl)cc3Cl)C(=O)NCCNCCNC(=O)c4nn(c(c4C)c5ccc(Cl)cc5)c6ccc(Cl)cc6Cl

>  <Standard Type>  (74) 
Ki

>  <Standard Relation>  (74) 
'='

>  <Standard Value>  (74) 
94.0

>  <Standard Units>  (74) 
nM

>  <pChEMBL Value>  (74) 
7.03

>  <Data Validity Comment>  (74) 
nan

>  <Comment>  (74) 
nan

>  <Uo Units>  (74) 
UO_0000065

>  <Ligand Efficiency BEI>  (74) 
8.46

>  <Ligand Efficiency LE>  (74) 
0.18

>  <Ligand Efficiency LLE>  (74) 
-2.65

>  <Ligand Efficiency SEI>  (74) 
6.64

>  <Potential Duplicate>  (74) 
False

>  <Assay ChEMBL ID>  (74) 
CHEMBL1275185

>  <Assay Description>  (74) 
Displacement of [3H]SR141716 from human CB1 receptor expressed in HEK293 cells

>  <Assay Type>  (74) 
B

>  <BAO Format ID>  (74) 
BAO_0000219

>  <BAO Label>  (74) 
cell-based format

>  <Assay Organism>  (74) 
Homo sapiens

>  <Assay Tissue ChEMBL ID>  (74) 
nan

>  <Assay Tissue Name>  (74) 
nan

>  <Assay Cell Type>  (74) 
HEK293

>  <Assay Subcellular Fraction>  (74) 
nan

>  <Target ChEMBL ID>  (74) 
CHEMBL218

>  <Target Name>  (74) 
Cannabinoid CB1 receptor

>  <Target Organism>  (74) 
Homo sapiens

>  <Target Type>  (74) 
SINGLE PROTEIN

>  <Document ChEMBL ID>  (74) 
CHEMBL1268814

>  <Source ID>  (74) 
1

>  <Source Description>  (74) 
Scientific Literature

>  <Document Journal>  (74) 
J. Med. Chem.

>  <Document Year>  (74) 
2010.0

>  <Cell ChEMBL ID>  (74) 
CHEMBL3307715

>  <Confidence Score>  (74) 
9

>  <pKi>  (74) 
6.834

>  <preds pKi>  (74) 
7.300

>  <CB1_pKi>  (74) 
6.83

$$$$

     RDKit          2D

 25 27  0  0  0  0  0  0  0  0999 V2000
   -1.1600    4.5592    0.0000 C   0  0  0  0  0  0  0  0  0  0  0  0
   -0.4455    4.1467    0.0000 C   0  0  0  0  0  0  0  0  0  0  0  0
   -0.4455    3.3217    0.0000 N   0  0  0  0  0  0  0  0  0  0  0  0
    0.2689    2.9092    0.0000 C   0  0  0  0  0  0  0  0  0  0  0  0
    0.9834    3.3217    0.0000 O   0  0  0  0  0  0  0  0  0  0  0  0
    0.2689    2.0842    0.0000 C   0  0  0  0  0  0  0  0  0  0  0  0
    0.9834    1.6717    0.0000 C   0  0  0  0  0  0  0  0  0  0  0  0
    0.9834    0.8467    0.0000 N   0  0  0  0  0  0  0  0  0  0  0  0
    0.2689    0.4342    0.0000 C   0  0  0  0  0  0  0  0  0  0  0  0
    0.2689   -0.3908    0.0000 C   0  0  0  0  0  0  0  0  0  0  0  0
    0.9834   -0.8033    0.0000 C   0  0  0  0  0  0  0  0  0  0  0  0
    0.9834   -1.6283    0.0000 C   0  0  0  0  0  0  0  0  0  0  0  0
    0.2689   -2.0408    0.0000 C   0  0  0  0  0  0  0  0  0  0  0  0
    0.2689   -2.8658    0.0000 C   0  0  0  0  0  0  0  0  0  0  0  0
   -0.4455   -1.6283    0.0000 C   0  0  0  0  0  0  0  0  0  0  0  0
   -0.4455   -0.8033    0.0000 C   0  0  0  0  0  0  0  0  0  0  0  0
   -0.4455    0.8467    0.0000 C   0  0  0  0  0  0  0  0  0  0  0  0
   -0.4455    1.6717    0.0000 N   0  0  0  0  0  0  0  0  0  0  0  0
   -1.1600    0.4342    0.0000 C   0  0  0  0  0  0  0  0  0  0  0  0
   -1.1600   -0.3908    0.0000 C   0  0  0  0  0  0  0  0  0  0  0  0
   -1.8745   -0.8033    0.0000 C   0  0  0  0  0  0  0  0  0  0  0  0
   -2.5890   -0.3908    0.0000 C   0  0  0  0  0  0  0  0  0  0  0  0
   -3.3034   -0.8033    0.0000 C   0  0  0  0  0  0  0  0  0  0  0  0
   -2.5890    0.4342    0.0000 C   0  0  0  0  0  0  0  0  0  0  0  0
   -1.8745    0.8467    0.0000 C   0  0  0  0  0  0  0  0  0  0  0  0
  1  2  1  0
  2  3  1  0
  3  4  1  0
  4  5  2  0
  4  6  1  0
  6  7  2  0
  7  8  1  0
  8  9  2  0
  9 10  1  0
 10 11  2  0
 11 12  1  0
 12 13  2  0
 13 14  1  0
 13 15  1  0
 15 16  2  0
  9 17  1  0
 17 18  2  0
 17 19  1  0
 19 20  2  0
 20 21  1  0
 21 22  2  0
 22 23  1  0
 22 24  1  0
 24 25  2  0
 18  6  1  0
 16 10  1  0
 25 19  1  0
M  END
>  <Molecule ChEMBL ID>  (75) 
CHEMBL246476

>  <Molecule Name>  (75) 
nan

>  <Molecule Max Phase>  (75) 
0

>  <Molecular Weight>  (75) 
331.42

>  <#RO5 Violations>  (75) 
0.0

>  <AlogP>  (75) 
4.18

>  <Compound Key>  (75) 
6

>  <Smiles>  (75) 
CCNC(=O)c1cnc(c2ccc(C)cc2)c(n1)c3ccc(C)cc3

>  <Standard Type>  (75) 
Ki

>  <Standard Relation>  (75) 
'='

>  <Standard Value>  (75) 
2381.0

>  <Standard Units>  (75) 
nM

>  <pChEMBL Value>  (75) 
5.62

>  <Data Validity Comment>  (75) 
nan

>  <Comment>  (75) 
nan

>  <Uo Units>  (75) 
UO_0000065

>  <Ligand Efficiency BEI>  (75) 
16.97

>  <Ligand Efficiency LE>  (75) 
0.31

>  <Ligand Efficiency LLE>  (75) 
1.44

>  <Ligand Efficiency SEI>  (75) 
10.25

>  <Potential Duplicate>  (75) 
False

>  <Assay ChEMBL ID>  (75) 
CHEMBL887035

>  <Assay Description>  (75) 
Binding affinity to human CB1 receptor

>  <Assay Type>  (75) 
B

>  <BAO Format ID>  (75) 
BAO_0000357

>  <BAO Label>  (75) 
single protein format

>  <Assay Organism>  (75) 
Homo sapiens

>  <Assay Tissue ChEMBL ID>  (75) 
nan

>  <Assay Tissue Name>  (75) 
nan

>  <Assay Cell Type>  (75) 
nan

>  <Assay Subcellular Fraction>  (75) 
nan

>  <Target ChEMBL ID>  (75) 
CHEMBL218

>  <Target Name>  (75) 
Cannabinoid CB1 receptor

>  <Target Organism>  (75) 
Homo sapiens

>  <Target Type>  (75) 
SINGLE PROTEIN

>  <Document ChEMBL ID>  (75) 
CHEMBL1139999

>  <Source ID>  (75) 
1

>  <Source Description>  (75) 
Scientific Literature

>  <Document Journal>  (75) 
Bioorg. Med. Chem. Lett.

>  <Document Year>  (75) 
2007.0

>  <Cell ChEMBL ID>  (75) 
nan

>  <Confidence Score>  (75) 
9

>  <pKi>  (75) 
5.623

>  <preds pKi>  (75) 
5.719

>  <CB1_pKi>  (75) 
5.62

$$$$

     RDKit          2D

 31 34  0  0  0  0  0  0  0  0999 V2000
    2.6266    1.8975    0.0000 C   0  0  0  0  0  0  0  0  0  0  0  0
    2.0218    1.3363    0.0000 C   0  0  0  0  0  0  0  0  0  0  0  0
    1.2335    1.5795    0.0000 C   0  0  0  0  0  0  0  0  0  0  0  0
    2.2054    0.5320    0.0000 C   0  0  0  0  0  0  0  0  0  0  0  0
    2.9938    0.2888    0.0000 O   0  0  0  0  0  0  0  0  0  0  0  0
    1.6006   -0.0291    0.0000 N   0  0  0  0  0  0  0  0  0  0  0  0
    0.8123    0.2140    0.0000 C   0  0  0  0  0  0  0  0  0  0  0  0
    1.7842   -0.8335    0.0000 C   0  0  0  0  0  0  0  0  0  0  0  0
    2.5885   -1.0170    0.0000 C   0  0  0  0  0  0  0  0  0  0  0  0
    2.9465   -1.7603    0.0000 C   0  0  0  0  0  0  0  0  0  0  0  0
    2.5885   -2.5036    0.0000 C   0  0  0  0  0  0  0  0  0  0  0  0
    1.7842   -2.6872    0.0000 O   0  0  0  0  0  0  0  0  0  0  0  0
    1.1392   -2.1728    0.0000 C   0  0  0  0  0  0  0  0  0  0  0  0
    1.1392   -1.3478    0.0000 C   0  0  0  0  0  0  0  0  0  0  0  0
    0.3546   -1.0929    0.0000 N   0  0  0  0  0  0  0  0  0  0  0  0
   -0.1303   -1.7603    0.0000 N   0  0  0  0  0  0  0  0  0  0  0  0
   -0.9553   -1.7603    0.0000 C   0  0  0  0  0  0  0  0  0  0  0  0
   -1.3678   -2.4748    0.0000 C   0  0  0  0  0  0  0  0  0  0  0  0
   -2.1928   -2.4748    0.0000 C   0  0  0  0  0  0  0  0  0  0  0  0
   -2.6053   -1.7603    0.0000 C   0  0  0  0  0  0  0  0  0  0  0  0
   -2.1928   -1.0459    0.0000 C   0  0  0  0  0  0  0  0  0  0  0  0
   -1.3678   -1.0459    0.0000 C   0  0  0  0  0  0  0  0  0  0  0  0
   -0.9553   -0.3314    0.0000 Cl  0  0  0  0  0  0  0  0  0  0  0  0
    0.3546   -2.4278    0.0000 C   0  0  0  0  0  0  0  0  0  0  0  0
    0.0997   -3.2124    0.0000 C   0  0  0  0  0  0  0  0  0  0  0  0
    0.6517   -3.8255    0.0000 C   0  0  0  0  0  0  0  0  0  0  0  0
    0.3967   -4.6101    0.0000 C   0  0  0  0  0  0  0  0  0  0  0  0
   -0.4102   -4.7816    0.0000 C   0  0  0  0  0  0  0  0  0  0  0  0
   -0.6652   -5.5663    0.0000 Cl  0  0  0  0  0  0  0  0  0  0  0  0
   -0.9623   -4.1685    0.0000 C   0  0  0  0  0  0  0  0  0  0  0  0
   -0.7073   -3.3839    0.0000 C   0  0  0  0  0  0  0  0  0  0  0  0
  1  2  1  0
  2  3  1  0
  2  4  1  0
  4  5  2  0
  4  6  1  0
  6  7  1  0
  6  8  1  0
  8  9  1  0
  9 10  1  0
 10 11  1  0
 11 12  1  0
 12 13  1  0
 13 14  1  0
 14 15  2  0
 15 16  1  0
 16 17  1  0
 17 18  2  0
 18 19  1  0
 19 20  2  0
 20 21  1  0
 21 22  2  0
 22 23  1  0
 16 24  1  0
 24 25  1  0
 25 26  2  0
 26 27  1  0
 27 28  2  0
 28 29  1  0
 28 30  1  0
 30 31  2  0
 14  8  1  0
 24 13  2  0
 22 17  1  0
 31 25  1  0
M  END
>  <Molecule ChEMBL ID>  (76) 
CHEMBL2063251

>  <Molecule Name>  (76) 
nan

>  <Molecule Max Phase>  (76) 
0

>  <Molecular Weight>  (76) 
458.39

>  <#RO5 Violations>  (76) 
1.0

>  <AlogP>  (76) 
6.17

>  <Compound Key>  (76) 
11

>  <Smiles>  (76) 
CC(C)C(=O)N(C)C1CCCOc2c1nn(c3ccccc3Cl)c2c4ccc(Cl)cc4

>  <Standard Type>  (76) 
Ki

>  <Standard Relation>  (76) 
'='

>  <Standard Value>  (76) 
4.5

>  <Standard Units>  (76) 
nM

>  <pChEMBL Value>  (76) 
8.35

>  <Data Validity Comment>  (76) 
nan

>  <Comment>  (76) 
nan

>  <Uo Units>  (76) 
UO_0000065

>  <Ligand Efficiency BEI>  (76) 
18.21

>  <Ligand Efficiency LE>  (76) 
0.37

>  <Ligand Efficiency LLE>  (76) 
2.18

>  <Ligand Efficiency SEI>  (76) 
17.62

>  <Potential Duplicate>  (76) 
False

>  <Assay ChEMBL ID>  (76) 
CHEMBL2065576

>  <Assay Description>  (76) 
Displacement of [3H]SR141716A form human CB1 receptor expressed in HEK293 cells after 60 mins by beta counting

>  <Assay Type>  (76) 
B

>  <BAO Format ID>  (76) 
BAO_0000219

>  <BAO Label>  (76) 
cell-based format

>  <Assay Organism>  (76) 
Homo sapiens

>  <Assay Tissue ChEMBL ID>  (76) 
nan

>  <Assay Tissue Name>  (76) 
nan

>  <Assay Cell Type>  (76) 
HEK293

>  <Assay Subcellular Fraction>  (76) 
nan

>  <Target ChEMBL ID>  (76) 
CHEMBL218

>  <Target Name>  (76) 
Cannabinoid CB1 receptor

>  <Target Organism>  (76) 
Homo sapiens

>  <Target Type>  (76) 
SINGLE PROTEIN

>  <Document ChEMBL ID>  (76) 
CHEMBL2062446

>  <Source ID>  (76) 
1

>  <Source Description>  (76) 
Scientific Literature

>  <Document Journal>  (76) 
ACS Med. Chem. Lett.

>  <Document Year>  (76) 
2012.0

>  <Cell ChEMBL ID>  (76) 
CHEMBL3307715

>  <Confidence Score>  (76) 
9

>  <pKi>  (76) 
8.357

>  <preds pKi>  (76) 
8.852

>  <CB1_pKi>  (76) 
8.36

$$$$

     RDKit          2D

 29 33  0  0  0  0  0  0  0  0999 V2000
   -1.4160   -6.1671    0.0000 C   0  0  0  0  0  0  0  0  0  0  0  0
   -0.7015   -5.7545    0.0000 C   0  0  0  0  0  0  0  0  0  0  0  0
   -0.7016   -4.9295    0.0000 C   0  0  0  0  0  0  0  0  0  0  0  0
    0.0129   -4.5170    0.0000 C   0  0  0  0  0  0  0  0  0  0  0  0
    0.0128   -3.6920    0.0000 C   0  0  0  0  0  0  0  0  0  0  0  0
    0.7273   -3.2795    0.0000 N   0  0  0  0  0  0  0  0  0  0  0  0
    0.7272   -2.4545    0.0000 C   0  0  0  0  0  0  0  0  0  0  0  0
    1.4417   -2.0419    0.0000 C   0  0  0  0  0  0  0  0  0  0  0  0
    1.4416   -1.2169    0.0000 C   0  0  0  0  0  0  0  0  0  0  0  0
    0.7271   -0.8045    0.0000 O   0  0  0  0  0  0  0  0  0  0  0  0
    2.1561   -0.8044    0.0000 N   0  0  0  0  0  0  0  0  0  0  0  0
    2.1560    0.0206    0.0000 C   0  0  0  0  0  0  0  0  0  0  0  0
    1.4206   -0.3531    0.0000 C   0  0  0  0  0  0  0  0  0  0  0  0
    1.8700    0.4372    0.0000 C   0  0  0  0  0  0  0  0  0  0  0  0
    1.8700    1.1846    0.0000 C   0  0  0  0  0  0  0  0  0  0  0  0
    2.6055    1.5583    0.0000 C   0  0  0  0  0  0  0  0  0  0  0  0
    3.3411    1.1846    0.0000 C   0  0  0  0  0  0  0  0  0  0  0  0
    3.3411    0.4372    0.0000 C   0  0  0  0  0  0  0  0  0  0  0  0
    2.6055    0.0635    0.0000 C   0  0  0  0  0  0  0  0  0  0  0  0
    2.8916   -0.3531    0.0000 C   0  0  0  0  0  0  0  0  0  0  0  0
    2.1560    0.7680    0.0000 C   0  0  0  0  0  0  0  0  0  0  0  0
    2.1562   -2.4544    0.0000 C   0  0  0  0  0  0  0  0  0  0  0  0
    2.8706   -2.0418    0.0000 O   0  0  0  0  0  0  0  0  0  0  0  0
    2.1562   -3.2794    0.0000 C   0  0  0  0  0  0  0  0  0  0  0  0
    2.7693   -3.8314    0.0000 C   0  0  0  0  0  0  0  0  0  0  0  0
    3.5763   -3.6598    0.0000 C   0  0  0  0  0  0  0  0  0  0  0  0
    2.4338   -4.5851    0.0000 N   0  0  0  0  0  0  0  0  0  0  0  0
    1.6133   -4.4989    0.0000 O   0  0  0  0  0  0  0  0  0  0  0  0
    1.4418   -3.6919    0.0000 C   0  0  0  0  0  0  0  0  0  0  0  0
  1  2  1  0
  2  3  1  0
  3  4  1  0
  4  5  1  0
  5  6  1  0
  6  7  1  0
  7  8  2  0
  8  9  1  0
  9 10  2  0
  9 11  1  0
 11 12  1  0
 12 13  1  0
 13 14  1  0
 19 14  1  0
 15 16  1  0
 16 17  1  0
 20 12  1  0
 18 19  1  0
 18 20  1  0
 16 21  1  0
  8 22  1  0
 22 23  2  0
 22 24  1  0
 24 25  1  0
 25 26  1  0
 25 27  2  0
 27 28  1  0
 28 29  1  0
 29  6  1  0
 17 18  1  0
 21 12  1  0
 14 15  1  0
 29 24  2  0
M  END
>  <Molecule ChEMBL ID>  (77) 
CHEMBL2316281

>  <Molecule Name>  (77) 
nan

>  <Molecule Max Phase>  (77) 
0

>  <Molecular Weight>  (77) 
397.52

>  <#RO5 Violations>  (77) 
0.0

>  <AlogP>  (77) 
4.19

>  <Compound Key>  (77) 
50

>  <Smiles>  (77) 
CCCCCN1C=C(C(=O)NC23CC4CC(CC(C4)C2)C3)C(=O)c5c(C)noc15

>  <Standard Type>  (77) 
Ki

>  <Standard Relation>  (77) 
'='

>  <Standard Value>  (77) 
1468.0

>  <Standard Units>  (77) 
nM

>  <pChEMBL Value>  (77) 
5.83

>  <Data Validity Comment>  (77) 
nan

>  <Comment>  (77) 
nan

>  <Uo Units>  (77) 
UO_0000065

>  <Ligand Efficiency BEI>  (77) 
14.67

>  <Ligand Efficiency LE>  (77) 
0.27

>  <Ligand Efficiency LLE>  (77) 
1.64

>  <Ligand Efficiency SEI>  (77) 
7.56

>  <Potential Duplicate>  (77) 
False

>  <Assay ChEMBL ID>  (77) 
CHEMBL2319556

>  <Assay Description>  (77) 
Displacement of [3H]CP-55,940 from human recombinant CB1 receptor expressed in CHO cell membranes after 90 mins by scintillation counting analysis

>  <Assay Type>  (77) 
B

>  <BAO Format ID>  (77) 
BAO_0000219

>  <BAO Label>  (77) 
cell-based format

>  <Assay Organism>  (77) 
Homo sapiens

>  <Assay Tissue ChEMBL ID>  (77) 
nan

>  <Assay Tissue Name>  (77) 
nan

>  <Assay Cell Type>  (77) 
CHO

>  <Assay Subcellular Fraction>  (77) 
nan

>  <Target ChEMBL ID>  (77) 
CHEMBL218

>  <Target Name>  (77) 
Cannabinoid CB1 receptor

>  <Target Organism>  (77) 
Homo sapiens

>  <Target Type>  (77) 
SINGLE PROTEIN

>  <Document ChEMBL ID>  (77) 
CHEMBL2311525

>  <Source ID>  (77) 
1

>  <Source Description>  (77) 
Scientific Literature

>  <Document Journal>  (77) 
J. Med. Chem.

>  <Document Year>  (77) 
2013.0

>  <Cell ChEMBL ID>  (77) 
CHEMBL3308072

>  <Confidence Score>  (77) 
9

>  <pKi>  (77) 
5.833

>  <preds pKi>  (77) 
6.610

>  <CB1_pKi>  (77) 
5.83

$$$$

     RDKit          2D

 24 27  0  0  0  0  0  0  0  0999 V2000
   -0.7008   -5.1173    0.0000 C   0  0  0  0  0  0  0  0  0  0  0  0
   -0.1929   -4.4672    0.0000 C   0  0  0  0  0  0  0  0  0  0  0  0
    0.5068   -4.0300    0.0000 C   0  0  0  0  0  0  0  0  0  0  0  0
    0.5356   -4.8545    0.0000 C   0  0  0  0  0  0  0  0  0  0  0  0
    1.3525   -4.9693    0.0000 Cl  0  0  0  0  0  0  0  0  0  0  0  0
    0.2806   -5.6391    0.0000 Cl  0  0  0  0  0  0  0  0  0  0  0  0
   -0.7449   -3.8541    0.0000 C   0  0  0  0  0  0  0  0  0  0  0  0
   -1.5519   -4.0256    0.0000 O   0  0  0  0  0  0  0  0  0  0  0  0
   -0.4900   -3.0695    0.0000 C   0  0  0  0  0  0  0  0  0  0  0  0
   -0.9749   -2.4020    0.0000 C   0  0  0  0  0  0  0  0  0  0  0  0
   -0.4900   -1.7346    0.0000 N   0  0  0  0  0  0  0  0  0  0  0  0
   -0.7449   -0.9500    0.0000 C   0  0  0  0  0  0  0  0  0  0  0  0
   -0.1929   -0.3369    0.0000 C   0  0  0  0  0  0  0  0  0  0  0  0
   -0.4478    0.4478    0.0000 C   0  0  0  0  0  0  0  0  0  0  0  0
    0.1042    1.0609    0.0000 C   0  0  0  0  0  0  0  0  0  0  0  0
    0.9112    0.8893    0.0000 O   0  0  0  0  0  0  0  0  0  0  0  0
    1.1661    0.1047    0.0000 C   0  0  0  0  0  0  0  0  0  0  0  0
    0.6141   -0.5084    0.0000 C   0  0  0  0  0  0  0  0  0  0  0  0
    0.2947   -1.9895    0.0000 C   0  0  0  0  0  0  0  0  0  0  0  0
    1.0091   -1.5770    0.0000 C   0  0  0  0  0  0  0  0  0  0  0  0
    1.7236   -1.9895    0.0000 C   0  0  0  0  0  0  0  0  0  0  0  0
    1.7236   -2.8145    0.0000 C   0  0  0  0  0  0  0  0  0  0  0  0
    1.0091   -3.2270    0.0000 C   0  0  0  0  0  0  0  0  0  0  0  0
    0.2947   -2.8145    0.0000 C   0  0  0  0  0  0  0  0  0  0  0  0
  1  2  1  0
  2  3  1  0
  3  4  1  0
  4  5  1  0
  4  6  1  0
  2  7  1  0
  7  8  2  0
  7  9  1  0
  9 10  2  0
 10 11  1  0
 11 12  1  0
 12 13  1  0
 13 14  1  0
 14 15  1  0
 15 16  1  0
 16 17  1  0
 17 18  1  0
 11 19  1  0
 19 20  2  0
 20 21  1  0
 21 22  2  0
 22 23  1  0
 23 24  2  0
  4  2  1  0
 24  9  1  0
 18 13  1  0
 24 19  1  0
M  END
>  <Molecule ChEMBL ID>  (78) 
CHEMBL570660

>  <Molecule Name>  (78) 
nan

>  <Molecule Max Phase>  (78) 
0

>  <Molecular Weight>  (78) 
366.29

>  <#RO5 Violations>  (78) 
0.0

>  <AlogP>  (78) 
4.83

>  <Compound Key>  (78) 
19

>  <Smiles>  (78) 
CC1(CC1(Cl)Cl)C(=O)c2cn(CC3CCOCC3)c4ccccc24

>  <Standard Type>  (78) 
Ki

>  <Standard Relation>  (78) 
'='

>  <Standard Value>  (78) 
3360.0

>  <Standard Units>  (78) 
nM

>  <pChEMBL Value>  (78) 
5.47

>  <Data Validity Comment>  (78) 
nan

>  <Comment>  (78) 
nan

>  <Uo Units>  (78) 
UO_0000065

>  <Ligand Efficiency BEI>  (78) 
14.94

>  <Ligand Efficiency LE>  (78) 
0.31

>  <Ligand Efficiency LLE>  (78) 
0.64

>  <Ligand Efficiency SEI>  (78) 
17.53

>  <Potential Duplicate>  (78) 
False

>  <Assay ChEMBL ID>  (78) 
CHEMBL1040876

>  <Assay Description>  (78) 
Displacement of [3H]CP-55940 from human recombinant CB1 receptor expressed in CHO cells

>  <Assay Type>  (78) 
B

>  <BAO Format ID>  (78) 
BAO_0000219

>  <BAO Label>  (78) 
cell-based format

>  <Assay Organism>  (78) 
Homo sapiens

>  <Assay Tissue ChEMBL ID>  (78) 
nan

>  <Assay Tissue Name>  (78) 
nan

>  <Assay Cell Type>  (78) 
CHO

>  <Assay Subcellular Fraction>  (78) 
nan

>  <Target ChEMBL ID>  (78) 
CHEMBL218

>  <Target Name>  (78) 
Cannabinoid CB1 receptor

>  <Target Organism>  (78) 
Homo sapiens

>  <Target Type>  (78) 
SINGLE PROTEIN

>  <Document ChEMBL ID>  (78) 
CHEMBL1156767

>  <Source ID>  (78) 
1

>  <Source Description>  (78) 
Scientific Literature

>  <Document Journal>  (78) 
J. Med. Chem.

>  <Document Year>  (78) 
2010.0

>  <Cell ChEMBL ID>  (78) 
CHEMBL3308072

>  <Confidence Score>  (78) 
9

>  <pKi>  (78) 
5.472

>  <preds pKi>  (78) 
6.483

>  <CB1_pKi>  (78) 
5.47

$$$$

     RDKit          2D

 36 37  0  0  0  0  0  0  0  0999 V2000
   -9.1155    5.0332    0.0000 C   0  0  0  0  0  0  0  0  0  0  0  0
   -8.4010    5.4457    0.0000 C   0  0  0  0  0  0  0  0  0  0  0  0
   -7.6865    5.0332    0.0000 C   0  0  0  0  0  0  0  0  0  0  0  0
   -6.9720    5.4457    0.0000 C   0  0  0  0  0  0  0  0  0  0  0  0
   -6.2576    5.0332    0.0000 C   0  0  0  0  0  0  0  0  0  0  0  0
   -5.5431    5.4457    0.0000 C   0  0  0  0  0  0  0  0  0  0  0  0
   -5.5431    6.2707    0.0000 C   0  0  0  0  0  0  0  0  0  0  0  0
   -4.8286    6.6832    0.0000 C   0  0  0  0  0  0  0  0  0  0  0  0
   -4.8286    7.5082    0.0000 O   0  0  0  0  0  0  0  0  0  0  0  0
   -4.1142    6.2707    0.0000 C   0  0  0  0  0  0  0  0  0  0  0  0
   -4.1142    5.4457    0.0000 C   0  0  0  0  0  0  0  0  0  0  0  0
   -3.3997    5.0332    0.0000 O   0  0  0  0  0  0  0  0  0  0  0  0
   -2.6852    5.4457    0.0000 C   0  0  0  0  0  0  0  0  0  0  0  0
   -1.9707    5.0332    0.0000 C   0  0  0  0  0  0  0  0  0  0  0  0
   -1.2563    5.4457    0.0000 C   0  0  0  0  0  0  0  0  0  0  0  0
   -0.5418    5.0332    0.0000 C   0  0  0  0  0  0  0  0  0  0  0  0
    0.1727    5.4457    0.0000 C   0  0  0  0  0  0  0  0  0  0  0  0
    0.8871    5.0332    0.0000 C   0  0  0  0  0  0  0  0  0  0  0  0
    1.6016    5.4457    0.0000 C   0  0  0  0  0  0  0  0  0  0  0  0
    2.3161    5.0332    0.0000 C   0  0  0  0  0  0  0  0  0  0  0  0
    3.0305    5.4457    0.0000 C   0  0  0  0  0  0  0  0  0  0  0  0
    3.7450    5.0332    0.0000 C   0  0  0  0  0  0  0  0  0  0  0  0
    4.4595    5.4457    0.0000 C   0  0  0  0  0  0  0  0  0  0  0  0
    4.4595    6.2707    0.0000 O   0  0  0  0  0  0  0  0  0  0  0  0
    5.1740    5.0332    0.0000 N   0  0  0  0  0  0  0  0  0  0  0  0
    5.8884    5.4457    0.0000 C   0  0  0  0  0  0  0  0  0  0  0  0
    6.6029    5.0332    0.0000 C   0  0  0  0  0  0  0  0  0  0  0  0
    7.3174    5.4457    0.0000 C   0  0  0  0  0  0  0  0  0  0  0  0
    8.0318    5.0332    0.0000 C   0  0  0  0  0  0  0  0  0  0  0  0
    8.0318    4.2082    0.0000 C   0  0  0  0  0  0  0  0  0  0  0  0
    8.7463    3.7957    0.0000 O   0  0  0  0  0  0  0  0  0  0  0  0
    9.4608    4.2082    0.0000 C   0  0  0  0  0  0  0  0  0  0  0  0
    7.3174    3.7957    0.0000 C   0  0  0  0  0  0  0  0  0  0  0  0
    7.3174    2.9707    0.0000 O   0  0  0  0  0  0  0  0  0  0  0  0
    6.6029    4.2082    0.0000 C   0  0  0  0  0  0  0  0  0  0  0  0
   -4.8286    5.0332    0.0000 C   0  0  0  0  0  0  0  0  0  0  0  0
  1  2  1  0
  2  3  1  0
  3  4  1  0
  4  5  1  0
  5  6  1  0
  6  7  2  0
  7  8  1  0
  8  9  1  0
  8 10  2  0
 10 11  1  0
 11 12  1  0
 12 13  1  0
 13 14  1  0
 14 15  1  0
 15 16  1  0
 16 17  1  0
 17 18  1  0
 18 19  1  0
 19 20  1  0
 20 21  1  0
 21 22  1  0
 22 23  1  0
 23 24  2  0
 23 25  1  0
 25 26  1  0
 26 27  1  0
 27 28  2  0
 28 29  1  0
 29 30  2  0
 30 31  1  0
 31 32  1  0
 30 33  1  0
 33 34  1  0
 33 35  2  0
 11 36  2  0
 36  6  1  0
 35 27  1  0
M  END
>  <Molecule ChEMBL ID>  (79) 
CHEMBL228403

>  <Molecule Name>  (79) 
nan

>  <Molecule Max Phase>  (79) 
0

>  <Molecular Weight>  (79) 
499.69

>  <#RO5 Violations>  (79) 
1.0

>  <AlogP>  (79) 
7.05

>  <Compound Key>  (79) 
14

>  <Smiles>  (79) 
CCCCCc1cc(O)cc(OCCCCCCCCCCC(=O)NCc2ccc(OC)c(O)c2)c1

>  <Standard Type>  (79) 
Ki

>  <Standard Relation>  (79) 
'='

>  <Standard Value>  (79) 
2100.0

>  <Standard Units>  (79) 
nM

>  <pChEMBL Value>  (79) 
5.68

>  <Data Validity Comment>  (79) 
nan

>  <Comment>  (79) 
nan

>  <Uo Units>  (79) 
UO_0000065

>  <Ligand Efficiency BEI>  (79) 
11.36

>  <Ligand Efficiency LE>  (79) 
0.22

>  <Ligand Efficiency LLE>  (79) 
-1.37

>  <Ligand Efficiency SEI>  (79) 
6.45

>  <Potential Duplicate>  (79) 
False

>  <Assay ChEMBL ID>  (79) 
CHEMBL906558

>  <Assay Description>  (79) 
Displacement of [3H]CP-55940 from human CB1 receptor expressed in HEK cells

>  <Assay Type>  (79) 
B

>  <BAO Format ID>  (79) 
BAO_0000219

>  <BAO Label>  (79) 
cell-based format

>  <Assay Organism>  (79) 
Homo sapiens

>  <Assay Tissue ChEMBL ID>  (79) 
nan

>  <Assay Tissue Name>  (79) 
nan

>  <Assay Cell Type>  (79) 
HEK293

>  <Assay Subcellular Fraction>  (79) 
nan

>  <Target ChEMBL ID>  (79) 
CHEMBL218

>  <Target Name>  (79) 
Cannabinoid CB1 receptor

>  <Target Organism>  (79) 
Homo sapiens

>  <Target Type>  (79) 
SINGLE PROTEIN

>  <Document ChEMBL ID>  (79) 
CHEMBL1143734

>  <Source ID>  (79) 
1

>  <Source Description>  (79) 
Scientific Literature

>  <Document Journal>  (79) 
Bioorg. Med. Chem.

>  <Document Year>  (79) 
2007.0

>  <Cell ChEMBL ID>  (79) 
CHEMBL3307715

>  <Confidence Score>  (79) 
9

>  <pKi>  (79) 
5.678

>  <preds pKi>  (79) 
6.213

>  <CB1_pKi>  (79) 
5.68

$$$$

     RDKit          2D

 29 32  0  0  0  0  0  0  0  0999 V2000
    1.3777    3.1423    0.0000 F   0  0  0  0  0  0  0  0  0  0  0  0
    1.3777    2.3173    0.0000 C   0  0  0  0  0  0  0  0  0  0  0  0
    0.5527    2.3173    0.0000 F   0  0  0  0  0  0  0  0  0  0  0  0
    2.2027    2.3173    0.0000 F   0  0  0  0  0  0  0  0  0  0  0  0
    1.3777    1.4923    0.0000 C   0  0  0  0  0  0  0  0  0  0  0  0
    0.6632    1.0798    0.0000 N   0  0  0  0  0  0  0  0  0  0  0  0
    0.6632    0.2548    0.0000 C   0  0  0  0  0  0  0  0  0  0  0  0
   -0.0513   -0.1577    0.0000 N   0  0  0  0  0  0  0  0  0  0  0  0
   -0.7657    0.2548    0.0000 C   0  0  0  0  0  0  0  0  0  0  0  0
   -0.7657    1.0798    0.0000 C   0  0  0  0  0  0  0  0  0  0  0  0
   -1.5504    1.3347    0.0000 N   0  0  0  0  0  0  0  0  0  0  0  0
   -2.0353    0.6673    0.0000 C   0  0  0  0  0  0  0  0  0  0  0  0
   -1.5504   -0.0002    0.0000 N   0  0  0  0  0  0  0  0  0  0  0  0
   -1.8053   -0.7848    0.0000 C   0  0  0  0  0  0  0  0  0  0  0  0
   -1.2533   -1.3979    0.0000 C   0  0  0  0  0  0  0  0  0  0  0  0
   -1.5082   -2.1825    0.0000 C   0  0  0  0  0  0  0  0  0  0  0  0
   -2.3152   -2.3540    0.0000 C   0  0  0  0  0  0  0  0  0  0  0  0
   -2.5701   -3.1387    0.0000 Cl  0  0  0  0  0  0  0  0  0  0  0  0
   -2.8672   -1.7409    0.0000 C   0  0  0  0  0  0  0  0  0  0  0  0
   -2.6123   -0.9563    0.0000 C   0  0  0  0  0  0  0  0  0  0  0  0
   -2.8603    0.6673    0.0000 C   0  0  0  0  0  0  0  0  0  0  0  0
   -3.2728   -0.0472    0.0000 C   0  0  0  0  0  0  0  0  0  0  0  0
   -4.0978   -0.0472    0.0000 C   0  0  0  0  0  0  0  0  0  0  0  0
   -4.5103    0.6673    0.0000 C   0  0  0  0  0  0  0  0  0  0  0  0
   -4.0978    1.3817    0.0000 C   0  0  0  0  0  0  0  0  0  0  0  0
   -3.2728    1.3817    0.0000 C   0  0  0  0  0  0  0  0  0  0  0  0
   -2.8603    2.0962    0.0000 Cl  0  0  0  0  0  0  0  0  0  0  0  0
   -0.0513    1.4923    0.0000 C   0  0  0  0  0  0  0  0  0  0  0  0
   -0.0513    2.3173    0.0000 O   0  0  0  0  0  0  0  0  0  0  0  0
  1  2  1  0
  2  3  1  0
  2  4  1  0
  2  5  1  0
  5  6  1  0
  6  7  1  0
  7  8  2  0
  8  9  1  0
  9 10  1  0
 10 11  1  0
 11 12  2  0
 12 13  1  0
 13 14  1  0
 14 15  2  0
 15 16  1  0
 16 17  2  0
 17 18  1  0
 17 19  1  0
 19 20  2  0
 12 21  1  0
 21 22  2  0
 22 23  1  0
 23 24  2  0
 24 25  1  0
 25 26  2  0
 26 27  1  0
 10 28  1  0
 28 29  2  0
 28  6  1  0
 13  9  1  0
 20 14  1  0
 26 21  1  0
M  END
>  <Molecule ChEMBL ID>  (80) 
CHEMBL201520

>  <Molecule Name>  (80) 
nan

>  <Molecule Max Phase>  (80) 
0

>  <Molecular Weight>  (80) 
441.24

>  <#RO5 Violations>  (80) 
0.0

>  <AlogP>  (80) 
4.39

>  <Compound Key>  (80) 
7

>  <Smiles>  (80) 
FC(F)(F)CN1C=NC2C(N=C(N2c3ccc(Cl)cc3)c4ccccc4Cl)C1=O

>  <Standard Type>  (80) 
Ki

>  <Standard Relation>  (80) 
'='

>  <Standard Value>  (80) 
1.0

>  <Standard Units>  (80) 
nM

>  <pChEMBL Value>  (80) 
9.0

>  <Data Validity Comment>  (80) 
nan

>  <Comment>  (80) 
nan

>  <Uo Units>  (80) 
UO_0000065

>  <Ligand Efficiency BEI>  (80) 
nan

>  <Ligand Efficiency LE>  (80) 
nan

>  <Ligand Efficiency LLE>  (80) 
nan

>  <Ligand Efficiency SEI>  (80) 
nan

>  <Potential Duplicate>  (80) 
False

>  <Assay ChEMBL ID>  (80) 
CHEMBL859083

>  <Assay Description>  (80) 
Functional activity at human CB1 receptor transfected in CHOK1 cells by [35SGTP]gammaS assay

>  <Assay Type>  (80) 
F

>  <BAO Format ID>  (80) 
BAO_0000219

>  <BAO Label>  (80) 
cell-based format

>  <Assay Organism>  (80) 
Homo sapiens

>  <Assay Tissue ChEMBL ID>  (80) 
nan

>  <Assay Tissue Name>  (80) 
nan

>  <Assay Cell Type>  (80) 
CHO-K1

>  <Assay Subcellular Fraction>  (80) 
nan

>  <Target ChEMBL ID>  (80) 
CHEMBL218

>  <Target Name>  (80) 
Cannabinoid CB1 receptor

>  <Target Organism>  (80) 
Homo sapiens

>  <Target Type>  (80) 
SINGLE PROTEIN

>  <Document ChEMBL ID>  (80) 
CHEMBL1149436

>  <Source ID>  (80) 
1

>  <Source Description>  (80) 
Scientific Literature

>  <Document Journal>  (80) 
Bioorg. Med. Chem. Lett.

>  <Document Year>  (80) 
2006.0

>  <Cell ChEMBL ID>  (80) 
CHEMBL3307512

>  <Confidence Score>  (80) 
9

>  <pKi>  (80) 
9.000

>  <preds pKi>  (80) 
7.084

>  <CB1_pKi>  (80) 
9.00

$$$$

     RDKit          2D

 32 37  0  0  0  0  0  0  0  0999 V2000
   -3.3024   -4.0315    0.0000 C   0  0  0  0  0  0  0  0  0  0  0  0
   -2.4819   -4.1177    0.0000 C   0  0  0  0  0  0  0  0  0  0  0  0
   -1.9971   -3.4502    0.0000 C   0  0  0  0  0  0  0  0  0  0  0  0
   -1.1766   -3.5364    0.0000 N   0  0  0  0  0  0  0  0  0  0  0  0
   -0.6246   -2.9233    0.0000 C   0  0  0  0  0  0  0  0  0  0  0  0
    0.1291   -3.2588    0.0000 C   0  0  0  0  0  0  0  0  0  0  0  0
    0.8436   -2.8463    0.0000 C   0  0  0  0  0  0  0  0  0  0  0  0
    0.8435   -2.0213    0.0000 C   0  0  0  0  0  0  0  0  0  0  0  0
    0.1290   -1.6088    0.0000 O   0  0  0  0  0  0  0  0  0  0  0  0
    1.5580   -1.6087    0.0000 N   0  0  0  0  0  0  0  0  0  0  0  0
    1.5579   -0.7837    0.0000 C   0  0  0  0  0  0  0  0  0  0  0  0
    0.8225   -1.1574    0.0000 C   0  0  0  0  0  0  0  0  0  0  0  0
    1.2719   -0.3671    0.0000 C   0  0  0  0  0  0  0  0  0  0  0  0
    1.2719    0.3803    0.0000 C   0  0  0  0  0  0  0  0  0  0  0  0
    2.0074    0.7540    0.0000 C   0  0  0  0  0  0  0  0  0  0  0  0
    2.7430    0.3803    0.0000 C   0  0  0  0  0  0  0  0  0  0  0  0
    2.7430   -0.3671    0.0000 C   0  0  0  0  0  0  0  0  0  0  0  0
    2.0074   -0.7408    0.0000 C   0  0  0  0  0  0  0  0  0  0  0  0
    2.2935   -1.1574    0.0000 C   0  0  0  0  0  0  0  0  0  0  0  0
    1.5579   -0.0363    0.0000 C   0  0  0  0  0  0  0  0  0  0  0  0
    0.0429   -4.0793    0.0000 C   0  0  0  0  0  0  0  0  0  0  0  0
    0.5950   -4.6923    0.0000 C   0  0  0  0  0  0  0  0  0  0  0  0
    0.3401   -5.4770    0.0000 C   0  0  0  0  0  0  0  0  0  0  0  0
   -0.4669   -5.6485    0.0000 C   0  0  0  0  0  0  0  0  0  0  0  0
   -1.0189   -5.0355    0.0000 C   0  0  0  0  0  0  0  0  0  0  0  0
   -0.7640   -4.2508    0.0000 C   0  0  0  0  0  0  0  0  0  0  0  0
    0.8922   -6.0900    0.0000 C   0  0  0  0  0  0  0  0  0  0  0  0
    1.6991   -5.9185    0.0000 C   0  0  0  0  0  0  0  0  0  0  0  0
    2.2512   -6.5315    0.0000 C   0  0  0  0  0  0  0  0  0  0  0  0
    1.9963   -7.3162    0.0000 C   0  0  0  0  0  0  0  0  0  0  0  0
    1.1893   -7.4877    0.0000 C   0  0  0  0  0  0  0  0  0  0  0  0
    0.6373   -6.8747    0.0000 C   0  0  0  0  0  0  0  0  0  0  0  0
  1  2  2  0
  2  3  1  0
  3  4  1  0
  4  5  1  0
  5  6  2  0
  6  7  1  0
  7  8  1  0
  8  9  2  0
  8 10  1  0
 10 11  1  0
 11 12  1  0
 12 13  1  0
 18 13  1  0
 14 15  1  0
 15 16  1  0
 19 11  1  0
 17 18  1  0
 17 19  1  0
 15 20  1  0
  6 21  1  0
 21 22  2  0
 22 23  1  0
 23 24  2  0
 24 25  1  0
 25 26  2  0
 23 27  1  0
 27 28  2  0
 28 29  1  0
 29 30  2  0
 30 31  1  0
 31 32  2  0
 26  4  1  0
 16 17  1  0
 20 11  1  0
 13 14  1  0
 26 21  1  0
 32 27  1  0
M  END
>  <Molecule ChEMBL ID>  (81) 
CHEMBL2087094

>  <Molecule Name>  (81) 
nan

>  <Molecule Max Phase>  (81) 
0

>  <Molecular Weight>  (81) 
424.59

>  <#RO5 Violations>  (81) 
1.0

>  <AlogP>  (81) 
6.12

>  <Compound Key>  (81) 
9g

>  <Smiles>  (81) 
C=CCn1cc(CC(=O)NC23CC4CC(CC(C4)C2)C3)c5cc(ccc15)c6ccccc6

>  <Standard Type>  (81) 
Ki

>  <Standard Relation>  (81) 
'='

>  <Standard Value>  (81) 
530.0

>  <Standard Units>  (81) 
nM

>  <pChEMBL Value>  (81) 
6.28

>  <Data Validity Comment>  (81) 
nan

>  <Comment>  (81) 
nan

>  <Uo Units>  (81) 
UO_0000065

>  <Ligand Efficiency BEI>  (81) 
14.78

>  <Ligand Efficiency LE>  (81) 
0.27

>  <Ligand Efficiency LLE>  (81) 
0.16

>  <Ligand Efficiency SEI>  (81) 
18.44

>  <Potential Duplicate>  (81) 
False

>  <Assay ChEMBL ID>  (81) 
CHEMBL2090508

>  <Assay Description>  (81) 
Displacement of [3H]CP-55,940 from human recombinant CB1 receptor transfected in HEK cells

>  <Assay Type>  (81) 
B

>  <BAO Format ID>  (81) 
BAO_0000219

>  <BAO Label>  (81) 
cell-based format

>  <Assay Organism>  (81) 
Homo sapiens

>  <Assay Tissue ChEMBL ID>  (81) 
nan

>  <Assay Tissue Name>  (81) 
nan

>  <Assay Cell Type>  (81) 
HEK293

>  <Assay Subcellular Fraction>  (81) 
nan

>  <Target ChEMBL ID>  (81) 
CHEMBL218

>  <Target Name>  (81) 
Cannabinoid CB1 receptor

>  <Target Organism>  (81) 
Homo sapiens

>  <Target Type>  (81) 
SINGLE PROTEIN

>  <Document ChEMBL ID>  (81) 
CHEMBL2086369

>  <Source ID>  (81) 
1

>  <Source Description>  (81) 
Scientific Literature

>  <Document Journal>  (81) 
J. Med. Chem.

>  <Document Year>  (81) 
2012.0

>  <Cell ChEMBL ID>  (81) 
CHEMBL3307715

>  <Confidence Score>  (81) 
9

>  <pKi>  (81) 
6.276

>  <preds pKi>  (81) 
6.050

>  <CB1_pKi>  (81) 
6.28

$$$$

     RDKit          2D

 24 26  0  0  0  0  0  0  0  0999 V2000
   -0.7955    0.7710    0.0000 C   0  0  0  0  0  0  0  0  0  0  0  0
   -0.3830    0.0565    0.0000 S   0  0  0  0  0  0  0  0  0  0  0  0
    0.4420    0.0565    0.0000 C   0  0  0  0  0  0  0  0  0  0  0  0
    0.8545    0.7710    0.0000 S   0  0  0  0  0  0  0  0  0  0  0  0
    0.8545   -0.6579    0.0000 N   0  0  0  0  0  0  0  0  0  0  0  0
    1.6795   -0.6579    0.0000 C   0  0  0  0  0  0  0  0  0  0  0  0
    2.0920   -1.3724    0.0000 C   0  0  0  0  0  0  0  0  0  0  0  0
    2.5045   -0.6579    0.0000 C   0  0  0  0  0  0  0  0  0  0  0  0
    3.3295   -0.6579    0.0000 C   0  0  0  0  0  0  0  0  0  0  0  0
    3.7420   -1.3724    0.0000 C   0  0  0  0  0  0  0  0  0  0  0  0
    3.3295   -2.0869    0.0000 C   0  0  0  0  0  0  0  0  0  0  0  0
    2.5045   -2.0869    0.0000 C   0  0  0  0  0  0  0  0  0  0  0  0
    1.6795   -2.0869    0.0000 C   0  0  0  0  0  0  0  0  0  0  0  0
    0.8545   -2.0869    0.0000 S   0  0  0  0  0  0  0  0  0  0  0  0
    0.4420   -1.3724    0.0000 C   0  0  0  0  0  0  0  0  0  0  0  0
   -0.3830   -1.3724    0.0000 N   0  0  0  0  0  0  0  0  0  0  0  0
   -0.7955   -2.0869    0.0000 C   0  0  0  0  0  0  0  0  0  0  0  0
   -0.3830   -2.8013    0.0000 C   0  0  0  0  0  0  0  0  0  0  0  0
   -0.7955   -3.5158    0.0000 C   0  0  0  0  0  0  0  0  0  0  0  0
   -1.6205   -3.5158    0.0000 C   0  0  0  0  0  0  0  0  0  0  0  0
   -2.0330   -2.8013    0.0000 C   0  0  0  0  0  0  0  0  0  0  0  0
   -1.6205   -2.0869    0.0000 C   0  0  0  0  0  0  0  0  0  0  0  0
   -2.0330   -4.2303    0.0000 C   0  0  0  0  0  0  0  0  0  0  0  0
   -2.4455   -4.9447    0.0000 N   0  0  0  0  0  0  0  0  0  0  0  0
  1  2  1  0
  2  3  1  0
  3  4  2  0
  3  5  1  0
  5  6  1  0
  6  7  1  0
  7  8  1  0
  8  9  1  0
  9 10  1  0
 10 11  1  0
 11 12  1  0
  7 13  1  0
 13 14  1  0
 14 15  1  0
 15 16  2  0
 16 17  1  0
 17 18  2  0
 18 19  1  0
 19 20  2  0
 20 21  1  0
 21 22  2  0
 20 23  1  0
 23 24  3  0
 15  5  1  0
 12  7  1  0
 22 17  1  0
M  END
>  <Molecule ChEMBL ID>  (82) 
CHEMBL393045

>  <Molecule Name>  (82) 
nan

>  <Molecule Max Phase>  (82) 
0

>  <Molecular Weight>  (82) 
375.59

>  <#RO5 Violations>  (82) 
1.0

>  <AlogP>  (82) 
5.19

>  <Compound Key>  (82) 
15

>  <Smiles>  (82) 
CSC(=S)N1CC2(CCCCC2)CS/C/1=N\c3ccc(cc3)C#N

>  <Standard Type>  (82) 
Ki

>  <Standard Relation>  (82) 
'='

>  <Standard Value>  (82) 
173.0

>  <Standard Units>  (82) 
nM

>  <pChEMBL Value>  (82) 
6.76

>  <Data Validity Comment>  (82) 
nan

>  <Comment>  (82) 
nan

>  <Uo Units>  (82) 
UO_0000065

>  <Ligand Efficiency BEI>  (82) 
18.0

>  <Ligand Efficiency LE>  (82) 
0.38

>  <Ligand Efficiency LLE>  (82) 
1.57

>  <Ligand Efficiency SEI>  (82) 
17.17

>  <Potential Duplicate>  (82) 
False

>  <Assay ChEMBL ID>  (82) 
CHEMBL895425

>  <Assay Description>  (82) 
Binding affinity to human CB1 receptor

>  <Assay Type>  (82) 
B

>  <BAO Format ID>  (82) 
BAO_0000357

>  <BAO Label>  (82) 
single protein format

>  <Assay Organism>  (82) 
Homo sapiens

>  <Assay Tissue ChEMBL ID>  (82) 
nan

>  <Assay Tissue Name>  (82) 
nan

>  <Assay Cell Type>  (82) 
nan

>  <Assay Subcellular Fraction>  (82) 
nan

>  <Target ChEMBL ID>  (82) 
CHEMBL218

>  <Target Name>  (82) 
Cannabinoid CB1 receptor

>  <Target Organism>  (82) 
Homo sapiens

>  <Target Type>  (82) 
SINGLE PROTEIN

>  <Document ChEMBL ID>  (82) 
CHEMBL1149535

>  <Source ID>  (82) 
1

>  <Source Description>  (82) 
Scientific Literature

>  <Document Journal>  (82) 
Bioorg. Med. Chem. Lett.

>  <Document Year>  (82) 
2007.0

>  <Cell ChEMBL ID>  (82) 
nan

>  <Confidence Score>  (82) 
9

>  <pKi>  (82) 
6.762

>  <preds pKi>  (82) 
6.523

>  <CB1_pKi>  (82) 
6.76

$$$$

     RDKit          2D

 37 40  0  0  0  0  0  0  0  0999 V2000
    1.2532   -2.0365    0.0000 C   0  0  0  0  0  0  0  0  0  0  0  0
    1.2532   -2.8615    0.0000 C   0  0  0  0  0  0  0  0  0  0  0  0
    1.9206   -3.3464    0.0000 C   0  0  0  0  0  0  0  0  0  0  0  0
    1.6657   -4.1310    0.0000 N   0  0  0  0  0  0  0  0  0  0  0  0
    0.8407   -4.1310    0.0000 N   0  0  0  0  0  0  0  0  0  0  0  0
    0.3558   -4.7985    0.0000 C   0  0  0  0  0  0  0  0  0  0  0  0
   -0.4647   -4.7122    0.0000 C   0  0  0  0  0  0  0  0  0  0  0  0
   -0.9496   -5.3797    0.0000 C   0  0  0  0  0  0  0  0  0  0  0  0
   -0.6141   -6.1333    0.0000 C   0  0  0  0  0  0  0  0  0  0  0  0
   -1.0990   -6.8008    0.0000 Cl  0  0  0  0  0  0  0  0  0  0  0  0
    0.2064   -6.2196    0.0000 C   0  0  0  0  0  0  0  0  0  0  0  0
    0.6913   -5.5521    0.0000 C   0  0  0  0  0  0  0  0  0  0  0  0
    1.5118   -5.6384    0.0000 Cl  0  0  0  0  0  0  0  0  0  0  0  0
    0.5858   -3.3464    0.0000 C   0  0  0  0  0  0  0  0  0  0  0  0
   -0.1989   -3.0915    0.0000 C   0  0  0  0  0  0  0  0  0  0  0  0
   -0.8119   -3.6435    0.0000 C   0  0  0  0  0  0  0  0  0  0  0  0
   -1.5966   -3.3886    0.0000 C   0  0  0  0  0  0  0  0  0  0  0  0
   -1.7681   -2.5816    0.0000 C   0  0  0  0  0  0  0  0  0  0  0  0
   -2.5527   -2.3266    0.0000 Cl  0  0  0  0  0  0  0  0  0  0  0  0
   -1.1550   -2.0295    0.0000 C   0  0  0  0  0  0  0  0  0  0  0  0
   -0.3704   -2.2845    0.0000 C   0  0  0  0  0  0  0  0  0  0  0  0
    2.7053   -3.0915    0.0000 C   0  0  0  0  0  0  0  0  0  0  0  0
    3.3184   -3.6435    0.0000 O   0  0  0  0  0  0  0  0  0  0  0  0
    2.8768   -2.2845    0.0000 N   0  0  0  0  0  0  0  0  0  0  0  0
    3.6614   -2.0295    0.0000 C   0  0  0  0  0  0  0  0  0  0  0  0
    3.8329   -1.2226    0.0000 C   0  0  0  0  0  0  0  0  0  0  0  0
    4.6176   -0.9676    0.0000 C   0  0  0  0  0  0  0  0  0  0  0  0
    5.2307   -1.5197    0.0000 N   0  0  0  0  0  0  0  0  0  0  0  0
    5.0591   -2.3266    0.0000 C   0  0  0  0  0  0  0  0  0  0  0  0
    4.2745   -2.5816    0.0000 C   0  0  0  0  0  0  0  0  0  0  0  0
    6.0153   -1.2647    0.0000 C   0  0  0  0  0  0  0  0  0  0  0  0
    6.1868   -0.4578    0.0000 O   0  0  0  0  0  0  0  0  0  0  0  0
    6.6284   -1.8168    0.0000 O   0  0  0  0  0  0  0  0  0  0  0  0
    7.4130   -1.5618    0.0000 C   0  0  0  0  0  0  0  0  0  0  0  0
    8.1976   -1.3069    0.0000 C   0  0  0  0  0  0  0  0  0  0  0  0
    7.6679   -2.3464    0.0000 C   0  0  0  0  0  0  0  0  0  0  0  0
    7.1581   -0.7772    0.0000 C   0  0  0  0  0  0  0  0  0  0  0  0
  1  2  1  0
  2  3  1  0
  3  4  2  0
  4  5  1  0
  5  6  1  0
  6  7  2  0
  7  8  1  0
  8  9  2  0
  9 10  1  0
  9 11  1  0
 11 12  2  0
 12 13  1  0
  5 14  1  0
 14 15  1  0
 15 16  2  0
 16 17  1  0
 17 18  2  0
 18 19  1  0
 18 20  1  0
 20 21  2  0
  3 22  1  0
 22 23  2  0
 22 24  1  0
 24 25  1  0
 25 26  1  0
 26 27  1  0
 27 28  1  0
 28 29  1  0
 29 30  1  0
 28 31  1  0
 31 32  2  0
 31 33  1  0
 33 34  1  0
 34 35  1  0
 34 36  1  0
 34 37  1  0
 14  2  2  0
 12  6  1  0
 21 15  1  0
 30 25  1  0
M  END
>  <Molecule ChEMBL ID>  (83) 
CHEMBL2030754

>  <Molecule Name>  (83) 
nan

>  <Molecule Max Phase>  (83) 
0

>  <Molecular Weight>  (83) 
563.91

>  <#RO5 Violations>  (83) 
2.0

>  <AlogP>  (83) 
6.94

>  <Compound Key>  (83) 
18a

>  <Smiles>  (83) 
Cc1c(nn(c2ccc(Cl)cc2Cl)c1c3ccc(Cl)cc3)C(=O)NC4CCN(CC4)C(=O)OC(C)(C)C

>  <Standard Type>  (83) 
Ki

>  <Standard Relation>  (83) 
'='

>  <Standard Value>  (83) 
2.9

>  <Standard Units>  (83) 
nM

>  <pChEMBL Value>  (83) 
8.54

>  <Data Validity Comment>  (83) 
nan

>  <Comment>  (83) 
nan

>  <Uo Units>  (83) 
UO_0000065

>  <Ligand Efficiency BEI>  (83) 
15.14

>  <Ligand Efficiency LE>  (83) 
0.32

>  <Ligand Efficiency LLE>  (83) 
1.6

>  <Ligand Efficiency SEI>  (83) 
11.17

>  <Potential Duplicate>  (83) 
False

>  <Assay ChEMBL ID>  (83) 
CHEMBL2033719

>  <Assay Description>  (83) 
Displacement of [3H]CP55940 from human CB1 receptor expressed in CHO-K1 cells

>  <Assay Type>  (83) 
B

>  <BAO Format ID>  (83) 
BAO_0000219

>  <BAO Label>  (83) 
cell-based format

>  <Assay Organism>  (83) 
Homo sapiens

>  <Assay Tissue ChEMBL ID>  (83) 
nan

>  <Assay Tissue Name>  (83) 
nan

>  <Assay Cell Type>  (83) 
CHO-K1

>  <Assay Subcellular Fraction>  (83) 
nan

>  <Target ChEMBL ID>  (83) 
CHEMBL218

>  <Target Name>  (83) 
Cannabinoid CB1 receptor

>  <Target Organism>  (83) 
Homo sapiens

>  <Target Type>  (83) 
SINGLE PROTEIN

>  <Document ChEMBL ID>  (83) 
CHEMBL2029271

>  <Source ID>  (83) 
1

>  <Source Description>  (83) 
Scientific Literature

>  <Document Journal>  (83) 
J. Med. Chem.

>  <Document Year>  (83) 
2012.0

>  <Cell ChEMBL ID>  (83) 
CHEMBL3307512

>  <Confidence Score>  (83) 
9

>  <pKi>  (83) 
8.538

>  <preds pKi>  (83) 
7.904

>  <CB1_pKi>  (83) 
8.54

$$$$

     RDKit          2D

 28 31  0  0  0  0  0  0  0  0999 V2000
   -1.5697    6.9920    0.0000 F   0  0  0  0  0  0  0  0  0  0  0  0
   -0.8552    6.5795    0.0000 C   0  0  0  0  0  0  0  0  0  0  0  0
   -1.2677    5.8650    0.0000 F   0  0  0  0  0  0  0  0  0  0  0  0
   -0.4427    7.2939    0.0000 F   0  0  0  0  0  0  0  0  0  0  0  0
   -0.1407    6.1670    0.0000 C   0  0  0  0  0  0  0  0  0  0  0  0
    0.5737    6.5795    0.0000 C   0  0  0  0  0  0  0  0  0  0  0  0
    1.2882    6.1670    0.0000 C   0  0  0  0  0  0  0  0  0  0  0  0
    1.2882    5.3420    0.0000 C   0  0  0  0  0  0  0  0  0  0  0  0
    0.5737    4.9295    0.0000 C   0  0  0  0  0  0  0  0  0  0  0  0
   -0.1407    5.3420    0.0000 C   0  0  0  0  0  0  0  0  0  0  0  0
    0.5737    4.1045    0.0000 C   0  0  0  0  0  0  0  0  0  0  0  0
    1.2412    3.6195    0.0000 C   0  0  0  0  0  0  0  0  0  0  0  0
    0.9862    2.8349    0.0000 N   0  0  0  0  0  0  0  0  0  0  0  0
    0.1612    2.8349    0.0000 C   0  0  0  0  0  0  0  0  0  0  0  0
   -0.0937    3.6195    0.0000 N   0  0  0  0  0  0  0  0  0  0  0  0
   -0.3237    2.1675    0.0000 C   0  0  0  0  0  0  0  0  0  0  0  0
    0.0119    1.4138    0.0000 C   0  0  0  0  0  0  0  0  0  0  0  0
   -0.4730    0.7464    0.0000 C   0  0  0  0  0  0  0  0  0  0  0  0
   -1.2935    0.8326    0.0000 C   0  0  0  0  0  0  0  0  0  0  0  0
   -1.6291    1.5863    0.0000 C   0  0  0  0  0  0  0  0  0  0  0  0
   -2.4496    1.6725    0.0000 C   0  0  0  0  0  0  0  0  0  0  0  0
   -2.7851    2.4262    0.0000 N   0  0  0  0  0  0  0  0  0  0  0  0
   -3.6056    2.5124    0.0000 C   0  0  0  0  0  0  0  0  0  0  0  0
   -3.9412    3.2661    0.0000 C   0  0  0  0  0  0  0  0  0  0  0  0
   -3.4562    3.9335    0.0000 O   0  0  0  0  0  0  0  0  0  0  0  0
   -2.6358    3.8473    0.0000 C   0  0  0  0  0  0  0  0  0  0  0  0
   -2.3002    3.0936    0.0000 C   0  0  0  0  0  0  0  0  0  0  0  0
   -1.1442    2.2537    0.0000 C   0  0  0  0  0  0  0  0  0  0  0  0
  1  2  1  0
  2  3  1  0
  2  4  1  0
  2  5  1  0
  5  6  2  0
  6  7  1  0
  7  8  2  0
  8  9  1  0
  9 10  2  0
  9 11  1  0
 11 12  2  0
 12 13  1  0
 13 14  1  0
 14 15  2  0
 14 16  1  0
 16 17  2  0
 17 18  1  0
 18 19  2  0
 19 20  1  0
 20 21  1  0
 21 22  1  0
 22 23  1  0
 23 24  1  0
 24 25  1  0
 25 26  1  0
 26 27  1  0
 20 28  2  0
 10  5  1  0
 15 11  1  0
 28 16  1  0
 27 22  1  0
M  END
>  <Molecule ChEMBL ID>  (84) 
CHEMBL1644675

>  <Molecule Name>  (84) 
nan

>  <Molecule Max Phase>  (84) 
0

>  <Molecular Weight>  (84) 
387.4

>  <#RO5 Violations>  (84) 
0.0

>  <AlogP>  (84) 
4.59

>  <Compound Key>  (84) 
1

>  <Smiles>  (84) 
FC(F)(F)c1cccc(c1)c2c[nH]c(n2)c3cccc(CN4CCOCC4)c3

>  <Standard Type>  (84) 
Ki

>  <Standard Relation>  (84) 
'='

>  <Standard Value>  (84) 
1000.0

>  <Standard Units>  (84) 
nM

>  <pChEMBL Value>  (84) 
6.0

>  <Data Validity Comment>  (84) 
nan

>  <Comment>  (84) 
nan

>  <Uo Units>  (84) 
UO_0000065

>  <Ligand Efficiency BEI>  (84) 
15.49

>  <Ligand Efficiency LE>  (84) 
0.29

>  <Ligand Efficiency LLE>  (84) 
1.41

>  <Ligand Efficiency SEI>  (84) 
14.58

>  <Potential Duplicate>  (84) 
False

>  <Assay ChEMBL ID>  (84) 
CHEMBL1648851

>  <Assay Description>  (84) 
Displacement of [3H]-CP55940 from human cloned CB1 receptor expressed in CHO cells

>  <Assay Type>  (84) 
B

>  <BAO Format ID>  (84) 
BAO_0000219

>  <BAO Label>  (84) 
cell-based format

>  <Assay Organism>  (84) 
Homo sapiens

>  <Assay Tissue ChEMBL ID>  (84) 
nan

>  <Assay Tissue Name>  (84) 
nan

>  <Assay Cell Type>  (84) 
CHO

>  <Assay Subcellular Fraction>  (84) 
nan

>  <Target ChEMBL ID>  (84) 
CHEMBL218

>  <Target Name>  (84) 
Cannabinoid CB1 receptor

>  <Target Organism>  (84) 
Homo sapiens

>  <Target Type>  (84) 
SINGLE PROTEIN

>  <Document ChEMBL ID>  (84) 
CHEMBL1641542

>  <Source ID>  (84) 
1

>  <Source Description>  (84) 
Scientific Literature

>  <Document Journal>  (84) 
Bioorg. Med. Chem. Lett.

>  <Document Year>  (84) 
2011.0

>  <Cell ChEMBL ID>  (84) 
CHEMBL3308072

>  <Confidence Score>  (84) 
9

>  <pKi>  (84) 
6.000

>  <preds pKi>  (84) 
6.089

>  <CB1_pKi>  (84) 
6.00

$$$$

     RDKit          2D

 27 30  0  0  0  0  0  0  0  0999 V2000
    3.4221   -3.5831    0.0000 C   0  0  0  0  0  0  0  0  0  0  0  0
    2.7076   -3.1706    0.0000 S   0  0  0  0  0  0  0  0  0  0  0  0
    1.9932   -3.5831    0.0000 C   0  0  0  0  0  0  0  0  0  0  0  0
    1.9932   -4.4081    0.0000 S   0  0  0  0  0  0  0  0  0  0  0  0
    1.2787   -3.1706    0.0000 N   0  0  0  0  0  0  0  0  0  0  0  0
    0.5642   -3.5831    0.0000 C   0  0  0  0  0  0  0  0  0  0  0  0
   -0.1502   -3.1706    0.0000 C   0  0  0  0  0  0  0  0  0  0  0  0
   -0.1502   -3.9956    0.0000 C   0  0  0  0  0  0  0  0  0  0  0  0
   -0.8647   -4.4081    0.0000 C   0  0  0  0  0  0  0  0  0  0  0  0
   -1.5792   -3.9956    0.0000 C   0  0  0  0  0  0  0  0  0  0  0  0
   -1.5792   -3.1706    0.0000 C   0  0  0  0  0  0  0  0  0  0  0  0
   -0.8647   -2.7581    0.0000 C   0  0  0  0  0  0  0  0  0  0  0  0
   -0.1502   -2.3456    0.0000 C   0  0  0  0  0  0  0  0  0  0  0  0
    0.5642   -1.9331    0.0000 O   0  0  0  0  0  0  0  0  0  0  0  0
    1.2787   -2.3456    0.0000 C   0  0  0  0  0  0  0  0  0  0  0  0
    1.9932   -1.9331    0.0000 N   0  0  0  0  0  0  0  0  0  0  0  0
    1.9932   -1.1081    0.0000 C   0  0  0  0  0  0  0  0  0  0  0  0
    1.2787   -0.6956    0.0000 C   0  0  0  0  0  0  0  0  0  0  0  0
    1.2787    0.1294    0.0000 C   0  0  0  0  0  0  0  0  0  0  0  0
    1.9932    0.5419    0.0000 C   0  0  0  0  0  0  0  0  0  0  0  0
    1.9932    1.3669    0.0000 Cl  0  0  0  0  0  0  0  0  0  0  0  0
    2.7076    0.1294    0.0000 C   0  0  0  0  0  0  0  0  0  0  0  0
    3.4221    0.5419    0.0000 C   0  0  0  0  0  0  0  0  0  0  0  0
    4.1366    0.1294    0.0000 C   0  0  0  0  0  0  0  0  0  0  0  0
    4.1366   -0.6956    0.0000 C   0  0  0  0  0  0  0  0  0  0  0  0
    3.4221   -1.1081    0.0000 C   0  0  0  0  0  0  0  0  0  0  0  0
    2.7076   -0.6956    0.0000 C   0  0  0  0  0  0  0  0  0  0  0  0
  1  2  1  0
  2  3  1  0
  3  4  2  0
  3  5  1  0
  5  6  1  0
  6  7  1  0
  7  8  1  0
  8  9  1  0
  9 10  1  0
 10 11  1  0
 11 12  1  0
  7 13  1  0
 13 14  1  0
 14 15  1  0
 15 16  2  0
 16 17  1  0
 17 18  2  0
 18 19  1  0
 19 20  2  0
 20 21  1  0
 20 22  1  0
 22 23  1  0
 23 24  1  0
 24 25  1  0
 25 26  1  0
 26 27  1  0
 15  5  1  0
 12  7  1  0
 27 17  1  0
 27 22  2  0
M  END
>  <Molecule ChEMBL ID>  (85) 
CHEMBL480579

>  <Molecule Name>  (85) 
nan

>  <Molecule Max Phase>  (85) 
0

>  <Molecular Weight>  (85) 
423.05

>  <#RO5 Violations>  (85) 
1.0

>  <AlogP>  (85) 
6.14

>  <Compound Key>  (85) 
30

>  <Smiles>  (85) 
CSC(=S)N1CC2(CCCCC2)CO/C/1=N\c3ccc(Cl)c4CCCCc34

>  <Standard Type>  (85) 
Ki

>  <Standard Relation>  (85) 
'='

>  <Standard Value>  (85) 
76.0

>  <Standard Units>  (85) 
nM

>  <pChEMBL Value>  (85) 
7.12

>  <Data Validity Comment>  (85) 
nan

>  <Comment>  (85) 
nan

>  <Uo Units>  (85) 
UO_0000065

>  <Ligand Efficiency BEI>  (85) 
16.83

>  <Ligand Efficiency LE>  (85) 
0.36

>  <Ligand Efficiency LLE>  (85) 
0.98

>  <Ligand Efficiency SEI>  (85) 
28.67

>  <Potential Duplicate>  (85) 
False

>  <Assay ChEMBL ID>  (85) 
CHEMBL947737

>  <Assay Description>  (85) 
Binding affinity to human CB1 receptor

>  <Assay Type>  (85) 
B

>  <BAO Format ID>  (85) 
BAO_0000357

>  <BAO Label>  (85) 
single protein format

>  <Assay Organism>  (85) 
Homo sapiens

>  <Assay Tissue ChEMBL ID>  (85) 
nan

>  <Assay Tissue Name>  (85) 
nan

>  <Assay Cell Type>  (85) 
nan

>  <Assay Subcellular Fraction>  (85) 
nan

>  <Target ChEMBL ID>  (85) 
CHEMBL218

>  <Target Name>  (85) 
Cannabinoid CB1 receptor

>  <Target Organism>  (85) 
Homo sapiens

>  <Target Type>  (85) 
SINGLE PROTEIN

>  <Document ChEMBL ID>  (85) 
CHEMBL1141006

>  <Source ID>  (85) 
1

>  <Source Description>  (85) 
Scientific Literature

>  <Document Journal>  (85) 
Bioorg. Med. Chem. Lett.

>  <Document Year>  (85) 
2008.0

>  <Cell ChEMBL ID>  (85) 
nan

>  <Confidence Score>  (85) 
9

>  <pKi>  (85) 
7.119

>  <preds pKi>  (85) 
7.741

>  <CB1_pKi>  (85) 
7.12

$$$$

     RDKit          2D

 30 32  0  0  0  0  0  0  0  0999 V2000
    2.2392   -1.2961    0.0000 C   0  0  0  0  0  0  0  0  0  0  0  0
    2.2392   -2.1211    0.0000 C   0  0  0  0  0  0  0  0  0  0  0  0
    1.5718   -2.6060    0.0000 C   0  0  0  0  0  0  0  0  0  0  0  0
    1.8267   -3.3906    0.0000 N   0  0  0  0  0  0  0  0  0  0  0  0
    2.6517   -3.3906    0.0000 N   0  0  0  0  0  0  0  0  0  0  0  0
    3.1366   -4.0581    0.0000 C   0  0  0  0  0  0  0  0  0  0  0  0
    3.9571   -3.9718    0.0000 C   0  0  0  0  0  0  0  0  0  0  0  0
    4.4420   -4.6393    0.0000 C   0  0  0  0  0  0  0  0  0  0  0  0
    4.1065   -5.3929    0.0000 C   0  0  0  0  0  0  0  0  0  0  0  0
    4.5914   -6.0604    0.0000 F   0  0  0  0  0  0  0  0  0  0  0  0
    3.2860   -5.4792    0.0000 C   0  0  0  0  0  0  0  0  0  0  0  0
    2.8011   -4.8117    0.0000 C   0  0  0  0  0  0  0  0  0  0  0  0
    1.9806   -4.8980    0.0000 F   0  0  0  0  0  0  0  0  0  0  0  0
    2.9066   -2.6060    0.0000 C   0  0  0  0  0  0  0  0  0  0  0  0
    3.6913   -2.3511    0.0000 N   0  0  0  0  0  0  0  0  0  0  0  0
    3.9462   -1.5664    0.0000 C   0  0  0  0  0  0  0  0  0  0  0  0
    3.4613   -0.8990    0.0000 C   0  0  0  0  0  0  0  0  0  0  0  0
    4.7712   -1.5664    0.0000 C   0  0  0  0  0  0  0  0  0  0  0  0
    5.0261   -2.3511    0.0000 C   0  0  0  0  0  0  0  0  0  0  0  0
    4.3587   -2.8360    0.0000 C   0  0  0  0  0  0  0  0  0  0  0  0
    4.3587   -3.6610    0.0000 C   0  0  0  0  0  0  0  0  0  0  0  0
    0.7871   -2.3511    0.0000 C   0  0  0  0  0  0  0  0  0  0  0  0
    0.1740   -2.9031    0.0000 O   0  0  0  0  0  0  0  0  0  0  0  0
    0.6156   -1.5441    0.0000 N   0  0  0  0  0  0  0  0  0  0  0  0
   -0.1690   -1.2892    0.0000 C   0  0  0  0  0  0  0  0  0  0  0  0
   -0.3405   -0.4822    0.0000 C   0  0  0  0  0  0  0  0  0  0  0  0
   -1.1252   -0.2272    0.0000 C   0  0  0  0  0  0  0  0  0  0  0  0
   -1.9098    0.0277    0.0000 C   0  0  0  0  0  0  0  0  0  0  0  0
   -0.8702    0.5574    0.0000 C   0  0  0  0  0  0  0  0  0  0  0  0
   -1.3801   -1.0119    0.0000 C   0  0  0  0  0  0  0  0  0  0  0  0
  1  2  1  0
  2  3  1  0
  3  4  2  0
  4  5  1  0
  5  6  1  0
  6  7  2  0
  7  8  1  0
  8  9  2  0
  9 10  1  0
  9 11  1  0
 11 12  2  0
 12 13  1  0
  5 14  1  0
 14 15  1  0
 15 16  1  0
 16 17  1  0
 16 18  2  0
 18 19  1  0
 19 20  2  0
 20 21  1  0
  3 22  1  0
 22 23  2  0
 22 24  1  0
 24 25  1  0
 25 26  1  0
 26 27  1  0
 27 28  1  0
 27 29  1  0
 27 30  1  0
 14  2  2  0
 12  6  1  0
 20 15  1  0
M  END
>  <Molecule ChEMBL ID>  (86) 
CHEMBL1631301

>  <Molecule Name>  (86) 
nan

>  <Molecule Max Phase>  (86) 
0

>  <Molecular Weight>  (86) 
414.5

>  <#RO5 Violations>  (86) 
1.0

>  <AlogP>  (86) 
5.03

>  <Compound Key>  (86) 
31

>  <Smiles>  (86) 
Cc1c(nn(c2ccc(F)cc2F)c1n3c(C)ccc3C)C(=O)NCCC(C)(C)C

>  <Standard Type>  (86) 
Ki

>  <Standard Relation>  (86) 
'='

>  <Standard Value>  (86) 
90.7

>  <Standard Units>  (86) 
nM

>  <pChEMBL Value>  (86) 
7.04

>  <Data Validity Comment>  (86) 
nan

>  <Comment>  (86) 
nan

>  <Uo Units>  (86) 
UO_0000065

>  <Ligand Efficiency BEI>  (86) 
16.99

>  <Ligand Efficiency LE>  (86) 
0.32

>  <Ligand Efficiency LLE>  (86) 
2.01

>  <Ligand Efficiency SEI>  (86) 
13.58

>  <Potential Duplicate>  (86) 
False

>  <Assay ChEMBL ID>  (86) 
CHEMBL1636581

>  <Assay Description>  (86) 
Displacement of [3H]CP-55,940 from recombinant human CB1 receptor transfected in HEK cells

>  <Assay Type>  (86) 
B

>  <BAO Format ID>  (86) 
BAO_0000219

>  <BAO Label>  (86) 
cell-based format

>  <Assay Organism>  (86) 
Homo sapiens

>  <Assay Tissue ChEMBL ID>  (86) 
nan

>  <Assay Tissue Name>  (86) 
nan

>  <Assay Cell Type>  (86) 
HEK293

>  <Assay Subcellular Fraction>  (86) 
nan

>  <Target ChEMBL ID>  (86) 
CHEMBL218

>  <Target Name>  (86) 
Cannabinoid CB1 receptor

>  <Target Organism>  (86) 
Homo sapiens

>  <Target Type>  (86) 
SINGLE PROTEIN

>  <Document ChEMBL ID>  (86) 
CHEMBL1629497

>  <Source ID>  (86) 
1

>  <Source Description>  (86) 
Scientific Literature

>  <Document Journal>  (86) 
Eur. J. Med. Chem.

>  <Document Year>  (86) 
2010.0

>  <Cell ChEMBL ID>  (86) 
CHEMBL3307715

>  <Confidence Score>  (86) 
9

>  <pKi>  (86) 
7.042

>  <preds pKi>  (86) 
7.035

>  <CB1_pKi>  (86) 
7.04

$$$$

     RDKit          2D

 23 25  0  0  0  0  0  0  0  0999 V2000
   -1.9862    3.2912    0.0000 N   0  0  0  0  0  0  0  0  0  0  0  0
   -1.2717    2.8787    0.0000 C   0  0  0  0  0  0  0  0  0  0  0  0
   -1.2717    2.0537    0.0000 C   0  0  0  0  0  0  0  0  0  0  0  0
   -1.9862    1.6412    0.0000 C   0  0  0  0  0  0  0  0  0  0  0  0
   -1.9862    0.8162    0.0000 C   0  0  0  0  0  0  0  0  0  0  0  0
   -1.2717    0.4037    0.0000 C   0  0  0  0  0  0  0  0  0  0  0  0
   -0.5573    0.8162    0.0000 N   0  0  0  0  0  0  0  0  0  0  0  0
   -0.5573    1.6412    0.0000 C   0  0  0  0  0  0  0  0  0  0  0  0
    0.1572    0.4037    0.0000 C   0  0  0  0  0  0  0  0  0  0  0  0
    0.8717    0.8162    0.0000 C   0  0  0  0  0  0  0  0  0  0  0  0
    1.5861    0.4037    0.0000 C   0  0  0  0  0  0  0  0  0  0  0  0
    1.5861   -0.4213    0.0000 C   0  0  0  0  0  0  0  0  0  0  0  0
    2.3006   -0.8338    0.0000 Cl  0  0  0  0  0  0  0  0  0  0  0  0
    0.8717   -0.8338    0.0000 C   0  0  0  0  0  0  0  0  0  0  0  0
    0.1572   -0.4213    0.0000 C   0  0  0  0  0  0  0  0  0  0  0  0
   -1.2717   -0.4213    0.0000 C   0  0  0  0  0  0  0  0  0  0  0  0
   -0.5573   -0.8338    0.0000 C   0  0  0  0  0  0  0  0  0  0  0  0
   -0.5573   -1.6588    0.0000 C   0  0  0  0  0  0  0  0  0  0  0  0
   -1.2717   -2.0713    0.0000 C   0  0  0  0  0  0  0  0  0  0  0  0
   -1.2717   -2.8963    0.0000 Cl  0  0  0  0  0  0  0  0  0  0  0  0
   -1.9862   -1.6588    0.0000 C   0  0  0  0  0  0  0  0  0  0  0  0
   -1.9862   -0.8338    0.0000 C   0  0  0  0  0  0  0  0  0  0  0  0
   -2.7007   -0.4213    0.0000 Cl  0  0  0  0  0  0  0  0  0  0  0  0
  1  2  1  0
  3  2  1  1
  3  4  1  0
  4  5  1  0
  5  6  1  0
  6  7  1  0
  7  8  1  0
  7  9  1  0
  9 10  2  0
 10 11  1  0
 11 12  2  0
 12 13  1  0
 12 14  1  0
 14 15  2  0
  6 16  1  6
 16 17  2  0
 17 18  1  0
 18 19  2  0
 19 20  1  0
 19 21  1  0
 21 22  2  0
 22 23  1  0
  8  3  1  0
 15  9  1  0
 22 16  1  0
M  END
>  <Molecule ChEMBL ID>  (87) 
CHEMBL590569

>  <Molecule Name>  (87) 
nan

>  <Molecule Max Phase>  (87) 
0

>  <Molecular Weight>  (87) 
369.72

>  <#RO5 Violations>  (87) 
1.0

>  <AlogP>  (87) 
5.56

>  <Compound Key>  (87) 
11

>  <Smiles>  (87) 
NC[C@@H]1CC[C@H](N(C1)c2ccc(Cl)cc2)c3ccc(Cl)cc3Cl

>  <Standard Type>  (87) 
Ki

>  <Standard Relation>  (87) 
'='

>  <Standard Value>  (87) 
133.0

>  <Standard Units>  (87) 
nM

>  <pChEMBL Value>  (87) 
6.88

>  <Data Validity Comment>  (87) 
nan

>  <Comment>  (87) 
nan

>  <Uo Units>  (87) 
UO_0000065

>  <Ligand Efficiency BEI>  (87) 
18.6

>  <Ligand Efficiency LE>  (87) 
0.41

>  <Ligand Efficiency LLE>  (87) 
1.32

>  <Ligand Efficiency SEI>  (87) 
23.5

>  <Potential Duplicate>  (87) 
False

>  <Assay ChEMBL ID>  (87) 
CHEMBL1070892

>  <Assay Description>  (87) 
Binding affinity to human CB1 receptor

>  <Assay Type>  (87) 
B

>  <BAO Format ID>  (87) 
BAO_0000357

>  <BAO Label>  (87) 
single protein format

>  <Assay Organism>  (87) 
Homo sapiens

>  <Assay Tissue ChEMBL ID>  (87) 
nan

>  <Assay Tissue Name>  (87) 
nan

>  <Assay Cell Type>  (87) 
nan

>  <Assay Subcellular Fraction>  (87) 
nan

>  <Target ChEMBL ID>  (87) 
CHEMBL218

>  <Target Name>  (87) 
Cannabinoid CB1 receptor

>  <Target Organism>  (87) 
Homo sapiens

>  <Target Type>  (87) 
SINGLE PROTEIN

>  <Document ChEMBL ID>  (87) 
CHEMBL1157730

>  <Source ID>  (87) 
1

>  <Source Description>  (87) 
Scientific Literature

>  <Document Journal>  (87) 
Bioorg. Med. Chem. Lett.

>  <Document Year>  (87) 
2010.0

>  <Cell ChEMBL ID>  (87) 
nan

>  <Confidence Score>  (87) 
9

>  <pKi>  (87) 
6.876

>  <preds pKi>  (87) 
5.893

>  <CB1_pKi>  (87) 
6.88

$$$$

     RDKit          2D

 33 36  0  0  0  0  0  0  0  0999 V2000
   -7.7964   -0.1066    0.0000 C   0  0  0  0  0  0  0  0  0  0  0  0
   -7.0819    0.3059    0.0000 O   0  0  0  0  0  0  0  0  0  0  0  0
   -6.3675   -0.1066    0.0000 C   0  0  0  0  0  0  0  0  0  0  0  0
   -5.6530    0.3059    0.0000 C   0  0  0  0  0  0  0  0  0  0  0  0
   -4.9385   -0.1066    0.0000 C   0  0  0  0  0  0  0  0  0  0  0  0
   -4.9385   -0.9316    0.0000 C   0  0  0  0  0  0  0  0  0  0  0  0
   -5.6530   -1.3441    0.0000 C   0  0  0  0  0  0  0  0  0  0  0  0
   -6.3675   -0.9316    0.0000 C   0  0  0  0  0  0  0  0  0  0  0  0
   -4.2241   -1.3441    0.0000 C   0  0  0  0  0  0  0  0  0  0  0  0
   -3.5096   -0.9316    0.0000 C   0  0  0  0  0  0  0  0  0  0  0  0
   -3.5096   -0.1066    0.0000 O   0  0  0  0  0  0  0  0  0  0  0  0
   -2.7951   -1.3441    0.0000 N   0  0  0  0  0  0  0  0  0  0  0  0
   -2.0806   -0.9316    0.0000 C   0  0  0  0  0  0  0  0  0  0  0  0
   -1.3662   -1.3441    0.0000 C   0  0  0  0  0  0  0  0  0  0  0  0
   -0.6517   -0.9316    0.0000 C   0  0  0  0  0  0  0  0  0  0  0  0
    0.0628   -1.3441    0.0000 C   0  0  0  0  0  0  0  0  0  0  0  0
    0.7772   -0.9316    0.0000 C   0  0  0  0  0  0  0  0  0  0  0  0
    1.4917   -1.3441    0.0000 C   0  0  0  0  0  0  0  0  0  0  0  0
    1.4917   -2.1691    0.0000 C   0  0  0  0  0  0  0  0  0  0  0  0
    0.7772   -2.5816    0.0000 C   0  0  0  0  0  0  0  0  0  0  0  0
    0.0628   -2.1691    0.0000 C   0  0  0  0  0  0  0  0  0  0  0  0
   -0.6517   -0.1066    0.0000 C   0  0  0  0  0  0  0  0  0  0  0  0
   -1.3662    0.3059    0.0000 C   0  0  0  0  0  0  0  0  0  0  0  0
   -1.3662    1.1309    0.0000 C   0  0  0  0  0  0  0  0  0  0  0  0
   -0.6517    1.5434    0.0000 C   0  0  0  0  0  0  0  0  0  0  0  0
    0.0628    1.1309    0.0000 C   0  0  0  0  0  0  0  0  0  0  0  0
    0.0628    0.3059    0.0000 C   0  0  0  0  0  0  0  0  0  0  0  0
   -4.2241   -2.1691    0.0000 C   0  0  0  0  0  0  0  0  0  0  0  0
   -3.5096   -2.5816    0.0000 C   0  0  0  0  0  0  0  0  0  0  0  0
   -3.5096   -3.4066    0.0000 C   0  0  0  0  0  0  0  0  0  0  0  0
   -4.2241   -3.8191    0.0000 C   0  0  0  0  0  0  0  0  0  0  0  0
   -4.9385   -3.4066    0.0000 C   0  0  0  0  0  0  0  0  0  0  0  0
   -4.9385   -2.5816    0.0000 C   0  0  0  0  0  0  0  0  0  0  0  0
  1  2  1  0
  2  3  1  0
  3  4  2  0
  4  5  1  0
  5  6  2  0
  6  7  1  0
  7  8  2  0
  6  9  1  0
  9 10  1  0
 10 11  2  0
 10 12  1  0
 12 13  1  0
 13 14  1  0
 14 15  1  0
 15 16  1  0
 16 17  2  0
 17 18  1  0
 18 19  2  0
 19 20  1  0
 20 21  2  0
 15 22  1  0
 22 23  2  0
 23 24  1  0
 24 25  2  0
 25 26  1  0
 26 27  2  0
  9 28  1  0
 28 29  2  0
 29 30  1  0
 30 31  2  0
 31 32  1  0
 32 33  2  0
  8  3  1  0
 21 16  1  0
 27 22  1  0
 33 28  1  0
M  END
>  <Molecule ChEMBL ID>  (88) 
CHEMBL478210

>  <Molecule Name>  (88) 
nan

>  <Molecule Max Phase>  (88) 
0

>  <Molecular Weight>  (88) 
435.57

>  <#RO5 Violations>  (88) 
1.0

>  <AlogP>  (88) 
6.17

>  <Compound Key>  (88) 
9c

>  <Smiles>  (88) 
COc1ccc(cc1)C(C(=O)NCCC(c2ccccc2)c3ccccc3)c4ccccc4

>  <Standard Type>  (88) 
Ki

>  <Standard Relation>  (88) 
'='

>  <Standard Value>  (88) 
560.0

>  <Standard Units>  (88) 
nM

>  <pChEMBL Value>  (88) 
6.25

>  <Data Validity Comment>  (88) 
nan

>  <Comment>  (88) 
nan

>  <Uo Units>  (88) 
UO_0000065

>  <Ligand Efficiency BEI>  (88) 
14.35

>  <Ligand Efficiency LE>  (88) 
0.26

>  <Ligand Efficiency LLE>  (88) 
0.08

>  <Ligand Efficiency SEI>  (88) 
16.31

>  <Potential Duplicate>  (88) 
False

>  <Assay ChEMBL ID>  (88) 
CHEMBL981122

>  <Assay Description>  (88) 
Displacement of [3H]CP-55940 from human recombinant CB1 receptor expressed in HEK cells

>  <Assay Type>  (88) 
B

>  <BAO Format ID>  (88) 
BAO_0000219

>  <BAO Label>  (88) 
cell-based format

>  <Assay Organism>  (88) 
Homo sapiens

>  <Assay Tissue ChEMBL ID>  (88) 
nan

>  <Assay Tissue Name>  (88) 
nan

>  <Assay Cell Type>  (88) 
HEK293

>  <Assay Subcellular Fraction>  (88) 
nan

>  <Target ChEMBL ID>  (88) 
CHEMBL218

>  <Target Name>  (88) 
Cannabinoid CB1 receptor

>  <Target Organism>  (88) 
Homo sapiens

>  <Target Type>  (88) 
SINGLE PROTEIN

>  <Document ChEMBL ID>  (88) 
CHEMBL1155783

>  <Source ID>  (88) 
1

>  <Source Description>  (88) 
Scientific Literature

>  <Document Journal>  (88) 
Bioorg. Med. Chem.

>  <Document Year>  (88) 
2008.0

>  <Cell ChEMBL ID>  (88) 
CHEMBL3307715

>  <Confidence Score>  (88) 
9

>  <pKi>  (88) 
6.252

>  <preds pKi>  (88) 
6.370

>  <CB1_pKi>  (88) 
6.25

$$$$

     RDKit          2D

 32 37  0  0  0  0  0  0  0  0999 V2000
   -3.2666   -4.0284    0.0000 C   0  0  0  0  0  0  0  0  0  0  0  0
   -2.4461   -4.1146    0.0000 C   0  0  0  0  0  0  0  0  0  0  0  0
   -1.9612   -3.4472    0.0000 C   0  0  0  0  0  0  0  0  0  0  0  0
   -1.1408   -3.5334    0.0000 N   0  0  0  0  0  0  0  0  0  0  0  0
   -0.5888   -2.9202    0.0000 C   0  0  0  0  0  0  0  0  0  0  0  0
    0.1649   -3.2558    0.0000 C   0  0  0  0  0  0  0  0  0  0  0  0
    0.8794   -2.8432    0.0000 C   0  0  0  0  0  0  0  0  0  0  0  0
    0.8793   -2.0182    0.0000 C   0  0  0  0  0  0  0  0  0  0  0  0
    0.1649   -1.6058    0.0000 O   0  0  0  0  0  0  0  0  0  0  0  0
    1.5938   -1.6057    0.0000 N   0  0  0  0  0  0  0  0  0  0  0  0
    1.5937   -0.7807    0.0000 C   0  0  0  0  0  0  0  0  0  0  0  0
    0.8583   -1.1544    0.0000 C   0  0  0  0  0  0  0  0  0  0  0  0
    1.3077   -0.3641    0.0000 C   0  0  0  0  0  0  0  0  0  0  0  0
    1.3077    0.3833    0.0000 C   0  0  0  0  0  0  0  0  0  0  0  0
    2.0432    0.7570    0.0000 C   0  0  0  0  0  0  0  0  0  0  0  0
    2.7788    0.3833    0.0000 C   0  0  0  0  0  0  0  0  0  0  0  0
    2.7788   -0.3641    0.0000 C   0  0  0  0  0  0  0  0  0  0  0  0
    2.0432   -0.7378    0.0000 C   0  0  0  0  0  0  0  0  0  0  0  0
    2.3293   -1.1544    0.0000 C   0  0  0  0  0  0  0  0  0  0  0  0
    1.5937   -0.0333    0.0000 C   0  0  0  0  0  0  0  0  0  0  0  0
    0.0787   -4.0762    0.0000 C   0  0  0  0  0  0  0  0  0  0  0  0
    0.6308   -4.6893    0.0000 C   0  0  0  0  0  0  0  0  0  0  0  0
    0.3759   -5.4739    0.0000 C   0  0  0  0  0  0  0  0  0  0  0  0
   -0.4310   -5.6455    0.0000 C   0  0  0  0  0  0  0  0  0  0  0  0
   -0.9831   -5.0324    0.0000 C   0  0  0  0  0  0  0  0  0  0  0  0
   -0.7282   -4.2478    0.0000 C   0  0  0  0  0  0  0  0  0  0  0  0
    0.9280   -6.0870    0.0000 C   0  0  0  0  0  0  0  0  0  0  0  0
    1.7349   -5.9154    0.0000 C   0  0  0  0  0  0  0  0  0  0  0  0
    2.2870   -6.5285    0.0000 C   0  0  0  0  0  0  0  0  0  0  0  0
    2.0321   -7.3131    0.0000 C   0  0  0  0  0  0  0  0  0  0  0  0
    1.2252   -7.4847    0.0000 C   0  0  0  0  0  0  0  0  0  0  0  0
    0.6731   -6.8716    0.0000 C   0  0  0  0  0  0  0  0  0  0  0  0
  1  2  1  0
  2  3  1  0
  3  4  1  0
  4  5  1  0
  5  6  2  0
  6  7  1  0
  7  8  1  0
  8  9  2  0
  8 10  1  0
 10 11  1  0
 11 12  1  0
 12 13  1  0
 18 13  1  0
 14 15  1  0
 15 16  1  0
 19 11  1  0
 17 18  1  0
 17 19  1  0
 15 20  1  0
  6 21  1  0
 21 22  2  0
 22 23  1  0
 23 24  2  0
 24 25  1  0
 25 26  2  0
 23 27  1  0
 27 28  2  0
 28 29  1  0
 29 30  2  0
 30 31  1  0
 31 32  2  0
 26  4  1  0
 16 17  1  0
 20 11  1  0
 13 14  1  0
 26 21  1  0
 32 27  1  0
M  END
>  <Molecule ChEMBL ID>  (89) 
CHEMBL2087093

>  <Molecule Name>  (89) 
nan

>  <Molecule Max Phase>  (89) 
0

>  <Molecular Weight>  (89) 
426.6

>  <#RO5 Violations>  (89) 
1.0

>  <AlogP>  (89) 
6.35

>  <Compound Key>  (89) 
9f

>  <Smiles>  (89) 
CCCn1cc(CC(=O)NC23CC4CC(CC(C4)C2)C3)c5cc(ccc15)c6ccccc6

>  <Standard Type>  (89) 
Ki

>  <Standard Relation>  (89) 
'='

>  <Standard Value>  (89) 
1508.0

>  <Standard Units>  (89) 
nM

>  <pChEMBL Value>  (89) 
5.82

>  <Data Validity Comment>  (89) 
nan

>  <Comment>  (89) 
nan

>  <Uo Units>  (89) 
UO_0000065

>  <Ligand Efficiency BEI>  (89) 
13.65

>  <Ligand Efficiency LE>  (89) 
0.25

>  <Ligand Efficiency LLE>  (89) 
-0.53

>  <Ligand Efficiency SEI>  (89) 
17.11

>  <Potential Duplicate>  (89) 
False

>  <Assay ChEMBL ID>  (89) 
CHEMBL2090508

>  <Assay Description>  (89) 
Displacement of [3H]CP-55,940 from human recombinant CB1 receptor transfected in HEK cells

>  <Assay Type>  (89) 
B

>  <BAO Format ID>  (89) 
BAO_0000219

>  <BAO Label>  (89) 
cell-based format

>  <Assay Organism>  (89) 
Homo sapiens

>  <Assay Tissue ChEMBL ID>  (89) 
nan

>  <Assay Tissue Name>  (89) 
nan

>  <Assay Cell Type>  (89) 
HEK293

>  <Assay Subcellular Fraction>  (89) 
nan

>  <Target ChEMBL ID>  (89) 
CHEMBL218

>  <Target Name>  (89) 
Cannabinoid CB1 receptor

>  <Target Organism>  (89) 
Homo sapiens

>  <Target Type>  (89) 
SINGLE PROTEIN

>  <Document ChEMBL ID>  (89) 
CHEMBL2086369

>  <Source ID>  (89) 
1

>  <Source Description>  (89) 
Scientific Literature

>  <Document Journal>  (89) 
J. Med. Chem.

>  <Document Year>  (89) 
2012.0

>  <Cell ChEMBL ID>  (89) 
CHEMBL3307715

>  <Confidence Score>  (89) 
9

>  <pKi>  (89) 
5.822

>  <preds pKi>  (89) 
6.051

>  <CB1_pKi>  (89) 
5.82

$$$$

     RDKit          2D

 40 43  0  0  0  0  0  0  0  0999 V2000
   -3.8370    7.5758    0.0000 C   0  0  0  0  0  0  0  0  0  0  0  0
   -3.8370    6.7508    0.0000 C   0  0  0  0  0  0  0  0  0  0  0  0
   -4.5514    6.3383    0.0000 C   0  0  0  0  0  0  0  0  0  0  0  0
   -4.5514    5.5133    0.0000 C   0  0  0  0  0  0  0  0  0  0  0  0
   -3.8370    5.1008    0.0000 C   0  0  0  0  0  0  0  0  0  0  0  0
   -3.8370    4.2758    0.0000 N   0  0  0  0  0  0  0  0  0  0  0  0
   -3.1225    3.8633    0.0000 C   0  0  0  0  0  0  0  0  0  0  0  0
   -2.4080    4.2758    0.0000 O   0  0  0  0  0  0  0  0  0  0  0  0
   -3.1225    3.0383    0.0000 C   0  0  0  0  0  0  0  0  0  0  0  0
   -2.4551    2.5534    0.0000 N   0  0  0  0  0  0  0  0  0  0  0  0
   -2.7100    1.7688    0.0000 C   0  0  0  0  0  0  0  0  0  0  0  0
   -2.2251    1.1013    0.0000 C   0  0  0  0  0  0  0  0  0  0  0  0
   -2.5606    0.3477    0.0000 C   0  0  0  0  0  0  0  0  0  0  0  0
   -2.0757   -0.3198    0.0000 C   0  0  0  0  0  0  0  0  0  0  0  0
   -1.2552   -0.2335    0.0000 C   0  0  0  0  0  0  0  0  0  0  0  0
   -0.7703   -0.9010    0.0000 Cl  0  0  0  0  0  0  0  0  0  0  0  0
   -0.9197    0.5201    0.0000 C   0  0  0  0  0  0  0  0  0  0  0  0
   -1.4046    1.1876    0.0000 C   0  0  0  0  0  0  0  0  0  0  0  0
   -1.0690    1.9412    0.0000 Cl  0  0  0  0  0  0  0  0  0  0  0  0
   -3.5350    1.7688    0.0000 N   0  0  0  0  0  0  0  0  0  0  0  0
   -3.7899    2.5534    0.0000 C   0  0  0  0  0  0  0  0  0  0  0  0
   -4.5746    2.8083    0.0000 C   0  0  0  0  0  0  0  0  0  0  0  0
   -4.0199    1.1013    0.0000 C   0  0  0  0  0  0  0  0  0  0  0  0
   -3.6844    0.3477    0.0000 C   0  0  0  0  0  0  0  0  0  0  0  0
   -4.1693   -0.3198    0.0000 C   0  0  0  0  0  0  0  0  0  0  0  0
   -4.9898   -0.2335    0.0000 C   0  0  0  0  0  0  0  0  0  0  0  0
   -5.4747   -0.9010    0.0000 O   0  0  0  0  0  0  0  0  0  0  0  0
   -5.1391   -1.6547    0.0000 S   0  0  0  0  0  0  0  0  0  0  0  0
   -5.8928   -1.9902    0.0000 O   0  0  0  0  0  0  0  0  0  0  0  0
   -4.3855   -1.3191    0.0000 O   0  0  0  0  0  0  0  0  0  0  0  0
   -4.8036   -2.4083    0.0000 C   0  0  0  0  0  0  0  0  0  0  0  0
   -5.2885   -3.0758    0.0000 C   0  0  0  0  0  0  0  0  0  0  0  0
   -4.9529   -3.8294    0.0000 C   0  0  0  0  0  0  0  0  0  0  0  0
   -4.6174   -4.5831    0.0000 F   0  0  0  0  0  0  0  0  0  0  0  0
   -5.7066   -4.1650    0.0000 F   0  0  0  0  0  0  0  0  0  0  0  0
   -4.1993   -3.4939    0.0000 F   0  0  0  0  0  0  0  0  0  0  0  0
   -5.3253    0.5201    0.0000 C   0  0  0  0  0  0  0  0  0  0  0  0
   -4.8404    1.1876    0.0000 C   0  0  0  0  0  0  0  0  0  0  0  0
   -3.1225    5.5133    0.0000 N   0  0  0  0  0  0  0  0  0  0  0  0
   -3.1225    6.3383    0.0000 C   0  0  0  0  0  0  0  0  0  0  0  0
  1  2  1  0
  2  3  2  0
  3  4  1  0
  4  5  2  0
  5  6  1  0
  6  7  1  0
  7  8  2  0
  7  9  1  0
  9 10  1  0
 10 11  2  0
 11 12  1  0
 12 13  2  0
 13 14  1  0
 14 15  2  0
 15 16  1  0
 15 17  1  0
 17 18  2  0
 18 19  1  0
 11 20  1  0
 20 21  1  0
 21 22  1  0
 20 23  1  0
 23 24  2  0
 24 25  1  0
 25 26  2  0
 26 27  1  0
 27 28  1  0
 28 29  2  0
 28 30  2  0
 28 31  1  0
 31 32  1  0
 32 33  1  0
 33 34  1  0
 33 35  1  0
 33 36  1  0
 26 37  1  0
 37 38  2  0
  5 39  1  0
 39 40  2  0
 40  2  1  0
 21  9  2  0
 18 12  1  0
 38 23  1  0
M  END
>  <Molecule ChEMBL ID>  (90) 
CHEMBL4089821

>  <Molecule Name>  (90) 
nan

>  <Molecule Max Phase>  (90) 
0

>  <Molecular Weight>  (90) 
613.45

>  <#RO5 Violations>  (90) 
2.0

>  <AlogP>  (90) 
6.77

>  <Compound Key>  (90) 
14h

>  <Smiles>  (90) 
Cc1ccc(NC(=O)c2nc(c3ccc(Cl)cc3Cl)n(c2C)c4ccc(OS(=O)(=O)CCC(F)(F)F)cc4)nc1

>  <Standard Type>  (90) 
Ki

>  <Standard Relation>  (90) 
'='

>  <Standard Value>  (90) 
0.1259

>  <Standard Units>  (90) 
nM

>  <pChEMBL Value>  (90) 
9.9

>  <Data Validity Comment>  (90) 
nan

>  <Comment>  (90) 
nan

>  <Uo Units>  (90) 
UO_0000065

>  <Ligand Efficiency BEI>  (90) 
16.14

>  <Ligand Efficiency LE>  (90) 
0.34

>  <Ligand Efficiency LLE>  (90) 
3.13

>  <Ligand Efficiency SEI>  (90) 
9.59

>  <Potential Duplicate>  (90) 
False

>  <Assay ChEMBL ID>  (90) 
CHEMBL4022829

>  <Assay Description>  (90) 
Displacement of [3H]CP55940 from recombinant human CB1 receptor expressed in beta-galactosidase expressing CHOK1 cell membranes after 60 mins by scintillation spectrometry

>  <Assay Type>  (90) 
B

>  <BAO Format ID>  (90) 
BAO_0000019

>  <BAO Label>  (90) 
assay format

>  <Assay Organism>  (90) 
Homo sapiens

>  <Assay Tissue ChEMBL ID>  (90) 
nan

>  <Assay Tissue Name>  (90) 
nan

>  <Assay Cell Type>  (90) 
nan

>  <Assay Subcellular Fraction>  (90) 
nan

>  <Target ChEMBL ID>  (90) 
CHEMBL218

>  <Target Name>  (90) 
Cannabinoid CB1 receptor

>  <Target Organism>  (90) 
Homo sapiens

>  <Target Type>  (90) 
SINGLE PROTEIN

>  <Document ChEMBL ID>  (90) 
CHEMBL4020816

>  <Source ID>  (90) 
1

>  <Source Description>  (90) 
Scientific Literature

>  <Document Journal>  (90) 
J Med Chem

>  <Document Year>  (90) 
2017.0

>  <Cell ChEMBL ID>  (90) 
nan

>  <Confidence Score>  (90) 
9

>  <pKi>  (90) 
9.877

>  <preds pKi>  (90) 
9.527

>  <CB1_pKi>  (90) 
9.88

$$$$

     RDKit          2D

 34 37  0  0  0  0  0  0  0  0999 V2000
    1.0137   -1.4317    0.0000 C   0  0  0  0  0  0  0  0  0  0  0  0
    1.0137   -2.2567    0.0000 N   0  0  0  0  0  0  0  0  0  0  0  0
    1.7281   -2.6692    0.0000 C   0  0  0  0  0  0  0  0  0  0  0  0
    1.7281   -3.4942    0.0000 N   0  0  0  0  0  0  0  0  0  0  0  0
    1.0137   -3.9067    0.0000 S   0  0  0  0  0  0  0  0  0  0  0  0
    1.4262   -4.6212    0.0000 O   0  0  0  0  0  0  0  0  0  0  0  0
    0.6012   -3.1922    0.0000 O   0  0  0  0  0  0  0  0  0  0  0  0
    0.2992   -4.3192    0.0000 N   0  0  0  0  0  0  0  0  0  0  0  0
    0.2992   -5.1442    0.0000 C   0  0  0  0  0  0  0  0  0  0  0  0
   -0.4153   -5.5567    0.0000 C   0  0  0  0  0  0  0  0  0  0  0  0
   -1.1297   -5.1442    0.0000 C   0  0  0  0  0  0  0  0  0  0  0  0
   -1.4119   -5.9194    0.0000 F   0  0  0  0  0  0  0  0  0  0  0  0
   -1.9422   -5.0009    0.0000 F   0  0  0  0  0  0  0  0  0  0  0  0
   -1.1297   -4.3192    0.0000 C   0  0  0  0  0  0  0  0  0  0  0  0
   -0.4153   -3.9067    0.0000 C   0  0  0  0  0  0  0  0  0  0  0  0
    2.4426   -2.2567    0.0000 N   0  0  0  0  0  0  0  0  0  0  0  0
    2.4426   -1.4317    0.0000 C   0  0  0  0  0  0  0  0  0  0  0  0
    3.1571   -1.0192    0.0000 C   0  0  0  0  0  0  0  0  0  0  0  0
    3.8716   -1.4317    0.0000 C   0  0  0  0  0  0  0  0  0  0  0  0
    3.8716   -2.2567    0.0000 C   0  0  0  0  0  0  0  0  0  0  0  0
    3.1571   -2.6692    0.0000 N   0  0  0  0  0  0  0  0  0  0  0  0
    4.5860   -2.6692    0.0000 C   0  0  0  0  0  0  0  0  0  0  0  0
    5.3005   -2.2567    0.0000 C   0  0  0  0  0  0  0  0  0  0  0  0
    6.0150   -2.6692    0.0000 C   0  0  0  0  0  0  0  0  0  0  0  0
    6.0150   -3.4942    0.0000 C   0  0  0  0  0  0  0  0  0  0  0  0
    6.7294   -3.9067    0.0000 Cl  0  0  0  0  0  0  0  0  0  0  0  0
    5.3005   -3.9067    0.0000 C   0  0  0  0  0  0  0  0  0  0  0  0
    4.5860   -3.4942    0.0000 C   0  0  0  0  0  0  0  0  0  0  0  0
    4.5860   -1.0192    0.0000 C   0  0  0  0  0  0  0  0  0  0  0  0
    4.5860   -0.1942    0.0000 C   0  0  0  0  0  0  0  0  0  0  0  0
    5.3005    0.2183    0.0000 C   0  0  0  0  0  0  0  0  0  0  0  0
    6.0150   -0.1942    0.0000 C   0  0  0  0  0  0  0  0  0  0  0  0
    6.0150   -1.0192    0.0000 C   0  0  0  0  0  0  0  0  0  0  0  0
    5.3005   -1.4317    0.0000 C   0  0  0  0  0  0  0  0  0  0  0  0
  1  2  1  0
  2  3  1  0
  3  4  2  0
  4  5  1  0
  5  6  2  0
  5  7  2  0
  5  8  1  0
  8  9  1  0
  9 10  1  0
 10 11  1  0
 11 12  1  0
 11 13  1  0
 11 14  1  0
 14 15  1  0
  3 16  1  0
 16 17  1  0
 17 18  1  0
 18 19  1  0
 19 20  1  0
 20 21  2  0
 20 22  1  0
 22 23  2  0
 23 24  1  0
 24 25  2  0
 25 26  1  0
 25 27  1  0
 27 28  2  0
 19 29  1  0
 29 30  2  0
 30 31  1  0
 31 32  2  0
 32 33  1  0
 33 34  2  0
 15  8  1  0
 21 16  1  0
 28 22  1  0
 34 29  1  0
M  END
>  <Molecule ChEMBL ID>  (91) 
CHEMBL574172

>  <Molecule Name>  (91) 
nan

>  <Molecule Max Phase>  (91) 
0

>  <Molecular Weight>  (91) 
510.01

>  <#RO5 Violations>  (91) 
1.0

>  <AlogP>  (91) 
4.08

>  <Compound Key>  (91) 
5

>  <Smiles>  (91) 
CN\C(=N/S(=O)(=O)N1CCC(F)(F)CC1)\N2CCC(C(=N2)c3ccc(Cl)cc3)c4ccccc4

>  <Standard Type>  (91) 
Ki

>  <Standard Relation>  (91) 
'='

>  <Standard Value>  (91) 
47.0

>  <Standard Units>  (91) 
nM

>  <pChEMBL Value>  (91) 
7.33

>  <Data Validity Comment>  (91) 
nan

>  <Comment>  (91) 
nan

>  <Uo Units>  (91) 
UO_0000065

>  <Ligand Efficiency BEI>  (91) 
14.37

>  <Ligand Efficiency LE>  (91) 
0.29

>  <Ligand Efficiency LLE>  (91) 
3.25

>  <Ligand Efficiency SEI>  (91) 
9.47

>  <Potential Duplicate>  (91) 
False

>  <Assay ChEMBL ID>  (91) 
CHEMBL1050124

>  <Assay Description>  (91) 
Displacement of [3H]CP-55940 from human CB1 receptor expressed in CHO cells

>  <Assay Type>  (91) 
B

>  <BAO Format ID>  (91) 
BAO_0000219

>  <BAO Label>  (91) 
cell-based format

>  <Assay Organism>  (91) 
Homo sapiens

>  <Assay Tissue ChEMBL ID>  (91) 
nan

>  <Assay Tissue Name>  (91) 
nan

>  <Assay Cell Type>  (91) 
CHO

>  <Assay Subcellular Fraction>  (91) 
nan

>  <Target ChEMBL ID>  (91) 
CHEMBL218

>  <Target Name>  (91) 
Cannabinoid CB1 receptor

>  <Target Organism>  (91) 
Homo sapiens

>  <Target Type>  (91) 
SINGLE PROTEIN

>  <Document ChEMBL ID>  (91) 
CHEMBL1155183

>  <Source ID>  (91) 
1

>  <Source Description>  (91) 
Scientific Literature

>  <Document Journal>  (91) 
Bioorg. Med. Chem. Lett.

>  <Document Year>  (91) 
2009.0

>  <Cell ChEMBL ID>  (91) 
CHEMBL3308072

>  <Confidence Score>  (91) 
9

>  <pKi>  (91) 
7.328

>  <preds pKi>  (91) 
8.296

>  <CB1_pKi>  (91) 
7.33

$$$$

     RDKit          2D

 25 28  0  0  0  0  0  0  0  0999 V2000
   -1.5229   -4.9888    0.0000 C   0  0  0  0  0  0  0  0  0  0  0  0
   -0.7580   -4.6797    0.0000 C   0  0  0  0  0  0  0  0  0  0  0  0
   -0.3208   -5.3794    0.0000 C   0  0  0  0  0  0  0  0  0  0  0  0
   -0.9295   -3.8728    0.0000 C   0  0  0  0  0  0  0  0  0  0  0  0
   -1.4816   -3.2597    0.0000 C   0  0  0  0  0  0  0  0  0  0  0  0
   -2.2885   -3.4312    0.0000 O   0  0  0  0  0  0  0  0  0  0  0  0
   -1.2266   -2.4751    0.0000 C   0  0  0  0  0  0  0  0  0  0  0  0
   -1.7116   -1.8076    0.0000 C   0  0  0  0  0  0  0  0  0  0  0  0
   -1.2266   -1.1402    0.0000 N   0  0  0  0  0  0  0  0  0  0  0  0
   -1.4816   -0.3556    0.0000 C   0  0  0  0  0  0  0  0  0  0  0  0
   -0.9295    0.2575    0.0000 C   0  0  0  0  0  0  0  0  0  0  0  0
   -1.1845    1.0422    0.0000 C   0  0  0  0  0  0  0  0  0  0  0  0
   -0.6324    1.6552    0.0000 C   0  0  0  0  0  0  0  0  0  0  0  0
    0.1745    1.4837    0.0000 N   0  0  0  0  0  0  0  0  0  0  0  0
    0.4295    0.6991    0.0000 C   0  0  0  0  0  0  0  0  0  0  0  0
   -0.1226    0.0860    0.0000 C   0  0  0  0  0  0  0  0  0  0  0  0
   -0.4420   -1.3951    0.0000 C   0  0  0  0  0  0  0  0  0  0  0  0
    0.2725   -0.9826    0.0000 C   0  0  0  0  0  0  0  0  0  0  0  0
    0.9869   -1.3951    0.0000 C   0  0  0  0  0  0  0  0  0  0  0  0
    0.9869   -2.2201    0.0000 C   0  0  0  0  0  0  0  0  0  0  0  0
    0.2725   -2.6326    0.0000 C   0  0  0  0  0  0  0  0  0  0  0  0
   -0.4420   -2.2201    0.0000 C   0  0  0  0  0  0  0  0  0  0  0  0
   -0.1449   -4.1277    0.0000 C   0  0  0  0  0  0  0  0  0  0  0  0
    0.2424   -3.3993    0.0000 C   0  0  0  0  0  0  0  0  0  0  0  0
    0.5052   -4.6356    0.0000 C   0  0  0  0  0  0  0  0  0  0  0  0
  1  2  1  0
  2  3  1  0
  2  4  1  0
  4  5  1  0
  5  6  2  0
  5  7  1  0
  7  8  2  0
  8  9  1  0
  9 10  1  0
 10 11  1  0
 11 12  2  0
 12 13  1  0
 13 14  2  0
 14 15  1  0
 15 16  2  0
[truncated: 8,333,609 more chars]
