# Supplementary material for: Virtual Screening of C. Sativa Constituents for the Identification of Selective Ligands for Cannabinoid Receptor 2
Source: Int J Mol Sci. 2020 Jul 26;21(15):5308. doi: 10.3390/ijms21155308 (PMC7432466; doi:10.3390/ijms21155308)
Supplement: Supplementary file 1 [file ijms-21-05308-s001.zip › models/data/sdf/curated_CB2.sdf]

     RDKit          2D

 31 34  0  0  0  0  0  0  0  0999 V2000
   -4.0884   -0.1989    0.0000 C   0  0  0  0  0  0  0  0  0  0  0  0
   -3.3739   -0.6114    0.0000 C   0  0  0  0  0  0  0  0  0  0  0  0
   -2.6595   -0.1989    0.0000 O   0  0  0  0  0  0  0  0  0  0  0  0
   -1.9450   -0.6114    0.0000 C   0  0  0  0  0  0  0  0  0  0  0  0
   -1.2305   -0.1989    0.0000 C   0  0  0  0  0  0  0  0  0  0  0  0
   -1.2305    0.6261    0.0000 O   0  0  0  0  0  0  0  0  0  0  0  0
   -0.5161   -0.6114    0.0000 N   0  0  0  0  0  0  0  0  0  0  0  0
    0.1984   -0.1989    0.0000 C   0  0  0  0  0  0  0  0  0  0  0  0
    0.1368    0.6238    0.0000 C   0  0  0  0  0  0  0  0  0  0  0  0
    0.7415    1.1850    0.0000 C   0  0  0  0  0  0  0  0  0  0  0  0
    1.5573    1.0620    0.0000 C   0  0  0  0  0  0  0  0  0  0  0  0
    1.9698    0.3476    0.0000 O   0  0  0  0  0  0  0  0  0  0  0  0
    1.6684   -0.4204    0.0000 C   0  0  0  0  0  0  0  0  0  0  0  0
    0.8801   -0.6636    0.0000 C   0  0  0  0  0  0  0  0  0  0  0  0
    0.8677   -1.4885    0.0000 N   0  0  0  0  0  0  0  0  0  0  0  0
    1.6484   -1.7551    0.0000 N   0  0  0  0  0  0  0  0  0  0  0  0
    1.8916   -2.5435    0.0000 C   0  0  0  0  0  0  0  0  0  0  0  0
    2.6959   -2.7271    0.0000 C   0  0  0  0  0  0  0  0  0  0  0  0
    2.9391   -3.5154    0.0000 C   0  0  0  0  0  0  0  0  0  0  0  0
    2.3780   -4.1202    0.0000 C   0  0  0  0  0  0  0  0  0  0  0  0
    1.5736   -3.9366    0.0000 C   0  0  0  0  0  0  0  0  0  0  0  0
    1.3305   -3.1483    0.0000 C   0  0  0  0  0  0  0  0  0  0  0  0
    0.5262   -2.9647    0.0000 Cl  0  0  0  0  0  0  0  0  0  0  0  0
    2.1433   -1.0950    0.0000 C   0  0  0  0  0  0  0  0  0  0  0  0
    2.9682   -1.1074    0.0000 C   0  0  0  0  0  0  0  0  0  0  0  0
    3.3913   -0.3992    0.0000 C   0  0  0  0  0  0  0  0  0  0  0  0
    4.2162   -0.4115    0.0000 C   0  0  0  0  0  0  0  0  0  0  0  0
    4.6180   -1.1321    0.0000 C   0  0  0  0  0  0  0  0  0  0  0  0
    5.4429   -1.1444    0.0000 Cl  0  0  0  0  0  0  0  0  0  0  0  0
    4.1949   -1.8403    0.0000 C   0  0  0  0  0  0  0  0  0  0  0  0
    3.3700   -1.8279    0.0000 C   0  0  0  0  0  0  0  0  0  0  0  0
  1  2  1  0
  2  3  1  0
  3  4  1  0
  4  5  1  0
  5  6  2  0
  5  7  1  0
  7  8  1  0
  8  9  1  0
  9 10  1  0
 10 11  1  0
 11 12  1  0
 12 13  1  0
 13 14  1  0
 14 15  2  0
 15 16  1  0
 16 17  1  0
 17 18  2  0
 18 19  1  0
 19 20  2  0
 20 21  1  0
 21 22  2  0
 22 23  1  0
 16 24  1  0
 24 25  1  0
 25 26  2  0
 26 27  1  0
 27 28  2  0
 28 29  1  0
 28 30  1  0
 30 31  2  0
 14  8  1  0
 24 13  2  0
 22 17  1  0
 31 25  1  0
M  END
>  <Molecule ChEMBL ID>  (1) 
CHEMBL2063242

>  <Molecule Name>  (1) 
nan

>  <Molecule Max Phase>  (1) 
0

>  <Molecular Weight>  (1) 
460.36

>  <#RO5 Violations>  (1) 
1.0

>  <AlogP>  (1) 
5.21

>  <Compound Key>  (1) 
10i

>  <Smiles>  (1) 
CCOCC(=O)NC1CCCOc2c1nn(c3ccccc3Cl)c2c4ccc(Cl)cc4

>  <Standard Type>  (1) 
Ki

>  <Standard Relation>  (1) 
'='

>  <Standard Value>  (1) 
6540.0

>  <Standard Units>  (1) 
nM

>  <pChEMBL Value>  (1) 
5.18

>  <Data Validity Comment>  (1) 
nan

>  <Comment>  (1) 
nan

>  <Uo Units>  (1) 
UO_0000065

>  <Ligand Efficiency BEI>  (1) 
11.26

>  <Ligand Efficiency LE>  (1) 
0.23

>  <Ligand Efficiency LLE>  (1) 
-0.03

>  <Ligand Efficiency SEI>  (1) 
7.93

>  <Potential Duplicate>  (1) 
False

>  <Assay ChEMBL ID>  (1) 
CHEMBL2065577

>  <Assay Description>  (1) 
Displacement of [3H]CP-55940 from human CB2 receptor expressed in CHO-K1 cells after 60 mins by beta counting

>  <Assay Type>  (1) 
B

>  <BAO Format ID>  (1) 
BAO_0000219

>  <BAO Label>  (1) 
cell-based format

>  <Assay Organism>  (1) 
Homo sapiens

>  <Assay Tissue ChEMBL ID>  (1) 
nan

>  <Assay Tissue Name>  (1) 
nan

>  <Assay Cell Type>  (1) 
CHO-K1

>  <Assay Subcellular Fraction>  (1) 
nan

>  <Target ChEMBL ID>  (1) 
CHEMBL253

>  <Target Name>  (1) 
Cannabinoid CB2 receptor

>  <Target Organism>  (1) 
Homo sapiens

>  <Target Type>  (1) 
SINGLE PROTEIN

>  <Document ChEMBL ID>  (1) 
CHEMBL2062446

>  <Source ID>  (1) 
1

>  <Source Description>  (1) 
Scientific Literature

>  <Document Journal>  (1) 
ACS Med. Chem. Lett.

>  <Document Year>  (1) 
2012.0

>  <Cell ChEMBL ID>  (1) 
CHEMBL3307512

>  <Confidence Score>  (1) 
9

>  <pKi>  (1) 
5.184

>  <preds pKi>  (1) 
5.005

>  <CB2_pKi>  (1) 
5.18

$$$$

     RDKit          2D

 25 27  0  0  0  0  0  0  0  0999 V2000
    0.3816    0.5126    0.0000 C   0  0  0  0  0  0  0  0  0  0  0  0
    0.7941   -0.2019    0.0000 S   0  0  0  0  0  0  0  0  0  0  0  0
    1.6191   -0.2019    0.0000 C   0  0  0  0  0  0  0  0  0  0  0  0
    2.0316    0.5126    0.0000 S   0  0  0  0  0  0  0  0  0  0  0  0
    2.0316   -0.9164    0.0000 N   0  0  0  0  0  0  0  0  0  0  0  0
    2.8566   -0.9164    0.0000 C   0  0  0  0  0  0  0  0  0  0  0  0
    3.2691   -1.6309    0.0000 C   0  0  0  0  0  0  0  0  0  0  0  0
    3.6816   -0.9164    0.0000 C   0  0  0  0  0  0  0  0  0  0  0  0
    4.5066   -0.9164    0.0000 C   0  0  0  0  0  0  0  0  0  0  0  0
    4.9191   -1.6309    0.0000 C   0  0  0  0  0  0  0  0  0  0  0  0
    4.5066   -2.3453    0.0000 C   0  0  0  0  0  0  0  0  0  0  0  0
    3.6816   -2.3453    0.0000 C   0  0  0  0  0  0  0  0  0  0  0  0
    2.8566   -2.3453    0.0000 C   0  0  0  0  0  0  0  0  0  0  0  0
    2.0316   -2.3453    0.0000 O   0  0  0  0  0  0  0  0  0  0  0  0
    1.6191   -1.6309    0.0000 C   0  0  0  0  0  0  0  0  0  0  0  0
    0.7941   -1.6309    0.0000 N   0  0  0  0  0  0  0  0  0  0  0  0
    0.3816   -2.3453    0.0000 C   0  0  0  0  0  0  0  0  0  0  0  0
    0.7171   -3.0990    0.0000 O   0  0  0  0  0  0  0  0  0  0  0  0
    0.1040   -3.6510    0.0000 N   0  0  0  0  0  0  0  0  0  0  0  0
   -0.6104   -3.2385    0.0000 C   0  0  0  0  0  0  0  0  0  0  0  0
   -0.4389   -2.4316    0.0000 C   0  0  0  0  0  0  0  0  0  0  0  0
   -1.3641   -3.5741    0.0000 C   0  0  0  0  0  0  0  0  0  0  0  0
   -2.1178   -3.9096    0.0000 C   0  0  0  0  0  0  0  0  0  0  0  0
   -1.6997   -2.8204    0.0000 C   0  0  0  0  0  0  0  0  0  0  0  0
   -1.0286   -4.3278    0.0000 C   0  0  0  0  0  0  0  0  0  0  0  0
  1  2  1  0
  2  3  1  0
  3  4  2  0
  3  5  1  0
  5  6  1  0
  6  7  1  0
  7  8  1  0
  8  9  1  0
  9 10  1  0
 10 11  1  0
 11 12  1  0
  7 13  1  0
 13 14  1  0
 14 15  1  0
 15 16  2  0
 16 17  1  0
 17 18  1  0
 18 19  1  0
 19 20  2  0
 20 21  1  0
 20 22  1  0
 22 23  1  0
 22 24  1  0
 22 25  1  0
 15  5  1  0
 12  7  1  0
 21 17  2  0
M  END
>  <Molecule ChEMBL ID>  (2) 
CHEMBL481508

>  <Molecule Name>  (2) 
nan

>  <Molecule Max Phase>  (2) 
0

>  <Molecular Weight>  (2) 
381.57

>  <#RO5 Violations>  (2) 
0.0

>  <AlogP>  (2) 
4.89

>  <Compound Key>  (2) 
21

>  <Smiles>  (2) 
CSC(=S)N1CC2(CCCCC2)CO/C/1=N\c3onc(c3)C(C)(C)C

>  <Standard Type>  (2) 
Ki

>  <Standard Relation>  (2) 
'='

>  <Standard Value>  (2) 
1.0

>  <Standard Units>  (2) 
nM

>  <pChEMBL Value>  (2) 
9.0

>  <Data Validity Comment>  (2) 
nan

>  <Comment>  (2) 
nan

>  <Uo Units>  (2) 
UO_0000065

>  <Ligand Efficiency BEI>  (2) 
23.59

>  <Ligand Efficiency LE>  (2) 
0.49

>  <Ligand Efficiency LLE>  (2) 
4.11

>  <Ligand Efficiency SEI>  (2) 
17.7

>  <Potential Duplicate>  (2) 
False

>  <Assay ChEMBL ID>  (2) 
CHEMBL947739

>  <Assay Description>  (2) 
Binding affinity to human CB2 receptor

>  <Assay Type>  (2) 
B

>  <BAO Format ID>  (2) 
BAO_0000357

>  <BAO Label>  (2) 
single protein format

>  <Assay Organism>  (2) 
Homo sapiens

>  <Assay Tissue ChEMBL ID>  (2) 
nan

>  <Assay Tissue Name>  (2) 
nan

>  <Assay Cell Type>  (2) 
nan

>  <Assay Subcellular Fraction>  (2) 
nan

>  <Target ChEMBL ID>  (2) 
CHEMBL253

>  <Target Name>  (2) 
Cannabinoid CB2 receptor

>  <Target Organism>  (2) 
Homo sapiens

>  <Target Type>  (2) 
SINGLE PROTEIN

>  <Document ChEMBL ID>  (2) 
CHEMBL1141006

>  <Source ID>  (2) 
1

>  <Source Description>  (2) 
Scientific Literature

>  <Document Journal>  (2) 
Bioorg. Med. Chem. Lett.

>  <Document Year>  (2) 
2008.0

>  <Cell ChEMBL ID>  (2) 
nan

>  <Confidence Score>  (2) 
9

>  <pKi>  (2) 
9.000

>  <preds pKi>  (2) 
8.654

>  <CB2_pKi>  (2) 
9.00

$$$$

     RDKit          2D

 25 26  0  0  0  0  0  0  0  0999 V2000
   -4.9555   -2.0297    0.0000 C   0  0  0  0  0  0  0  0  0  0  0  0
   -4.2410   -1.6172    0.0000 C   0  0  0  0  0  0  0  0  0  0  0  0
   -3.5266   -2.0297    0.0000 C   0  0  0  0  0  0  0  0  0  0  0  0
   -2.8121   -1.6172    0.0000 C   0  0  0  0  0  0  0  0  0  0  0  0
   -2.0976   -2.0297    0.0000 C   0  0  0  0  0  0  0  0  0  0  0  0
   -1.3832   -1.6172    0.0000 C   0  0  0  0  0  0  0  0  0  0  0  0
   -0.6687   -2.0297    0.0000 N   0  0  0  0  0  0  0  0  0  0  0  0
    0.0850   -1.6941    0.0000 C   0  0  0  0  0  0  0  0  0  0  0  0
    0.2565   -0.8871    0.0000 O   0  0  0  0  0  0  0  0  0  0  0  0
    0.6370   -2.3072    0.0000 C   0  0  0  0  0  0  0  0  0  0  0  0
    1.4575   -2.2210    0.0000 N   0  0  0  0  0  0  0  0  0  0  0  0
    1.7931   -1.4673    0.0000 N   0  0  0  0  0  0  0  0  0  0  0  0
    2.6135   -1.3811    0.0000 C   0  0  0  0  0  0  0  0  0  0  0  0
    3.0985   -2.0485    0.0000 O   0  0  0  0  0  0  0  0  0  0  0  0
    2.9491   -0.6274    0.0000 O   0  0  0  0  0  0  0  0  0  0  0  0
    3.7696   -0.5411    0.0000 C   0  0  0  0  0  0  0  0  0  0  0  0
    4.5901   -0.4549    0.0000 C   0  0  0  0  0  0  0  0  0  0  0  0
    3.8558   -1.3616    0.0000 C   0  0  0  0  0  0  0  0  0  0  0  0
    3.6833    0.2793    0.0000 C   0  0  0  0  0  0  0  0  0  0  0  0
    0.2245   -3.0217    0.0000 C   0  0  0  0  0  0  0  0  0  0  0  0
    0.4795   -3.8063    0.0000 C   0  0  0  0  0  0  0  0  0  0  0  0
   -0.0726   -4.4194    0.0000 C   0  0  0  0  0  0  0  0  0  0  0  0
   -0.8796   -4.2479    0.0000 C   0  0  0  0  0  0  0  0  0  0  0  0
   -1.1345   -3.4632    0.0000 C   0  0  0  0  0  0  0  0  0  0  0  0
   -0.5825   -2.8502    0.0000 C   0  0  0  0  0  0  0  0  0  0  0  0
  1  2  1  0
  2  3  1  0
  3  4  1  0
  4  5  1  0
  5  6  1  0
  6  7  1  0
  7  8  1  0
  8  9  2  0
  8 10  1  0
 10 11  2  0
 11 12  1  0
 12 13  1  0
 13 14  2  0
 13 15  1  0
 15 16  1  0
 16 17  1  0
 16 18  1  0
 16 19  1  0
 10 20  1  0
 20 21  2  0
 21 22  1  0
 22 23  2  0
 23 24  1  0
 24 25  2  0
 25  7  1  0
 25 20  1  0
M  END
>  <Molecule ChEMBL ID>  (3) 
CHEMBL453472

>  <Molecule Name>  (3) 
nan

>  <Molecule Max Phase>  (3) 
0

>  <Molecular Weight>  (3) 
345.44

>  <#RO5 Violations>  (3) 
0.0

>  <AlogP>  (3) 
3.84

>  <Compound Key>  (3) 
40

>  <Smiles>  (3) 
CCCCCCN1C(=O)\C(=N/NC(=O)OC(C)(C)C)\c2ccccc12

>  <Standard Type>  (3) 
Ki

>  <Standard Relation>  (3) 
'='

>  <Standard Value>  (3) 
13.9

>  <Standard Units>  (3) 
nM

>  <pChEMBL Value>  (3) 
7.86

>  <Data Validity Comment>  (3) 
nan

>  <Comment>  (3) 
nan

>  <Uo Units>  (3) 
UO_0000065

>  <Ligand Efficiency BEI>  (3) 
22.74

>  <Ligand Efficiency LE>  (3) 
0.43

>  <Ligand Efficiency LLE>  (3) 
4.02

>  <Ligand Efficiency SEI>  (3) 
11.07

>  <Potential Duplicate>  (3) 
False

>  <Assay ChEMBL ID>  (3) 
CHEMBL1005584

>  <Assay Description>  (3) 
Displacement of [3H]CP-55940 from human CB2 receptor expressed in CHOK1 cells by liquid scintillation counting

>  <Assay Type>  (3) 
B

>  <BAO Format ID>  (3) 
BAO_0000219

>  <BAO Label>  (3) 
cell-based format

>  <Assay Organism>  (3) 
Homo sapiens

>  <Assay Tissue ChEMBL ID>  (3) 
nan

>  <Assay Tissue Name>  (3) 
nan

>  <Assay Cell Type>  (3) 
CHO-K1

>  <Assay Subcellular Fraction>  (3) 
nan

>  <Target ChEMBL ID>  (3) 
CHEMBL253

>  <Target Name>  (3) 
Cannabinoid CB2 receptor

>  <Target Organism>  (3) 
Homo sapiens

>  <Target Type>  (3) 
SINGLE PROTEIN

>  <Document ChEMBL ID>  (3) 
CHEMBL1156573

>  <Source ID>  (3) 
1

>  <Source Description>  (3) 
Scientific Literature

>  <Document Journal>  (3) 
J. Med. Chem.

>  <Document Year>  (3) 
2008.0

>  <Cell ChEMBL ID>  (3) 
CHEMBL3307512

>  <Confidence Score>  (3) 
9

>  <pKi>  (3) 
7.857

>  <preds pKi>  (3) 
7.228

>  <CB2_pKi>  (3) 
7.86

$$$$

     RDKit          2D

 29 33  0  0  0  0  0  0  0  0999 V2000
   -2.6981   -5.1361    0.0000 C   0  0  0  0  0  0  0  0  0  0  0  0
   -1.8805   -5.0261    0.0000 C   0  0  0  0  0  0  0  0  0  0  0  0
   -1.5668   -4.2631    0.0000 C   0  0  0  0  0  0  0  0  0  0  0  0
   -0.7492   -4.1532    0.0000 C   0  0  0  0  0  0  0  0  0  0  0  0
   -0.4356   -3.3901    0.0000 C   0  0  0  0  0  0  0  0  0  0  0  0
    0.3821   -3.2802    0.0000 N   0  0  0  0  0  0  0  0  0  0  0  0
    0.7738   -2.5541    0.0000 N   0  0  0  0  0  0  0  0  0  0  0  0
    1.5853   -2.7022    0.0000 C   0  0  0  0  0  0  0  0  0  0  0  0
    1.6953   -3.5199    0.0000 C   0  0  0  0  0  0  0  0  0  0  0  0
    0.9516   -3.8771    0.0000 C   0  0  0  0  0  0  0  0  0  0  0  0
    0.8035   -4.6887    0.0000 C   0  0  0  0  0  0  0  0  0  0  0  0
    1.4323   -5.2227    0.0000 C   0  0  0  0  0  0  0  0  0  0  0  0
    1.2842   -6.0343    0.0000 C   0  0  0  0  0  0  0  0  0  0  0  0
    0.5072   -6.3118    0.0000 C   0  0  0  0  0  0  0  0  0  0  0  0
   -0.1216   -5.7778    0.0000 C   0  0  0  0  0  0  0  0  0  0  0  0
    0.0266   -4.9662    0.0000 C   0  0  0  0  0  0  0  0  0  0  0  0
    2.1822   -2.1327    0.0000 C   0  0  0  0  0  0  0  0  0  0  0  0
    1.9874   -1.3310    0.0000 O   0  0  0  0  0  0  0  0  0  0  0  0
    2.9739   -2.3648    0.0000 N   0  0  0  0  0  0  0  0  0  0  0  0
    3.5708   -1.7953    0.0000 C   0  0  0  0  0  0  0  0  0  0  0  0
    4.3062   -1.4216    0.0000 C   0  0  0  0  0  0  0  0  0  0  0  0
    5.0418   -1.7953    0.0000 C   0  0  0  0  0  0  0  0  0  0  0  0
    5.4913   -1.0050    0.0000 C   0  0  0  0  0  0  0  0  0  0  0  0
    5.4913   -0.2576    0.0000 C   0  0  0  0  0  0  0  0  0  0  0  0
    4.7557    0.1161    0.0000 C   0  0  0  0  0  0  0  0  0  0  0  0
    4.0202   -0.2576    0.0000 C   0  0  0  0  0  0  0  0  0  0  0  0
    4.0202   -1.0050    0.0000 C   0  0  0  0  0  0  0  0  0  0  0  0
    4.7557   -1.3787    0.0000 C   0  0  0  0  0  0  0  0  0  0  0  0
    4.3062   -0.6742    0.0000 C   0  0  0  0  0  0  0  0  0  0  0  0
  1  2  1  0
  2  3  1  0
  3  4  1  0
  4  5  1  0
  5  6  1  0
  6  7  1  0
  7  8  2  0
  8  9  1  0
  9 10  1  0
 10 11  1  0
 11 12  2  0
 12 13  1  0
 13 14  2  0
 14 15  1  0
 15 16  2  0
  8 17  1  0
 17 18  2  0
 17 19  1  0
 19 20  1  0
 20 21  1  0
 21 22  1  0
 22 23  1  0
 28 23  1  0
 24 25  1  0
 25 26  1  0
 27 20  1  0
 27 28  1  0
 25 29  1  0
 10  6  1  0
 16 11  1  0
 26 27  1  0
 29 21  1  0
 23 24  1  0
M  END
>  <Molecule ChEMBL ID>  (4) 
CHEMBL1223776

>  <Molecule Name>  (4) 
nan

>  <Molecule Max Phase>  (4) 
0

>  <Molecular Weight>  (4) 
393.58

>  <#RO5 Violations>  (4) 
0.0

>  <AlogP>  (4) 
4.92

>  <Compound Key>  (4) 
24

>  <Smiles>  (4) 
CCCCCN1N=C(CC1c2ccccc2)C(=O)NC3C4CC5CC(CC3C5)C4

>  <Standard Type>  (4) 
Ki

>  <Standard Relation>  (4) 
'='

>  <Standard Value>  (4) 
7.1

>  <Standard Units>  (4) 
nM

>  <pChEMBL Value>  (4) 
8.15

>  <Data Validity Comment>  (4) 
nan

>  <Comment>  (4) 
nan

>  <Uo Units>  (4) 
UO_0000065

>  <Ligand Efficiency BEI>  (4) 
20.7

>  <Ligand Efficiency LE>  (4) 
0.38

>  <Ligand Efficiency LLE>  (4) 
3.23

>  <Ligand Efficiency SEI>  (4) 
18.23

>  <Potential Duplicate>  (4) 
False

>  <Assay ChEMBL ID>  (4) 
CHEMBL1225455

>  <Assay Description>  (4) 
Displacement of [3H]CP-55940 from human recombinant CB2 receptor expressed in CHO cells

>  <Assay Type>  (4) 
B

>  <BAO Format ID>  (4) 
BAO_0000219

>  <BAO Label>  (4) 
cell-based format

>  <Assay Organism>  (4) 
Homo sapiens

>  <Assay Tissue ChEMBL ID>  (4) 
nan

>  <Assay Tissue Name>  (4) 
nan

>  <Assay Cell Type>  (4) 
CHO

>  <Assay Subcellular Fraction>  (4) 
nan

>  <Target ChEMBL ID>  (4) 
CHEMBL253

>  <Target Name>  (4) 
Cannabinoid CB2 receptor

>  <Target Organism>  (4) 
Homo sapiens

>  <Target Type>  (4) 
SINGLE PROTEIN

>  <Document ChEMBL ID>  (4) 
CHEMBL1221318

>  <Source ID>  (4) 
1

>  <Source Description>  (4) 
Scientific Literature

>  <Document Journal>  (4) 
Bioorg. Med. Chem. Lett.

>  <Document Year>  (4) 
2010.0

>  <Cell ChEMBL ID>  (4) 
CHEMBL3308072

>  <Confidence Score>  (4) 
9

>  <pKi>  (4) 
8.149

>  <preds pKi>  (4) 
7.619

>  <CB2_pKi>  (4) 
8.15

$$$$

     RDKit          2D

 30 34  0  0  0  0  0  0  0  0999 V2000
    3.8913   -4.8058    0.0000 C   0  0  0  0  0  0  0  0  0  0  0  0
    3.1768   -4.3933    0.0000 C   0  0  0  0  0  0  0  0  0  0  0  0
    3.1767   -3.5683    0.0000 N   0  0  0  0  0  0  0  0  0  0  0  0
    2.4622   -3.1559    0.0000 C   0  0  0  0  0  0  0  0  0  0  0  0
    2.4622   -2.3309    0.0000 C   0  0  0  0  0  0  0  0  0  0  0  0
    1.7477   -1.9184    0.0000 C   0  0  0  0  0  0  0  0  0  0  0  0
    1.0332   -2.3310    0.0000 O   0  0  0  0  0  0  0  0  0  0  0  0
    1.7476   -1.0934    0.0000 N   0  0  0  0  0  0  0  0  0  0  0  0
    1.0331   -0.6810    0.0000 C   0  0  0  0  0  0  0  0  0  0  0  0
    0.3187   -1.0935    0.0000 C   0  0  0  0  0  0  0  0  0  0  0  0
    1.0331    0.1440    0.0000 C   0  0  0  0  0  0  0  0  0  0  0  0
    0.2977   -0.2297    0.0000 C   0  0  0  0  0  0  0  0  0  0  0  0
    0.7471    0.5606    0.0000 C   0  0  0  0  0  0  0  0  0  0  0  0
    0.7471    1.3080    0.0000 C   0  0  0  0  0  0  0  0  0  0  0  0
    1.4826    1.6817    0.0000 C   0  0  0  0  0  0  0  0  0  0  0  0
    2.2182    1.3080    0.0000 C   0  0  0  0  0  0  0  0  0  0  0  0
    2.2182    0.5606    0.0000 C   0  0  0  0  0  0  0  0  0  0  0  0
    1.4826    0.1869    0.0000 C   0  0  0  0  0  0  0  0  0  0  0  0
    1.7687   -0.2297    0.0000 C   0  0  0  0  0  0  0  0  0  0  0  0
    1.0331    0.8914    0.0000 C   0  0  0  0  0  0  0  0  0  0  0  0
    3.1766   -1.9183    0.0000 C   0  0  0  0  0  0  0  0  0  0  0  0
    3.1766   -1.0933    0.0000 O   0  0  0  0  0  0  0  0  0  0  0  0
    3.8911   -2.3308    0.0000 C   0  0  0  0  0  0  0  0  0  0  0  0
    3.8912   -3.1558    0.0000 C   0  0  0  0  0  0  0  0  0  0  0  0
    4.6057   -3.5683    0.0000 C   0  0  0  0  0  0  0  0  0  0  0  0
    5.3201   -3.1557    0.0000 C   0  0  0  0  0  0  0  0  0  0  0  0
    6.0346   -3.5682    0.0000 C   0  0  0  0  0  0  0  0  0  0  0  0
    6.0346   -4.3932    0.0000 C   0  0  0  0  0  0  0  0  0  0  0  0
    5.3202   -4.8057    0.0000 C   0  0  0  0  0  0  0  0  0  0  0  0
    4.6057   -4.3933    0.0000 C   0  0  0  0  0  0  0  0  0  0  0  0
  1  2  1  0
  2  3  1  0
  3  4  1  0
  4  5  2  0
  5  6  1  0
  6  7  2  0
  6  8  1  0
  8  9  1  0
  9 10  1  0
  9 11  1  0
 11 12  1  0
 12 13  1  0
 18 13  1  0
 14 15  1  0
 15 16  1  0
 19 11  1  0
 17 18  1  0
 17 19  1  0
 15 20  1  0
  5 21  1  0
 21 22  2  0
 21 23  1  0
 23 24  2  0
 24 25  1  0
 25 26  2  0
 26 27  1  0
 27 28  2  0
 28 29  1  0
 29 30  2  0
 24  3  1  0
 16 17  1  0
 20 11  1  0
 13 14  1  0
 30 25  1  0
M  END
>  <Molecule ChEMBL ID>  (5) 
CHEMBL1641939

>  <Molecule Name>  (5) 
nan

>  <Molecule Max Phase>  (5) 
0

>  <Molecular Weight>  (5) 
404.55

>  <#RO5 Violations>  (5) 
0.0

>  <AlogP>  (5) 
4.87

>  <Compound Key>  (5) 
19

>  <Smiles>  (5) 
CCN1C=C(C(=O)NC(C)C23CC4CC(CC(C4)C2)C3)C(=O)C=C1c5ccccc5

>  <Standard Type>  (5) 
Ki

>  <Standard Relation>  (5) 
'='

>  <Standard Value>  (5) 
414.0

>  <Standard Units>  (5) 
nM

>  <pChEMBL Value>  (5) 
6.38

>  <Data Validity Comment>  (5) 
nan

>  <Comment>  (5) 
nan

>  <Uo Units>  (5) 
UO_0000065

>  <Ligand Efficiency BEI>  (5) 
15.78

>  <Ligand Efficiency LE>  (5) 
0.29

>  <Ligand Efficiency LLE>  (5) 
1.51

>  <Ligand Efficiency SEI>  (5) 
12.49

>  <Potential Duplicate>  (5) 
False

>  <Assay ChEMBL ID>  (5) 
CHEMBL1647710

>  <Assay Description>  (5) 
Displacement of [3H]-CP55940 from human CB2 receptor expressed in CHO cells after 1 hr

>  <Assay Type>  (5) 
B

>  <BAO Format ID>  (5) 
BAO_0000219

>  <BAO Label>  (5) 
cell-based format

>  <Assay Organism>  (5) 
Homo sapiens

>  <Assay Tissue ChEMBL ID>  (5) 
nan

>  <Assay Tissue Name>  (5) 
nan

>  <Assay Cell Type>  (5) 
CHO

>  <Assay Subcellular Fraction>  (5) 
nan

>  <Target ChEMBL ID>  (5) 
CHEMBL253

>  <Target Name>  (5) 
Cannabinoid CB2 receptor

>  <Target Organism>  (5) 
Homo sapiens

>  <Target Type>  (5) 
SINGLE PROTEIN

>  <Document ChEMBL ID>  (5) 
CHEMBL1641396

>  <Source ID>  (5) 
1

>  <Source Description>  (5) 
Scientific Literature

>  <Document Journal>  (5) 
J. Med. Chem.

>  <Document Year>  (5) 
2010.0

>  <Cell ChEMBL ID>  (5) 
CHEMBL3308072

>  <Confidence Score>  (5) 
9

>  <pKi>  (5) 
6.383

>  <preds pKi>  (5) 
7.858

>  <CB2_pKi>  (5) 
6.38

$$$$

     RDKit          2D

 25 28  0  0  0  0  0  0  0  0999 V2000
   -1.7211   -0.5318    0.0000 C   0  0  0  0  0  0  0  0  0  0  0  0
   -1.0066   -0.9443    0.0000 S   0  0  0  0  0  0  0  0  0  0  0  0
   -0.2921   -0.5318    0.0000 C   0  0  0  0  0  0  0  0  0  0  0  0
   -0.2921    0.2932    0.0000 S   0  0  0  0  0  0  0  0  0  0  0  0
    0.4224   -0.9443    0.0000 N   0  0  0  0  0  0  0  0  0  0  0  0
    1.1368   -0.5318    0.0000 C   0  0  0  0  0  0  0  0  0  0  0  0
    1.8513   -0.9443    0.0000 C   0  0  0  0  0  0  0  0  0  0  0  0
    1.8513   -0.1193    0.0000 C   0  0  0  0  0  0  0  0  0  0  0  0
    2.5658    0.2932    0.0000 C   0  0  0  0  0  0  0  0  0  0  0  0
    3.2802   -0.1193    0.0000 C   0  0  0  0  0  0  0  0  0  0  0  0
    3.2802   -0.9443    0.0000 C   0  0  0  0  0  0  0  0  0  0  0  0
    2.5658   -1.3568    0.0000 C   0  0  0  0  0  0  0  0  0  0  0  0
    1.8513   -1.7693    0.0000 C   0  0  0  0  0  0  0  0  0  0  0  0
    1.1368   -2.1818    0.0000 O   0  0  0  0  0  0  0  0  0  0  0  0
    0.4224   -1.7693    0.0000 C   0  0  0  0  0  0  0  0  0  0  0  0
   -0.2921   -2.1818    0.0000 N   0  0  0  0  0  0  0  0  0  0  0  0
   -0.2921   -3.0068    0.0000 C   0  0  0  0  0  0  0  0  0  0  0  0
    0.4224   -3.4193    0.0000 C   0  0  0  0  0  0  0  0  0  0  0  0
    0.4224   -4.2443    0.0000 C   0  0  0  0  0  0  0  0  0  0  0  0
   -0.2921   -4.6568    0.0000 C   0  0  0  0  0  0  0  0  0  0  0  0
   -1.0066   -4.2443    0.0000 C   0  0  0  0  0  0  0  0  0  0  0  0
   -1.7912   -4.4992    0.0000 N   0  0  0  0  0  0  0  0  0  0  0  0
   -2.2761   -3.8318    0.0000 O   0  0  0  0  0  0  0  0  0  0  0  0
   -1.7912   -3.1644    0.0000 N   0  0  0  0  0  0  0  0  0  0  0  0
   -1.0066   -3.4193    0.0000 C   0  0  0  0  0  0  0  0  0  0  0  0
  1  2  1  0
  2  3  1  0
  3  4  2  0
  3  5  1  0
  5  6  1  0
  6  7  1  0
  7  8  1  0
  8  9  1  0
  9 10  1  0
 10 11  1  0
 11 12  1  0
  7 13  1  0
 13 14  1  0
 14 15  1  0
 15 16  2  0
 16 17  1  0
 17 18  2  0
 18 19  1  0
 19 20  2  0
 20 21  1  0
 21 22  2  0
 22 23  1  0
 23 24  1  0
 24 25  2  0
 15  5  1  0
 12  7  1  0
 25 17  1  0
 25 21  1  0
M  END
>  <Molecule ChEMBL ID>  (6) 
CHEMBL469896

>  <Molecule Name>  (6) 
nan

>  <Molecule Max Phase>  (6) 
0

>  <Molecular Weight>  (6) 
376.51

>  <#RO5 Violations>  (6) 
0.0

>  <AlogP>  (6) 
4.14

>  <Compound Key>  (6) 
19

>  <Smiles>  (6) 
CSC(=S)N1CC2(CCCCC2)CO/C/1=N\c3cccc4nonc34

>  <Standard Type>  (6) 
Ki

>  <Standard Relation>  (6) 
'='

>  <Standard Value>  (6) 
6.8

>  <Standard Units>  (6) 
nM

>  <pChEMBL Value>  (6) 
8.17

>  <Data Validity Comment>  (6) 
nan

>  <Comment>  (6) 
nan

>  <Uo Units>  (6) 
UO_0000065

>  <Ligand Efficiency BEI>  (6) 
21.69

>  <Ligand Efficiency LE>  (6) 
0.45

>  <Ligand Efficiency LLE>  (6) 
4.03

>  <Ligand Efficiency SEI>  (6) 
12.81

>  <Potential Duplicate>  (6) 
False

>  <Assay ChEMBL ID>  (6) 
CHEMBL947739

>  <Assay Description>  (6) 
Binding affinity to human CB2 receptor

>  <Assay Type>  (6) 
B

>  <BAO Format ID>  (6) 
BAO_0000357

>  <BAO Label>  (6) 
single protein format

>  <Assay Organism>  (6) 
Homo sapiens

>  <Assay Tissue ChEMBL ID>  (6) 
nan

>  <Assay Tissue Name>  (6) 
nan

>  <Assay Cell Type>  (6) 
nan

>  <Assay Subcellular Fraction>  (6) 
nan

>  <Target ChEMBL ID>  (6) 
CHEMBL253

>  <Target Name>  (6) 
Cannabinoid CB2 receptor

>  <Target Organism>  (6) 
Homo sapiens

>  <Target Type>  (6) 
SINGLE PROTEIN

>  <Document ChEMBL ID>  (6) 
CHEMBL1141006

>  <Source ID>  (6) 
1

>  <Source Description>  (6) 
Scientific Literature

>  <Document Journal>  (6) 
Bioorg. Med. Chem. Lett.

>  <Document Year>  (6) 
2008.0

>  <Cell ChEMBL ID>  (6) 
nan

>  <Confidence Score>  (6) 
9

>  <pKi>  (6) 
8.167

>  <preds pKi>  (6) 
7.700

>  <CB2_pKi>  (6) 
8.17

$$$$

     RDKit          2D

 26 29  0  0  0  0  0  0  0  0999 V2000
   -0.4250    0.4345    0.0000 C   0  0  0  0  0  0  0  0  0  0  0  0
   -0.5682   -0.3780    0.0000 C   0  0  0  0  0  0  0  0  0  0  0  0
   -1.3435   -0.0958    0.0000 C   0  0  0  0  0  0  0  0  0  0  0  0
    0.2568   -0.3780    0.0000 O   0  0  0  0  0  0  0  0  0  0  0  0
    0.6693   -1.0924    0.0000 C   0  0  0  0  0  0  0  0  0  0  0  0
    1.4943   -1.0924    0.0000 C   0  0  0  0  0  0  0  0  0  0  0  0
    1.9068   -1.8069    0.0000 C   0  0  0  0  0  0  0  0  0  0  0  0
    1.4943   -2.5214    0.0000 C   0  0  0  0  0  0  0  0  0  0  0  0
    0.6693   -2.5214    0.0000 C   0  0  0  0  0  0  0  0  0  0  0  0
    0.2568   -3.2359    0.0000 O   0  0  0  0  0  0  0  0  0  0  0  0
    0.2568   -1.8069    0.0000 C   0  0  0  0  0  0  0  0  0  0  0  0
   -0.5682   -1.8069    0.0000 C   0  0  0  0  0  0  0  0  0  0  0  0
   -0.9807   -2.5214    0.0000 C   0  0  0  0  0  0  0  0  0  0  0  0
   -1.8057   -2.5214    0.0000 C   0  0  0  0  0  0  0  0  0  0  0  0
   -2.2182   -3.2359    0.0000 O   0  0  0  0  0  0  0  0  0  0  0  0
   -2.2182   -1.8069    0.0000 C   0  0  0  0  0  0  0  0  0  0  0  0
   -1.8057   -1.0924    0.0000 C   0  0  0  0  0  0  0  0  0  0  0  0
   -0.9807   -1.0924    0.0000 C   0  0  0  0  0  0  0  0  0  0  0  0
    2.7318   -1.8069    0.0000 C   0  0  0  0  0  0  0  0  0  0  0  0
    3.1443   -1.0924    0.0000 O   0  0  0  0  0  0  0  0  0  0  0  0
    3.1443   -2.5214    0.0000 C   0  0  0  0  0  0  0  0  0  0  0  0
    3.9693   -2.5214    0.0000 C   0  0  0  0  0  0  0  0  0  0  0  0
    4.3818   -3.2359    0.0000 C   0  0  0  0  0  0  0  0  0  0  0  0
    3.9693   -3.9503    0.0000 C   0  0  0  0  0  0  0  0  0  0  0  0
    3.1443   -3.9503    0.0000 C   0  0  0  0  0  0  0  0  0  0  0  0
    2.7318   -3.2359    0.0000 C   0  0  0  0  0  0  0  0  0  0  0  0
  1  2  1  0
  2  3  1  0
  2  4  1  0
  4  5  1  0
  5  6  2  0
  6  7  1  0
  7  8  2  0
  8  9  1  0
  9 10  1  0
  9 11  2  0
 11 12  1  0
 12 13  1  6
 13 14  1  0
 14 15  1  6
 14 16  1  0
 16 17  1  0
 18 17  1  1
  7 19  1  0
 19 20  2  0
 19 21  1  0
 21 22  2  0
 22 23  1  0
 23 24  2  0
 24 25  1  0
 25 26  2  0
 18  2  1  0
 11  5  1  0
 18 12  1  0
 26 21  1  0
M  END
>  <Molecule ChEMBL ID>  (7) 
CHEMBL2064052

>  <Molecule Name>  (7) 
nan

>  <Molecule Max Phase>  (7) 
0

>  <Molecular Weight>  (7) 
352.43

>  <#RO5 Violations>  (7) 
0.0

>  <AlogP>  (7) 
4.04

>  <Compound Key>  (7) 
3

>  <Smiles>  (7) 
CC1(C)Oc2cc(cc(O)c2[C@@H]3C[C@H](O)CC[C@@H]13)C(=O)c4ccccc4

>  <Standard Type>  (7) 
Ki

>  <Standard Relation>  (7) 
'='

>  <Standard Value>  (7) 
587.0

>  <Standard Units>  (7) 
nM

>  <pChEMBL Value>  (7) 
6.23

>  <Data Validity Comment>  (7) 
nan

>  <Comment>  (7) 
nan

>  <Uo Units>  (7) 
UO_0000065

>  <Ligand Efficiency BEI>  (7) 
17.68

>  <Ligand Efficiency LE>  (7) 
0.33

>  <Ligand Efficiency LLE>  (7) 
2.19

>  <Ligand Efficiency SEI>  (7) 
9.33

>  <Potential Duplicate>  (7) 
False

>  <Assay ChEMBL ID>  (7) 
CHEMBL2065392

>  <Assay Description>  (7) 
Displacement of [3H]CP-55,940 from human CB2 receptor expressed in HEK293 cells

>  <Assay Type>  (7) 
B

>  <BAO Format ID>  (7) 
BAO_0000219

>  <BAO Label>  (7) 
cell-based format

>  <Assay Organism>  (7) 
Homo sapiens

>  <Assay Tissue ChEMBL ID>  (7) 
nan

>  <Assay Tissue Name>  (7) 
nan

>  <Assay Cell Type>  (7) 
HEK293

>  <Assay Subcellular Fraction>  (7) 
nan

>  <Target ChEMBL ID>  (7) 
CHEMBL253

>  <Target Name>  (7) 
Cannabinoid CB2 receptor

>  <Target Organism>  (7) 
Homo sapiens

>  <Target Type>  (7) 
SINGLE PROTEIN

>  <Document ChEMBL ID>  (7) 
CHEMBL2062418

>  <Source ID>  (7) 
1

>  <Source Description>  (7) 
Scientific Literature

>  <Document Journal>  (7) 
Bioorg. Med. Chem. Lett.

>  <Document Year>  (7) 
2012.0

>  <Cell ChEMBL ID>  (7) 
CHEMBL3307715

>  <Confidence Score>  (7) 
9

>  <pKi>  (7) 
6.231

>  <preds pKi>  (7) 
6.330

>  <CB2_pKi>  (7) 
6.23

$$$$

     RDKit          2D

 27 29  0  0  0  0  0  0  0  0999 V2000
   -4.0448   -3.3543    0.0000 C   0  0  0  0  0  0  0  0  0  0  0  0
   -3.2198   -3.3543    0.0000 C   0  0  0  0  0  0  0  0  0  0  0  0
   -2.8073   -2.6398    0.0000 C   0  0  0  0  0  0  0  0  0  0  0  0
   -1.9823   -2.6398    0.0000 S   0  0  0  0  0  0  0  0  0  0  0  0
   -1.5698   -1.9253    0.0000 C   0  0  0  0  0  0  0  0  0  0  0  0
   -1.9823   -1.2109    0.0000 O   0  0  0  0  0  0  0  0  0  0  0  0
   -0.7448   -1.9253    0.0000 C   0  0  0  0  0  0  0  0  0  0  0  0
   -0.7448   -2.7503    0.0000 C   0  0  0  0  0  0  0  0  0  0  0  0
   -0.7448   -1.1003    0.0000 C   0  0  0  0  0  0  0  0  0  0  0  0
    0.0802   -1.9253    0.0000 C   0  0  0  0  0  0  0  0  0  0  0  0
    0.4927   -1.2109    0.0000 C   0  0  0  0  0  0  0  0  0  0  0  0
    1.3177   -1.2109    0.0000 C   0  0  0  0  0  0  0  0  0  0  0  0
    1.7302   -0.4964    0.0000 O   0  0  0  0  0  0  0  0  0  0  0  0
    1.7302   -1.9253    0.0000 C   0  0  0  0  0  0  0  0  0  0  0  0
    2.5552   -1.9253    0.0000 C   0  0  0  0  0  0  0  0  0  0  0  0
    2.9677   -1.2109    0.0000 C   0  0  0  0  0  0  0  0  0  0  0  0
    3.7927   -1.2109    0.0000 C   0  0  0  0  0  0  0  0  0  0  0  0
    4.2052   -1.9253    0.0000 C   0  0  0  0  0  0  0  0  0  0  0  0
    3.7927   -2.6398    0.0000 C   0  0  0  0  0  0  0  0  0  0  0  0
    2.9677   -2.6398    0.0000 C   0  0  0  0  0  0  0  0  0  0  0  0
    2.5552   -3.3543    0.0000 C   0  0  0  0  0  0  0  0  0  0  0  0
    3.3305   -3.6365    0.0000 C   0  0  0  0  0  0  0  0  0  0  0  0
    2.4119   -4.1668    0.0000 C   0  0  0  0  0  0  0  0  0  0  0  0
    1.7302   -3.3543    0.0000 O   0  0  0  0  0  0  0  0  0  0  0  0
    1.3177   -2.6398    0.0000 C   0  0  0  0  0  0  0  0  0  0  0  0
    0.4927   -2.6398    0.0000 C   0  0  0  0  0  0  0  0  0  0  0  0
    4.2052   -0.4964    0.0000 C   0  0  0  0  0  0  0  0  0  0  0  0
  1  2  1  0
  2  3  1  0
  3  4  1  0
  4  5  1  0
  5  6  2  0
  5  7  1  0
  7  8  1  0
  7  9  1  0
  7 10  1  0
 10 11  2  0
 11 12  1  0
 12 13  1  0
 12 14  2  0
 14 15  1  0
 15 16  1  6
 16 17  1  0
 17 18  2  0
 18 19  1  0
 20 19  1  1
 20 21  1  0
 21 22  1  0
 21 23  1  0
 21 24  1  0
 24 25  1  0
 25 26  2  0
 17 27  1  0
 26 10  1  0
 25 14  1  0
 20 15  1  0
M  END
>  <Molecule ChEMBL ID>  (8) 
CHEMBL4068675

>  <Molecule Name>  (8) 
nan

>  <Molecule Max Phase>  (8) 
0

>  <Molecular Weight>  (8) 
388.57

>  <#RO5 Violations>  (8) 
1.0

>  <AlogP>  (8) 
5.95

>  <Compound Key>  (8) 
20

>  <Smiles>  (8) 
CCCSC(=O)C(C)(C)c1cc(O)c2[C@@H]3CC(=CC[C@H]3C(C)(C)Oc2c1)C

>  <Standard Type>  (8) 
Ki

>  <Standard Relation>  (8) 
'='

>  <Standard Value>  (8) 
0.7

>  <Standard Units>  (8) 
nM

>  <pChEMBL Value>  (8) 
9.15

>  <Data Validity Comment>  (8) 
nan

>  <Comment>  (8) 
nan

>  <Uo Units>  (8) 
UO_0000065

>  <Ligand Efficiency BEI>  (8) 
23.56

>  <Ligand Efficiency LE>  (8) 
0.46

>  <Ligand Efficiency LLE>  (8) 
3.2

>  <Ligand Efficiency SEI>  (8) 
19.68

>  <Potential Duplicate>  (8) 
False

>  <Assay ChEMBL ID>  (8) 
CHEMBL4000263

>  <Assay Description>  (8) 
Displacement of [3H]CP-55,940 from human CB2 receptor expressed in HEK293 cells by scintillation counting method

>  <Assay Type>  (8) 
B

>  <BAO Format ID>  (8) 
BAO_0000219

>  <BAO Label>  (8) 
cell-based format

>  <Assay Organism>  (8) 
Homo sapiens

>  <Assay Tissue ChEMBL ID>  (8) 
nan

>  <Assay Tissue Name>  (8) 
nan

>  <Assay Cell Type>  (8) 
HEK293

>  <Assay Subcellular Fraction>  (8) 
nan

>  <Target ChEMBL ID>  (8) 
CHEMBL253

>  <Target Name>  (8) 
Cannabinoid CB2 receptor

>  <Target Organism>  (8) 
Homo sapiens

>  <Target Type>  (8) 
SINGLE PROTEIN

>  <Document ChEMBL ID>  (8) 
CHEMBL4000142

>  <Source ID>  (8) 
1

>  <Source Description>  (8) 
Scientific Literature

>  <Document Journal>  (8) 
J Med Chem

>  <Document Year>  (8) 
2015.0

>  <Cell ChEMBL ID>  (8) 
CHEMBL3307715

>  <Confidence Score>  (8) 
9

>  <pKi>  (8) 
9.155

>  <preds pKi>  (8) 
8.643

>  <CB2_pKi>  (8) 
9.15

$$$$

     RDKit          2D

 35 38  0  0  0  0  0  0  0  0999 V2000
    0.7237   -1.9815    0.0000 C   0  0  0  0  0  0  0  0  0  0  0  0
    1.0593   -2.7351    0.0000 N   0  0  0  0  0  0  0  0  0  0  0  0
    1.8797   -2.8214    0.0000 C   0  0  0  0  0  0  0  0  0  0  0  0
    2.2153   -3.5751    0.0000 N   0  0  0  0  0  0  0  0  0  0  0  0
    1.7304   -4.2425    0.0000 S   0  0  0  0  0  0  0  0  0  0  0  0
    2.3978   -4.7274    0.0000 O   0  0  0  0  0  0  0  0  0  0  0  0
    1.0629   -3.7576    0.0000 O   0  0  0  0  0  0  0  0  0  0  0  0
    1.2454   -4.9099    0.0000 N   0  0  0  0  0  0  0  0  0  0  0  0
    1.5810   -5.6636    0.0000 C   0  0  0  0  0  0  0  0  0  0  0  0
    1.0961   -6.3310    0.0000 C   0  0  0  0  0  0  0  0  0  0  0  0
    0.2756   -6.2448    0.0000 C   0  0  0  0  0  0  0  0  0  0  0  0
   -0.0600   -5.4911    0.0000 C   0  0  0  0  0  0  0  0  0  0  0  0
    0.4250   -4.8237    0.0000 C   0  0  0  0  0  0  0  0  0  0  0  0
   -0.2093   -6.9123    0.0000 C   0  0  0  0  0  0  0  0  0  0  0  0
   -0.6942   -7.5797    0.0000 F   0  0  0  0  0  0  0  0  0  0  0  0
    0.4581   -7.3972    0.0000 F   0  0  0  0  0  0  0  0  0  0  0  0
   -0.8768   -6.4273    0.0000 F   0  0  0  0  0  0  0  0  0  0  0  0
    2.3647   -2.1539    0.0000 N   0  0  0  0  0  0  0  0  0  0  0  0
    2.1097   -1.3693    0.0000 C   0  0  0  0  0  0  0  0  0  0  0  0
    2.7772   -0.8844    0.0000 C   0  0  0  0  0  0  0  0  0  0  0  0
    3.4446   -1.3693    0.0000 C   0  0  0  0  0  0  0  0  0  0  0  0
    3.1897   -2.1539    0.0000 N   0  0  0  0  0  0  0  0  0  0  0  0
    4.2292   -1.1144    0.0000 C   0  0  0  0  0  0  0  0  0  0  0  0
    4.4007   -0.3074    0.0000 C   0  0  0  0  0  0  0  0  0  0  0  0
    5.1854   -0.0525    0.0000 C   0  0  0  0  0  0  0  0  0  0  0  0
    5.7985   -0.6045    0.0000 C   0  0  0  0  0  0  0  0  0  0  0  0
    6.5831   -0.3496    0.0000 Cl  0  0  0  0  0  0  0  0  0  0  0  0
    5.6269   -1.4115    0.0000 C   0  0  0  0  0  0  0  0  0  0  0  0
    4.8423   -1.6664    0.0000 C   0  0  0  0  0  0  0  0  0  0  0  0
    2.7772   -0.0594    0.0000 C   0  0  0  0  0  0  0  0  0  0  0  0
    2.0627    0.3531    0.0000 C   0  0  0  0  0  0  0  0  0  0  0  0
    2.0627    1.1781    0.0000 C   0  0  0  0  0  0  0  0  0  0  0  0
    2.7772    1.5906    0.0000 C   0  0  0  0  0  0  0  0  0  0  0  0
    3.4916    1.1781    0.0000 C   0  0  0  0  0  0  0  0  0  0  0  0
    3.4916    0.3531    0.0000 C   0  0  0  0  0  0  0  0  0  0  0  0
  1  2  1  0
  2  3  1  0
  3  4  2  0
  4  5  1  0
  5  6  2  0
  5  7  2  0
  5  8  1  0
  8  9  1  0
  9 10  1  0
 10 11  1  0
 11 12  1  0
 12 13  1  0
 11 14  1  0
 14 15  1  0
 14 16  1  0
 14 17  1  0
  3 18  1  0
 18 19  1  0
 20 19  1  0
 20 21  1  0
 21 22  2  0
 21 23  1  0
 23 24  2  0
 24 25  1  0
 25 26  2  0
 26 27  1  0
 26 28  1  0
 28 29  2  0
 20 30  1  6
 30 31  2  0
 31 32  1  0
 32 33  2  0
 33 34  1  0
 34 35  2  0
 13  8  1  0
 22 18  1  0
 29 23  1  0
 35 30  1  0
M  END
>  <Molecule ChEMBL ID>  (9) 
CHEMBL1080545

>  <Molecule Name>  (9) 
nan

>  <Molecule Max Phase>  (9) 
0

>  <Molecular Weight>  (9) 
528.0

>  <#RO5 Violations>  (9) 
1.0

>  <AlogP>  (9) 
4.24

>  <Compound Key>  (9) 
22

>  <Smiles>  (9) 
CN\C(=N/S(=O)(=O)N1CCC(CC1)C(F)(F)F)\N2C[C@@H](C(=N2)c3ccc(Cl)cc3)c4ccccc4

>  <Standard Type>  (9) 
Ki

>  <Standard Relation>  (9) 
'='

>  <Standard Value>  (9) 
305.0

>  <Standard Units>  (9) 
nM

>  <pChEMBL Value>  (9) 
6.52

>  <Data Validity Comment>  (9) 
nan

>  <Comment>  (9) 
nan

>  <Uo Units>  (9) 
UO_0000065

>  <Ligand Efficiency BEI>  (9) 
12.34

>  <Ligand Efficiency LE>  (9) 
0.25

>  <Ligand Efficiency LLE>  (9) 
2.28

>  <Ligand Efficiency SEI>  (9) 
8.42

>  <Potential Duplicate>  (9) 
False

>  <Assay ChEMBL ID>  (9) 
CHEMBL1101964

>  <Assay Description>  (9) 
Displacement of [3H]CP-55940 from human cannabinoid CB2 receptor expressed in CHO cells

>  <Assay Type>  (9) 
B

>  <BAO Format ID>  (9) 
BAO_0000219

>  <BAO Label>  (9) 
cell-based format

>  <Assay Organism>  (9) 
Homo sapiens

>  <Assay Tissue ChEMBL ID>  (9) 
nan

>  <Assay Tissue Name>  (9) 
nan

>  <Assay Cell Type>  (9) 
CHO

>  <Assay Subcellular Fraction>  (9) 
nan

>  <Target ChEMBL ID>  (9) 
CHEMBL253

>  <Target Name>  (9) 
Cannabinoid CB2 receptor

>  <Target Organism>  (9) 
Homo sapiens

>  <Target Type>  (9) 
SINGLE PROTEIN

>  <Document ChEMBL ID>  (9) 
CHEMBL1154936

>  <Source ID>  (9) 
1

>  <Source Description>  (9) 
Scientific Literature

>  <Document Journal>  (9) 
Bioorg. Med. Chem. Lett.

>  <Document Year>  (9) 
2010.0

>  <Cell ChEMBL ID>  (9) 
CHEMBL3308072

>  <Confidence Score>  (9) 
9

>  <pKi>  (9) 
6.516

>  <preds pKi>  (9) 
5.847

>  <CB2_pKi>  (9) 
6.52

$$$$

     RDKit          2D

 27 30  0  0  0  0  0  0  0  0999 V2000
   -0.9232   -4.9625    0.0000 C   0  0  0  0  0  0  0  0  0  0  0  0
   -0.3101   -4.4105    0.0000 C   0  0  0  0  0  0  0  0  0  0  0  0
    0.3030   -3.8585    0.0000 C   0  0  0  0  0  0  0  0  0  0  0  0
    0.8550   -4.4716    0.0000 C   0  0  0  0  0  0  0  0  0  0  0  0
    1.4681   -3.9195    0.0000 F   0  0  0  0  0  0  0  0  0  0  0  0
    1.4070   -5.0847    0.0000 F   0  0  0  0  0  0  0  0  0  0  0  0
    0.2419   -5.0236    0.0000 C   0  0  0  0  0  0  0  0  0  0  0  0
    0.7940   -5.6367    0.0000 F   0  0  0  0  0  0  0  0  0  0  0  0
   -0.3712   -5.5756    0.0000 F   0  0  0  0  0  0  0  0  0  0  0  0
   -0.8621   -3.7974    0.0000 C   0  0  0  0  0  0  0  0  0  0  0  0
   -1.6691   -3.9689    0.0000 O   0  0  0  0  0  0  0  0  0  0  0  0
   -0.6072   -3.0128    0.0000 C   0  0  0  0  0  0  0  0  0  0  0  0
   -1.0921   -2.3454    0.0000 C   0  0  0  0  0  0  0  0  0  0  0  0
   -0.6072   -1.6779    0.0000 N   0  0  0  0  0  0  0  0  0  0  0  0
   -0.8621   -0.8933    0.0000 C   0  0  0  0  0  0  0  0  0  0  0  0
   -0.3101   -0.2802    0.0000 C   0  0  0  0  0  0  0  0  0  0  0  0
   -0.5651    0.5044    0.0000 C   0  0  0  0  0  0  0  0  0  0  0  0
   -0.0130    1.1175    0.0000 C   0  0  0  0  0  0  0  0  0  0  0  0
    0.7940    0.9460    0.0000 O   0  0  0  0  0  0  0  0  0  0  0  0
    1.0489    0.1614    0.0000 C   0  0  0  0  0  0  0  0  0  0  0  0
    0.4969   -0.4517    0.0000 C   0  0  0  0  0  0  0  0  0  0  0  0
    0.1774   -1.9329    0.0000 C   0  0  0  0  0  0  0  0  0  0  0  0
    0.8919   -1.5204    0.0000 C   0  0  0  0  0  0  0  0  0  0  0  0
    1.6064   -1.9329    0.0000 C   0  0  0  0  0  0  0  0  0  0  0  0
    1.6064   -2.7579    0.0000 C   0  0  0  0  0  0  0  0  0  0  0  0
    0.8919   -3.1704    0.0000 C   0  0  0  0  0  0  0  0  0  0  0  0
    0.1774   -2.7579    0.0000 C   0  0  0  0  0  0  0  0  0  0  0  0
  1  2  1  0
  2  3  1  0
  3  4  1  0
  4  5  1  0
  4  6  1  0
  4  7  1  0
  7  8  1  0
  7  9  1  0
  2 10  1  0
 10 11  2  0
 10 12  1  0
 12 13  2  0
 13 14  1  0
 14 15  1  0
 15 16  1  0
 16 17  1  0
 17 18  1  0
 18 19  1  0
 19 20  1  0
 20 21  1  0
 14 22  1  0
 22 23  2  0
 23 24  1  0
 24 25  2  0
 25 26  1  0
 26 27  2  0
  7  2  1  0
 27 12  1  0
 21 16  1  0
 27 22  1  0
M  END
>  <Molecule ChEMBL ID>  (10) 
CHEMBL584528

>  <Molecule Name>  (10) 
nan

>  <Molecule Max Phase>  (10) 
0

>  <Molecular Weight>  (10) 
383.38

>  <#RO5 Violations>  (10) 
0.0

>  <AlogP>  (10) 
4.93

>  <Compound Key>  (10) 
18

>  <Smiles>  (10) 
CC1(CC(F)(F)C1(F)F)C(=O)c2cn(CC3CCOCC3)c4ccccc24

>  <Standard Type>  (10) 
Ki

>  <Standard Relation>  (10) 
'='

>  <Standard Value>  (10) 
47.0

>  <Standard Units>  (10) 
nM

>  <pChEMBL Value>  (10) 
7.33

>  <Data Validity Comment>  (10) 
nan

>  <Comment>  (10) 
nan

>  <Uo Units>  (10) 
UO_0000065

>  <Ligand Efficiency BEI>  (10) 
19.11

>  <Ligand Efficiency LE>  (10) 
0.37

>  <Ligand Efficiency LLE>  (10) 
2.4

>  <Ligand Efficiency SEI>  (10) 
23.46

>  <Potential Duplicate>  (10) 
False

>  <Assay ChEMBL ID>  (10) 
CHEMBL1040875

>  <Assay Description>  (10) 
Displacement of [3H]CP-55940 from human recombinant CB2 receptor expressed in HEK293 cells

>  <Assay Type>  (10) 
B

>  <BAO Format ID>  (10) 
BAO_0000219

>  <BAO Label>  (10) 
cell-based format

>  <Assay Organism>  (10) 
Homo sapiens

>  <Assay Tissue ChEMBL ID>  (10) 
nan

>  <Assay Tissue Name>  (10) 
nan

>  <Assay Cell Type>  (10) 
HEK293

>  <Assay Subcellular Fraction>  (10) 
nan

>  <Target ChEMBL ID>  (10) 
CHEMBL253

>  <Target Name>  (10) 
Cannabinoid CB2 receptor

>  <Target Organism>  (10) 
Homo sapiens

>  <Target Type>  (10) 
SINGLE PROTEIN

>  <Document ChEMBL ID>  (10) 
CHEMBL1156767

>  <Source ID>  (10) 
1

>  <Source Description>  (10) 
Scientific Literature

>  <Document Journal>  (10) 
J. Med. Chem.

>  <Document Year>  (10) 
2010.0

>  <Cell ChEMBL ID>  (10) 
CHEMBL3307715

>  <Confidence Score>  (10) 
9

>  <pKi>  (10) 
7.329

>  <preds pKi>  (10) 
7.116

>  <CB2_pKi>  (10) 
7.33

$$$$

     RDKit          2D

 34 36  0  0  0  0  0  0  0  0999 V2000
    1.6400   -3.7870    0.0000 C   0  0  0  0  0  0  0  0  0  0  0  0
    0.8299   -3.6311    0.0000 C   0  0  0  0  0  0  0  0  0  0  0  0
    0.5598   -2.8516    0.0000 C   0  0  0  0  0  0  0  0  0  0  0  0
   -0.2503   -2.6956    0.0000 N   0  0  0  0  0  0  0  0  0  0  0  0
   -0.7904   -3.3193    0.0000 C   0  0  0  0  0  0  0  0  0  0  0  0
   -0.5204   -4.0988    0.0000 C   0  0  0  0  0  0  0  0  0  0  0  0
   -1.0604   -4.7225    0.0000 C   0  0  0  0  0  0  0  0  0  0  0  0
   -0.5204   -1.9161    0.0000 C   0  0  0  0  0  0  0  0  0  0  0  0
   -1.3305   -1.7602    0.0000 C   0  0  0  0  0  0  0  0  0  0  0  0
   -1.6005   -0.9806    0.0000 C   0  0  0  0  0  0  0  0  0  0  0  0
   -1.0604   -0.3570    0.0000 C   0  0  0  0  0  0  0  0  0  0  0  0
   -0.2503   -0.5129    0.0000 C   0  0  0  0  0  0  0  0  0  0  0  0
    0.0197   -1.2925    0.0000 C   0  0  0  0  0  0  0  0  0  0  0  0
   -1.3305    0.4226    0.0000 C   0  0  0  0  0  0  0  0  0  0  0  0
   -2.1406    0.5785    0.0000 N   0  0  0  0  0  0  0  0  0  0  0  0
   -2.4107    1.3580    0.0000 C   0  0  0  0  0  0  0  0  0  0  0  0
   -1.8706    1.9817    0.0000 O   0  0  0  0  0  0  0  0  0  0  0  0
   -3.2208    1.5139    0.0000 C   0  0  0  0  0  0  0  0  0  0  0  0
   -3.4908    2.2935    0.0000 C   0  0  0  0  0  0  0  0  0  0  0  0
   -4.3010    2.4494    0.0000 C   0  0  0  0  0  0  0  0  0  0  0  0
   -4.5710    3.2289    0.0000 C   0  0  0  0  0  0  0  0  0  0  0  0
   -4.0309    3.8526    0.0000 C   0  0  0  0  0  0  0  0  0  0  0  0
   -3.2208    3.6967    0.0000 C   0  0  0  0  0  0  0  0  0  0  0  0
   -2.9508    2.9171    0.0000 C   0  0  0  0  0  0  0  0  0  0  0  0
   -0.7904    1.0462    0.0000 N   0  0  0  0  0  0  0  0  0  0  0  0
    0.0197    0.8903    0.0000 C   0  0  0  0  0  0  0  0  0  0  0  0
    0.2898    0.1107    0.0000 O   0  0  0  0  0  0  0  0  0  0  0  0
    0.5598    1.5139    0.0000 C   0  0  0  0  0  0  0  0  0  0  0  0
    1.3700    1.3580    0.0000 C   0  0  0  0  0  0  0  0  0  0  0  0
    1.9100    1.9817    0.0000 C   0  0  0  0  0  0  0  0  0  0  0  0
    2.7202    1.8258    0.0000 C   0  0  0  0  0  0  0  0  0  0  0  0
    2.9902    1.0462    0.0000 C   0  0  0  0  0  0  0  0  0  0  0  0
    2.4501    0.4226    0.0000 C   0  0  0  0  0  0  0  0  0  0  0  0
    1.6400    0.5785    0.0000 C   0  0  0  0  0  0  0  0  0  0  0  0
  1  2  1  0
  2  3  1  0
  3  4  1  0
  4  5  1  0
  5  6  1  0
  6  7  1  0
  4  8  1  0
  8  9  2  0
  9 10  1  0
 10 11  2  0
 11 12  1  0
 12 13  2  0
 11 14  1  0
 14 15  1  0
 15 16  1  0
 16 17  2  0
 16 18  1  0
 18 19  1  0
 19 20  2  0
 20 21  1  0
 21 22  2  0
 22 23  1  0
 23 24  2  0
 14 25  1  0
 25 26  1  0
 26 27  2  0
 26 28  1  0
 28 29  1  0
 29 30  2  0
 30 31  1  0
 31 32  2  0
 32 33  1  0
 33 34  2  0
 13  8  1  0
 24 19  1  0
 34 29  1  0
M  END
>  <Molecule ChEMBL ID>  (11) 
CHEMBL2179751

>  <Molecule Name>  (11) 
nan

>  <Molecule Max Phase>  (11) 
0

>  <Molecular Weight>  (11) 
457.62

>  <#RO5 Violations>  (11) 
1.0

>  <AlogP>  (11) 
5.03

>  <Compound Key>  (11) 
27

>  <Smiles>  (11) 
CCCN(CCC)c1ccc(cc1)C(NC(=O)Cc2ccccc2)NC(=O)Cc3ccccc3

>  <Standard Type>  (11) 
Ki

>  <Standard Relation>  (11) 
'='

>  <Standard Value>  (11) 
22.0

>  <Standard Units>  (11) 
nM

>  <pChEMBL Value>  (11) 
7.66

>  <Data Validity Comment>  (11) 
nan

>  <Comment>  (11) 
nan

>  <Uo Units>  (11) 
UO_0000065

>  <Ligand Efficiency BEI>  (11) 
16.73

>  <Ligand Efficiency LE>  (11) 
0.31

>  <Ligand Efficiency LLE>  (11) 
2.63

>  <Ligand Efficiency SEI>  (11) 
12.46

>  <Potential Duplicate>  (11) 
False

>  <Assay ChEMBL ID>  (11) 
CHEMBL2183177

>  <Assay Description>  (11) 
Displacement of [3H]CP55940 from human CB2 receptor expressed in CHO cells incubated for 1 hr

>  <Assay Type>  (11) 
B

>  <BAO Format ID>  (11) 
BAO_0000219

>  <BAO Label>  (11) 
cell-based format

>  <Assay Organism>  (11) 
Homo sapiens

>  <Assay Tissue ChEMBL ID>  (11) 
nan

>  <Assay Tissue Name>  (11) 
nan

>  <Assay Cell Type>  (11) 
CHO

>  <Assay Subcellular Fraction>  (11) 
nan

>  <Target ChEMBL ID>  (11) 
CHEMBL253

>  <Target Name>  (11) 
Cannabinoid CB2 receptor

>  <Target Organism>  (11) 
Homo sapiens

>  <Target Type>  (11) 
SINGLE PROTEIN

>  <Document ChEMBL ID>  (11) 
CHEMBL2177038

>  <Source ID>  (11) 
1

>  <Source Description>  (11) 
Scientific Literature

>  <Document Journal>  (11) 
J. Med. Chem.

>  <Document Year>  (11) 
2012.0

>  <Cell ChEMBL ID>  (11) 
CHEMBL3308072

>  <Confidence Score>  (11) 
9

>  <pKi>  (11) 
7.658

>  <preds pKi>  (11) 
6.490

>  <CB2_pKi>  (11) 
7.66

$$$$

     RDKit          2D

 33 37  0  0  0  0  0  0  0  0999 V2000
    1.5403   -4.4301    0.0000 C   0  0  0  0  0  0  0  0  0  0  0  0
    0.8258   -4.0176    0.0000 C   0  0  0  0  0  0  0  0  0  0  0  0
    0.8258   -3.1926    0.0000 N   0  0  0  0  0  0  0  0  0  0  0  0
    0.1114   -2.7801    0.0000 C   0  0  0  0  0  0  0  0  0  0  0  0
    0.1114   -1.9551    0.0000 C   0  0  0  0  0  0  0  0  0  0  0  0
   -0.6031   -1.5426    0.0000 C   0  0  0  0  0  0  0  0  0  0  0  0
   -1.3176   -1.9551    0.0000 O   0  0  0  0  0  0  0  0  0  0  0  0
   -0.6031   -0.7176    0.0000 N   0  0  0  0  0  0  0  0  0  0  0  0
   -1.3176   -0.3051    0.0000 C   0  0  0  0  0  0  0  0  0  0  0  0
   -1.3176    0.5199    0.0000 C   0  0  0  0  0  0  0  0  0  0  0  0
   -0.6031    0.9324    0.0000 C   0  0  0  0  0  0  0  0  0  0  0  0
   -2.0320    0.9324    0.0000 C   0  0  0  0  0  0  0  0  0  0  0  0
   -2.7465    0.5199    0.0000 C   0  0  0  0  0  0  0  0  0  0  0  0
   -2.7465   -0.3051    0.0000 C   0  0  0  0  0  0  0  0  0  0  0  0
   -2.1352    0.2860    0.0000 C   0  0  0  0  0  0  0  0  0  0  0  0
   -2.0320   -0.7176    0.0000 C   0  0  0  0  0  0  0  0  0  0  0  0
   -2.5623   -1.3496    0.0000 C   0  0  0  0  0  0  0  0  0  0  0  0
   -1.5017   -1.3496    0.0000 C   0  0  0  0  0  0  0  0  0  0  0  0
    0.8258   -1.5426    0.0000 C   0  0  0  0  0  0  0  0  0  0  0  0
    0.8258   -0.7176    0.0000 O   0  0  0  0  0  0  0  0  0  0  0  0
    1.5403   -1.9551    0.0000 C   0  0  0  0  0  0  0  0  0  0  0  0
    2.2548   -1.5426    0.0000 C   0  0  0  0  0  0  0  0  0  0  0  0
    2.9693   -1.9551    0.0000 C   0  0  0  0  0  0  0  0  0  0  0  0
    2.9693   -2.7801    0.0000 C   0  0  0  0  0  0  0  0  0  0  0  0
    3.6837   -3.1926    0.0000 S   0  0  0  0  0  0  0  0  0  0  0  0
    3.6837   -4.0176    0.0000 C   0  0  0  0  0  0  0  0  0  0  0  0
    4.3982   -4.4301    0.0000 C   0  0  0  0  0  0  0  0  0  0  0  0
    4.3982   -5.2551    0.0000 C   0  0  0  0  0  0  0  0  0  0  0  0
    3.6837   -5.6676    0.0000 C   0  0  0  0  0  0  0  0  0  0  0  0
    2.9693   -5.2551    0.0000 C   0  0  0  0  0  0  0  0  0  0  0  0
    2.9693   -4.4301    0.0000 C   0  0  0  0  0  0  0  0  0  0  0  0
    2.2548   -3.1926    0.0000 C   0  0  0  0  0  0  0  0  0  0  0  0
    1.5403   -2.7801    0.0000 C   0  0  0  0  0  0  0  0  0  0  0  0
  1  2  1  0
  2  3  1  0
  3  4  1  0
  4  5  2  0
  5  6  1  0
  6  7  2  0
  6  8  1  0
  9  8  1  6
  9 10  1  0
 10 11  1  6
 10 12  1  0
 12 13  1  0
 13 14  1  0
 14 15  1  0
 14 16  1  0
 16 17  1  0
 16 18  1  0
  5 19  1  0
 19 20  2  0
 19 21  1  0
 21 22  2  0
 22 23  1  0
 23 24  2  0
 24 25  1  0
 25 26  1  0
 26 27  2  0
 27 28  1  0
 28 29  2  0
 29 30  1  0
 30 31  2  0
 24 32  1  0
 32 33  2  0
 33  3  1  0
 16  9  1  0
 15 10  1  0
 33 21  1  0
 31 26  1  0
M  END
>  <Molecule ChEMBL ID>  (12) 
CHEMBL2152810

>  <Molecule Name>  (12) 
nan

>  <Molecule Max Phase>  (12) 
0

>  <Molecular Weight>  (12) 
460.64

>  <#RO5 Violations>  (12) 
1.0

>  <AlogP>  (12) 
6.12

>  <Compound Key>  (12) 
15

>  <Smiles>  (12) 
CCN1C=C(C(=O)N[C@H]2[C@]3(C)CCC(C3)C2(C)C)C(=O)c4ccc(Sc5ccccc5)cc14

>  <Standard Type>  (12) 
Ki

>  <Standard Relation>  (12) 
'='

>  <Standard Value>  (12) 
4.4

>  <Standard Units>  (12) 
nM

>  <pChEMBL Value>  (12) 
8.36

>  <Data Validity Comment>  (12) 
nan

>  <Comment>  (12) 
nan

>  <Uo Units>  (12) 
UO_0000065

>  <Ligand Efficiency BEI>  (12) 
18.14

>  <Ligand Efficiency LE>  (12) 
0.35

>  <Ligand Efficiency LLE>  (12) 
2.24

>  <Ligand Efficiency SEI>  (12) 
16.35

>  <Potential Duplicate>  (12) 
False

>  <Assay ChEMBL ID>  (12) 
CHEMBL2154766

>  <Assay Description>  (12) 
Displacement of [3H]CP55940 from human recombinant CB2 receptor transfected in HEK cell membranes

>  <Assay Type>  (12) 
B

>  <BAO Format ID>  (12) 
BAO_0000219

>  <BAO Label>  (12) 
cell-based format

>  <Assay Organism>  (12) 
Homo sapiens

>  <Assay Tissue ChEMBL ID>  (12) 
nan

>  <Assay Tissue Name>  (12) 
nan

>  <Assay Cell Type>  (12) 
HEK293

>  <Assay Subcellular Fraction>  (12) 
nan

>  <Target ChEMBL ID>  (12) 
CHEMBL253

>  <Target Name>  (12) 
Cannabinoid CB2 receptor

>  <Target Organism>  (12) 
Homo sapiens

>  <Target Type>  (12) 
SINGLE PROTEIN

>  <Document ChEMBL ID>  (12) 
CHEMBL2151006

>  <Source ID>  (12) 
1

>  <Source Description>  (12) 
Scientific Literature

>  <Document Journal>  (12) 
Eur. J. Med. Chem.

>  <Document Year>  (12) 
2012.0

>  <Cell ChEMBL ID>  (12) 
CHEMBL3307715

>  <Confidence Score>  (12) 
9

>  <pKi>  (12) 
8.357

>  <preds pKi>  (12) 
8.146

>  <CB2_pKi>  (12) 
8.36

$$$$

     RDKit          2D

 26 29  0  0  0  0  0  0  0  0999 V2000
    1.0070    1.7044    0.0000 C   0  0  0  0  0  0  0  0  0  0  0  0
    0.2925    1.2919    0.0000 C   0  0  0  0  0  0  0  0  0  0  0  0
    0.2925    0.4669    0.0000 C   0  0  0  0  0  0  0  0  0  0  0  0
   -0.4220    0.0544    0.0000 C   0  0  0  0  0  0  0  0  0  0  0  0
   -1.1364    0.4669    0.0000 C   0  0  0  0  0  0  0  0  0  0  0  0
   -1.9210    0.2119    0.0000 C   0  0  0  0  0  0  0  0  0  0  0  0
   -2.4060    0.8794    0.0000 C   0  0  0  0  0  0  0  0  0  0  0  0
   -1.9210    1.5468    0.0000 N   0  0  0  0  0  0  0  0  0  0  0  0
   -2.1760    2.3314    0.0000 C   0  0  0  0  0  0  0  0  0  0  0  0
   -1.6240    2.9445    0.0000 C   0  0  0  0  0  0  0  0  0  0  0  0
   -1.8789    3.7292    0.0000 C   0  0  0  0  0  0  0  0  0  0  0  0
   -1.3269    4.3423    0.0000 C   0  0  0  0  0  0  0  0  0  0  0  0
   -0.5199    4.1707    0.0000 O   0  0  0  0  0  0  0  0  0  0  0  0
   -0.2649    3.3861    0.0000 C   0  0  0  0  0  0  0  0  0  0  0  0
   -0.8170    2.7730    0.0000 C   0  0  0  0  0  0  0  0  0  0  0  0
   -1.1364    1.2919    0.0000 C   0  0  0  0  0  0  0  0  0  0  0  0
   -0.4220    1.7044    0.0000 C   0  0  0  0  0  0  0  0  0  0  0  0
   -2.1760   -0.5727    0.0000 C   0  0  0  0  0  0  0  0  0  0  0  0
   -1.6240   -1.1858    0.0000 O   0  0  0  0  0  0  0  0  0  0  0  0
   -2.9830   -0.7442    0.0000 C   0  0  0  0  0  0  0  0  0  0  0  0
   -3.5961   -1.2962    0.0000 C   0  0  0  0  0  0  0  0  0  0  0  0
   -3.1589   -1.9959    0.0000 C   0  0  0  0  0  0  0  0  0  0  0  0
   -4.3610   -1.6053    0.0000 C   0  0  0  0  0  0  0  0  0  0  0  0
   -3.7676   -0.4893    0.0000 C   0  0  0  0  0  0  0  0  0  0  0  0
   -4.5921   -0.5181    0.0000 C   0  0  0  0  0  0  0  0  0  0  0  0
   -3.6528    0.3277    0.0000 C   0  0  0  0  0  0  0  0  0  0  0  0
  1  2  1  0
  2  3  2  0
  3  4  1  0
  4  5  2  0
  5  6  1  0
  6  7  2  0
  7  8  1  0
  8  9  1  0
  9 10  1  0
 10 11  1  0
 11 12  1  0
 12 13  1  0
 13 14  1  0
 14 15  1  0
  8 16  1  0
 16 17  2  0
  6 18  1  0
 18 19  2  0
 18 20  1  0
 20 21  1  0
 21 22  1  0
 21 23  1  0
 21 24  1  0
 24 25  1  0
 24 26  1  0
 17  2  1  0
 16  5  1  0
 15 10  1  0
 24 20  1  0
M  END
>  <Molecule ChEMBL ID>  (13) 
CHEMBL271839

>  <Molecule Name>  (13) 
nan

>  <Molecule Max Phase>  (13) 
0

>  <Molecular Weight>  (13) 
353.51

>  <#RO5 Violations>  (13) 
1.0

>  <AlogP>  (13) 
5.24

>  <Compound Key>  (13) 
7

>  <Smiles>  (13) 
Cc1ccc2c(cn(CC3CCOCC3)c2c1)C(=O)C4C(C)(C)C4(C)C

>  <Standard Type>  (13) 
Ki

>  <Standard Relation>  (13) 
'='

>  <Standard Value>  (13) 
0.1479

>  <Standard Units>  (13) 
nM

>  <pChEMBL Value>  (13) 
9.83

>  <Data Validity Comment>  (13) 
nan

>  <Comment>  (13) 
nan

>  <Uo Units>  (13) 
UO_0000065

>  <Ligand Efficiency BEI>  (13) 
27.81

>  <Ligand Efficiency LE>  (13) 
0.52

>  <Ligand Efficiency LLE>  (13) 
4.59

>  <Ligand Efficiency SEI>  (13) 
31.48

>  <Potential Duplicate>  (13) 
False

>  <Assay ChEMBL ID>  (13) 
CHEMBL1837632

>  <Assay Description>  (13) 
Displacement of [3H]-WIN 55,212-2 from human CB2 receptor expressed in human HEK293 cells after 90 mins by radioligand assay

>  <Assay Type>  (13) 
B

>  <BAO Format ID>  (13) 
BAO_0000219

>  <BAO Label>  (13) 
cell-based format

>  <Assay Organism>  (13) 
Homo sapiens

>  <Assay Tissue ChEMBL ID>  (13) 
nan

>  <Assay Tissue Name>  (13) 
nan

>  <Assay Cell Type>  (13) 
HEK293

>  <Assay Subcellular Fraction>  (13) 
nan

>  <Target ChEMBL ID>  (13) 
CHEMBL253

>  <Target Name>  (13) 
Cannabinoid CB2 receptor

>  <Target Organism>  (13) 
Homo sapiens

>  <Target Type>  (13) 
SINGLE PROTEIN

>  <Document ChEMBL ID>  (13) 
CHEMBL1833961

>  <Source ID>  (13) 
1

>  <Source Description>  (13) 
Scientific Literature

>  <Document Journal>  (13) 
Eur. J. Med. Chem.

>  <Document Year>  (13) 
2011.0

>  <Cell ChEMBL ID>  (13) 
CHEMBL3307715

>  <Confidence Score>  (13) 
9

>  <pKi>  (13) 
9.796

>  <preds pKi>  (13) 
9.306

>  <CB2_pKi>  (13) 
9.80

$$$$

     RDKit          2D

 26 28  0  0  0  0  0  0  0  0999 V2000
   -7.3133    1.3049    0.0000 Br  0  0  0  0  0  0  0  0  0  0  0  0
   -6.5989    0.8924    0.0000 C   0  0  0  0  0  0  0  0  0  0  0  0
   -5.8844    1.3049    0.0000 C   0  0  0  0  0  0  0  0  0  0  0  0
   -5.1699    0.8924    0.0000 C   0  0  0  0  0  0  0  0  0  0  0  0
   -5.1699    0.0674    0.0000 C   0  0  0  0  0  0  0  0  0  0  0  0
   -5.8844   -0.3451    0.0000 C   0  0  0  0  0  0  0  0  0  0  0  0
   -6.5989    0.0674    0.0000 C   0  0  0  0  0  0  0  0  0  0  0  0
   -4.4554   -0.3451    0.0000 C   0  0  0  0  0  0  0  0  0  0  0  0
   -3.7410    0.0674    0.0000 C   0  0  0  0  0  0  0  0  0  0  0  0
   -3.7410    0.8924    0.0000 O   0  0  0  0  0  0  0  0  0  0  0  0
   -3.0265   -0.3451    0.0000 N   0  0  0  0  0  0  0  0  0  0  0  0
   -2.3120    0.0674    0.0000 C   0  0  0  0  0  0  0  0  0  0  0  0
   -1.5976   -0.3451    0.0000 C   0  0  0  0  0  0  0  0  0  0  0  0
   -0.8831    0.0674    0.0000 C   0  0  0  0  0  0  0  0  0  0  0  0
   -0.1686   -0.3451    0.0000 C   0  0  0  0  0  0  0  0  0  0  0  0
    0.5458    0.0674    0.0000 C   0  0  0  0  0  0  0  0  0  0  0  0
    1.2603   -0.3451    0.0000 C   0  0  0  0  0  0  0  0  0  0  0  0
    1.2603   -1.1701    0.0000 C   0  0  0  0  0  0  0  0  0  0  0  0
    0.5458   -1.5826    0.0000 C   0  0  0  0  0  0  0  0  0  0  0  0
   -0.1686   -1.1701    0.0000 C   0  0  0  0  0  0  0  0  0  0  0  0
   -4.4554   -1.1701    0.0000 C   0  0  0  0  0  0  0  0  0  0  0  0
   -3.7410   -1.5826    0.0000 C   0  0  0  0  0  0  0  0  0  0  0  0
   -3.7410   -2.4076    0.0000 C   0  0  0  0  0  0  0  0  0  0  0  0
   -4.4554   -2.8201    0.0000 C   0  0  0  0  0  0  0  0  0  0  0  0
   -5.1699   -2.4076    0.0000 C   0  0  0  0  0  0  0  0  0  0  0  0
   -5.1699   -1.5826    0.0000 C   0  0  0  0  0  0  0  0  0  0  0  0
  1  2  1  0
  2  3  2  0
  3  4  1  0
  4  5  2  0
  5  6  1  0
  6  7  2  0
  5  8  1  0
  8  9  1  0
  9 10  2  0
  9 11  1  0
 11 12  1  0
 12 13  1  0
 13 14  1  0
 14 15  1  0
 15 16  2  0
 16 17  1  0
 17 18  2  0
 18 19  1  0
 19 20  2  0
  8 21  1  0
 21 22  2  0
 22 23  1  0
 23 24  2  0
 24 25  1  0
 25 26  2  0
  7  2  1  0
 20 15  1  0
 26 21  1  0
M  END
>  <Molecule ChEMBL ID>  (14) 
CHEMBL478643

>  <Molecule Name>  (14) 
nan

>  <Molecule Max Phase>  (14) 
0

>  <Molecular Weight>  (14) 
408.34

>  <#RO5 Violations>  (14) 
1.0

>  <AlogP>  (14) 
5.33

>  <Compound Key>  (14) 
10c

>  <Smiles>  (14) 
Brc1ccc(cc1)C(C(=O)NCCCc2ccccc2)c3ccccc3

>  <Standard Type>  (14) 
Ki

>  <Standard Relation>  (14) 
'='

>  <Standard Value>  (14) 
1800.0

>  <Standard Units>  (14) 
nM

>  <pChEMBL Value>  (14) 
5.75

>  <Data Validity Comment>  (14) 
nan

>  <Comment>  (14) 
nan

>  <Uo Units>  (14) 
UO_0000065

>  <Ligand Efficiency BEI>  (14) 
14.07

>  <Ligand Efficiency LE>  (14) 
0.3

>  <Ligand Efficiency LLE>  (14) 
0.41

>  <Ligand Efficiency SEI>  (14) 
19.74

>  <Potential Duplicate>  (14) 
False

>  <Assay ChEMBL ID>  (14) 
CHEMBL981123

>  <Assay Description>  (14) 
Displacement of [3H]CP-55940 from human recombinant CB2 receptor expressed in HEK cells

>  <Assay Type>  (14) 
B

>  <BAO Format ID>  (14) 
BAO_0000219

>  <BAO Label>  (14) 
cell-based format

>  <Assay Organism>  (14) 
Homo sapiens

>  <Assay Tissue ChEMBL ID>  (14) 
nan

>  <Assay Tissue Name>  (14) 
nan

>  <Assay Cell Type>  (14) 
HEK293

>  <Assay Subcellular Fraction>  (14) 
nan

>  <Target ChEMBL ID>  (14) 
CHEMBL253

>  <Target Name>  (14) 
Cannabinoid CB2 receptor

>  <Target Organism>  (14) 
Homo sapiens

>  <Target Type>  (14) 
SINGLE PROTEIN

>  <Document ChEMBL ID>  (14) 
CHEMBL1155783

>  <Source ID>  (14) 
1

>  <Source Description>  (14) 
Scientific Literature

>  <Document Journal>  (14) 
Bioorg. Med. Chem.

>  <Document Year>  (14) 
2008.0

>  <Cell ChEMBL ID>  (14) 
CHEMBL3307715

>  <Confidence Score>  (14) 
9

>  <pKi>  (14) 
5.745

>  <preds pKi>  (14) 
5.984

>  <CB2_pKi>  (14) 
5.75

$$$$

     RDKit          2D

 32 36  0  0  0  0  0  0  0  0999 V2000
    0.1721   -5.5351    0.0000 Cl  0  0  0  0  0  0  0  0  0  0  0  0
   -0.1477   -4.7746    0.0000 C   0  0  0  0  0  0  0  0  0  0  0  0
    0.3510   -4.1174    0.0000 C   0  0  0  0  0  0  0  0  0  0  0  0
    0.0312   -3.3569    0.0000 C   0  0  0  0  0  0  0  0  0  0  0  0
   -0.7873   -3.2536    0.0000 C   0  0  0  0  0  0  0  0  0  0  0  0
   -1.2860   -3.9108    0.0000 C   0  0  0  0  0  0  0  0  0  0  0  0
   -2.1045   -3.8076    0.0000 Cl  0  0  0  0  0  0  0  0  0  0  0  0
   -0.9662   -4.6713    0.0000 C   0  0  0  0  0  0  0  0  0  0  0  0
   -1.1071   -2.4931    0.0000 N   0  0  0  0  0  0  0  0  0  0  0  0
   -1.9103   -2.3049    0.0000 N   0  0  0  0  0  0  0  0  0  0  0  0
   -1.9795   -1.4828    0.0000 C   0  0  0  0  0  0  0  0  0  0  0  0
   -2.6852   -1.0555    0.0000 C   0  0  0  0  0  0  0  0  0  0  0  0
   -2.6681   -0.2307    0.0000 O   0  0  0  0  0  0  0  0  0  0  0  0
   -3.4081   -1.4530    0.0000 N   0  0  0  0  0  0  0  0  0  0  0  0
   -3.4253   -2.2779    0.0000 C   0  0  0  0  0  0  0  0  0  0  0  0
   -2.7196   -2.7051    0.0000 C   0  0  0  0  0  0  0  0  0  0  0  0
   -2.7367   -3.5300    0.0000 C   0  0  0  0  0  0  0  0  0  0  0  0
   -3.4596   -3.9275    0.0000 C   0  0  0  0  0  0  0  0  0  0  0  0
   -4.1653   -3.5002    0.0000 C   0  0  0  0  0  0  0  0  0  0  0  0
   -4.1482   -2.6754    0.0000 C   0  0  0  0  0  0  0  0  0  0  0  0
   -1.2190   -1.1630    0.0000 C   0  0  0  0  0  0  0  0  0  0  0  0
   -1.0670   -0.3521    0.0000 C   0  0  0  0  0  0  0  0  0  0  0  0
   -0.3382    0.0346    0.0000 C   0  0  0  0  0  0  0  0  0  0  0  0
    0.4185   -0.2941    0.0000 C   0  0  0  0  0  0  0  0  0  0  0  0
    0.6333   -1.0906    0.0000 C   0  0  0  0  0  0  0  0  0  0  0  0
    1.4533   -1.1816    0.0000 C   0  0  0  0  0  0  0  0  0  0  0  0
    1.7844   -1.9372    0.0000 C   0  0  0  0  0  0  0  0  0  0  0  0
    2.6044   -2.0283    0.0000 Cl  0  0  0  0  0  0  0  0  0  0  0  0
    1.2956   -2.6018    0.0000 C   0  0  0  0  0  0  0  0  0  0  0  0
    0.4757   -2.5108    0.0000 C   0  0  0  0  0  0  0  0  0  0  0  0
    0.1445   -1.7552    0.0000 C   0  0  0  0  0  0  0  0  0  0  0  0
   -0.6798   -1.7874    0.0000 C   0  0  0  0  0  0  0  0  0  0  0  0
  1  2  1  0
  2  3  2  0
  3  4  1  0
  4  5  2  0
  5  6  1  0
  6  7  1  0
  6  8  2  0
  5  9  1  0
  9 10  1  0
 10 11  2  0
 11 12  1  0
 12 13  2  0
 12 14  1  0
 14 15  1  0
 15 16  1  0
 16 17  1  0
 17 18  1  0
 18 19  1  0
 19 20  1  0
 11 21  1  0
 21 22  1  0
 22 23  1  0
 23 24  1  0
 24 25  1  0
 25 26  2  0
 26 27  1  0
 27 28  1  0
 27 29  2  0
 29 30  1  0
 30 31  2  0
 31 32  1  0
  8  2  1  0
 32  9  1  0
 20 15  1  0
 32 21  2  0
 31 25  1  0
M  END
>  <Molecule ChEMBL ID>  (15) 
CHEMBL225622

>  <Molecule Name>  (15) 
nan

>  <Molecule Max Phase>  (15) 
0

>  <Molecular Weight>  (15) 
488.85

>  <#RO5 Violations>  (15) 
1.0

>  <AlogP>  (15) 
7.05

>  <Compound Key>  (15) 
9d

>  <Smiles>  (15) 
Clc1ccc(c(Cl)c1)n2nc(C(=O)NC3CCCCC3)c4CCCc5cc(Cl)ccc5c24

>  <Standard Type>  (15) 
Ki

>  <Standard Relation>  (15) 
'='

>  <Standard Value>  (15) 
17.9

>  <Standard Units>  (15) 
nM

>  <pChEMBL Value>  (15) 
7.75

>  <Data Validity Comment>  (15) 
nan

>  <Comment>  (15) 
nan

>  <Uo Units>  (15) 
UO_0000065

>  <Ligand Efficiency BEI>  (15) 
15.85

>  <Ligand Efficiency LE>  (15) 
0.33

>  <Ligand Efficiency LLE>  (15) 
0.7

>  <Ligand Efficiency SEI>  (15) 
16.51

>  <Potential Duplicate>  (15) 
False

>  <Assay ChEMBL ID>  (15) 
CHEMBL3857710

>  <Assay Description>  (15) 
Displacement of [3H]-CP55,940 from human CB2 receptor transfected in CHO cell membranes after 60 mins by liquid scintillation spectrometry

>  <Assay Type>  (15) 
B

>  <BAO Format ID>  (15) 
BAO_0000219

>  <BAO Label>  (15) 
cell-based format

>  <Assay Organism>  (15) 
Homo sapiens

>  <Assay Tissue ChEMBL ID>  (15) 
nan

>  <Assay Tissue Name>  (15) 
nan

>  <Assay Cell Type>  (15) 
CHO

>  <Assay Subcellular Fraction>  (15) 
nan

>  <Target ChEMBL ID>  (15) 
CHEMBL253

>  <Target Name>  (15) 
Cannabinoid CB2 receptor

>  <Target Organism>  (15) 
Homo sapiens

>  <Target Type>  (15) 
SINGLE PROTEIN

>  <Document ChEMBL ID>  (15) 
CHEMBL3856211

>  <Source ID>  (15) 
1

>  <Source Description>  (15) 
Scientific Literature

>  <Document Journal>  (15) 
Eur J Med Chem

>  <Document Year>  (15) 
2016.0

>  <Cell ChEMBL ID>  (15) 
CHEMBL3308072

>  <Confidence Score>  (15) 
9

>  <pKi>  (15) 
7.747

>  <preds pKi>  (15) 
7.347

>  <CB2_pKi>  (15) 
7.75

$$$$

     RDKit          2D

 35 41  0  0  0  0  0  0  0  0999 V2000
   -0.2372    1.3935    0.0000 C   0  0  0  0  0  0  0  0  0  0  0  0
   -0.9517    0.9810    0.0000 C   0  0  0  0  0  0  0  0  0  0  0  0
   -0.2603    0.5309    0.0000 C   0  0  0  0  0  0  0  0  0  0  0  0
   -1.1695    0.5250    0.0000 C   0  0  0  0  0  0  0  0  0  0  0  0
   -1.2136    1.3488    0.0000 C   0  0  0  0  0  0  0  0  0  0  0  0
   -1.9050    1.7990    0.0000 C   0  0  0  0  0  0  0  0  0  0  0  0
   -2.1210    2.5952    0.0000 C   0  0  0  0  0  0  0  0  0  0  0  0
   -0.9958    1.8049    0.0000 C   0  0  0  0  0  0  0  0  0  0  0  0
   -2.5522    1.4254    0.0000 C   0  0  0  0  0  0  0  0  0  0  0  0
   -2.5081    0.6015    0.0000 C   0  0  0  0  0  0  0  0  0  0  0  0
   -1.8167    0.1513    0.0000 C   0  0  0  0  0  0  0  0  0  0  0  0
   -1.5989    0.6073    0.0000 C   0  0  0  0  0  0  0  0  0  0  0  0
   -3.2226    0.1890    0.0000 N   0  0  0  0  0  0  0  0  0  0  0  0
   -3.2226   -0.6360    0.0000 C   0  0  0  0  0  0  0  0  0  0  0  0
   -2.5081   -1.0485    0.0000 O   0  0  0  0  0  0  0  0  0  0  0  0
   -3.9370   -1.0485    0.0000 C   0  0  0  0  0  0  0  0  0  0  0  0
   -3.9370   -1.8735    0.0000 C   0  0  0  0  0  0  0  0  0  0  0  0
   -4.6515   -2.2860    0.0000 N   0  0  0  0  0  0  0  0  0  0  0  0
   -4.6515   -3.1110    0.0000 C   0  0  0  0  0  0  0  0  0  0  0  0
   -5.3660   -3.5235    0.0000 C   0  0  0  0  0  0  0  0  0  0  0  0
   -6.0805   -3.1110    0.0000 O   0  0  0  0  0  0  0  0  0  0  0  0
   -6.0805   -2.2860    0.0000 C   0  0  0  0  0  0  0  0  0  0  0  0
   -6.7949   -1.8735    0.0000 C   0  0  0  0  0  0  0  0  0  0  0  0
   -6.7949   -1.0485    0.0000 C   0  0  0  0  0  0  0  0  0  0  0  0
   -6.0805   -0.6360    0.0000 C   0  0  0  0  0  0  0  0  0  0  0  0
   -5.3660   -1.0485    0.0000 C   0  0  0  0  0  0  0  0  0  0  0  0
   -4.6515   -0.6360    0.0000 C   0  0  0  0  0  0  0  0  0  0  0  0
   -4.6515    0.1890    0.0000 O   0  0  0  0  0  0  0  0  0  0  0  0
   -5.3660   -1.8735    0.0000 C   0  0  0  0  0  0  0  0  0  0  0  0
   -3.9370   -3.5235    0.0000 C   0  0  0  0  0  0  0  0  0  0  0  0
   -3.2226   -3.1110    0.0000 C   0  0  0  0  0  0  0  0  0  0  0  0
   -2.5081   -3.5235    0.0000 C   0  0  0  0  0  0  0  0  0  0  0  0
   -2.5081   -4.3485    0.0000 C   0  0  0  0  0  0  0  0  0  0  0  0
   -3.2226   -4.7610    0.0000 C   0  0  0  0  0  0  0  0  0  0  0  0
   -3.9370   -4.3485    0.0000 C   0  0  0  0  0  0  0  0  0  0  0  0
  1  2  1  0
  2  3  1  0
  3  4  1  0
  4  5  1  0
  5  6  1  0
  6  7  1  0
  6  8  1  0
  6  9  1  0
  9 10  1  0
 10 11  1  0
 10 12  1  0
 10 13  1  0
 13 14  1  0
 14 15  2  0
 14 16  1  0
 16 17  2  0
 17 18  1  0
 18 19  1  0
 19 20  1  0
 20 21  1  0
 21 22  1  0
 22 23  2  0
 23 24  1  0
 24 25  2  0
 25 26  1  0
 26 27  1  0
 27 28  2  0
 26 29  2  0
 19 30  1  0
 30 31  2  0
 31 32  1  0
 32 33  2  0
 33 34  1  0
 34 35  2  0
  8  2  1  0
 12  2  1  0
 11  4  1  0
 27 16  1  0
 29 18  1  0
 29 22  1  0
 35 30  1  0
M  END
>  <Molecule ChEMBL ID>  (16) 
CHEMBL2163952

>  <Molecule Name>  (16) 
nan

>  <Molecule Max Phase>  (16) 
0

>  <Molecular Weight>  (16) 
468.6

>  <#RO5 Violations>  (16) 
1.0

>  <AlogP>  (16) 
5.46

>  <Compound Key>  (16) 
23

>  <Smiles>  (16) 
CC12CC3CC(C)(C1)CC(C3)(C2)NC(=O)C4=CN5C(COc6cccc(C4=O)c56)c7ccccc7

>  <Standard Type>  (16) 
Ki

>  <Standard Relation>  (16) 
'='

>  <Standard Value>  (16) 
3.45

>  <Standard Units>  (16) 
nM

>  <pChEMBL Value>  (16) 
8.46

>  <Data Validity Comment>  (16) 
nan

>  <Comment>  (16) 
nan

>  <Uo Units>  (16) 
UO_0000065

>  <Ligand Efficiency BEI>  (16) 
18.06

>  <Ligand Efficiency LE>  (16) 
0.33

>  <Ligand Efficiency LLE>  (16) 
3.0

>  <Ligand Efficiency SEI>  (16) 
14.03

>  <Potential Duplicate>  (16) 
False

>  <Assay ChEMBL ID>  (16) 
CHEMBL2169620

>  <Assay Description>  (16) 
Displacement of [3H]CP-55940 from human recombinant CB2 receptor expressed in CHO cell membranes incubated for 60 mins by scintillation counting

>  <Assay Type>  (16) 
B

>  <BAO Format ID>  (16) 
BAO_0000219

>  <BAO Label>  (16) 
cell-based format

>  <Assay Organism>  (16) 
Homo sapiens

>  <Assay Tissue ChEMBL ID>  (16) 
nan

>  <Assay Tissue Name>  (16) 
nan

>  <Assay Cell Type>  (16) 
CHO

>  <Assay Subcellular Fraction>  (16) 
nan

>  <Target ChEMBL ID>  (16) 
CHEMBL253

>  <Target Name>  (16) 
Cannabinoid CB2 receptor

>  <Target Organism>  (16) 
Homo sapiens

>  <Target Type>  (16) 
SINGLE PROTEIN

>  <Document ChEMBL ID>  (16) 
CHEMBL2163236

>  <Source ID>  (16) 
1

>  <Source Description>  (16) 
Scientific Literature

>  <Document Journal>  (16) 
J. Med. Chem.

>  <Document Year>  (16) 
2012.0

>  <Cell ChEMBL ID>  (16) 
CHEMBL3308072

>  <Confidence Score>  (16) 
9

>  <pKi>  (16) 
8.462

>  <preds pKi>  (16) 
6.831

>  <CB2_pKi>  (16) 
8.46

$$$$

     RDKit          2D

 25 27  0  0  0  0  0  0  0  0999 V2000
   -0.2470    4.8810    0.0000 C   0  0  0  0  0  0  0  0  0  0  0  0
   -0.2470    4.0560    0.0000 C   0  0  0  0  0  0  0  0  0  0  0  0
    0.4675    3.6435    0.0000 C   0  0  0  0  0  0  0  0  0  0  0  0
    0.4675    2.8185    0.0000 C   0  0  0  0  0  0  0  0  0  0  0  0
   -0.2470    2.4060    0.0000 C   0  0  0  0  0  0  0  0  0  0  0  0
   -0.9615    2.8185    0.0000 C   0  0  0  0  0  0  0  0  0  0  0  0
   -0.9615    3.6435    0.0000 C   0  0  0  0  0  0  0  0  0  0  0  0
   -0.2470    1.5810    0.0000 C   0  0  0  0  0  0  0  0  0  0  0  0
    0.4675    1.1685    0.0000 O   0  0  0  0  0  0  0  0  0  0  0  0
   -0.9615    1.1685    0.0000 C   0  0  0  0  0  0  0  0  0  0  0  0
   -0.9615    0.3435    0.0000 C   0  0  0  0  0  0  0  0  0  0  0  0
   -1.6760   -0.0690    0.0000 C   0  0  0  0  0  0  0  0  0  0  0  0
   -1.6760   -0.8940    0.0000 O   0  0  0  0  0  0  0  0  0  0  0  0
   -2.3904    0.3435    0.0000 C   0  0  0  0  0  0  0  0  0  0  0  0
   -2.3904    1.1685    0.0000 C   0  0  0  0  0  0  0  0  0  0  0  0
   -3.1049    1.5810    0.0000 O   0  0  0  0  0  0  0  0  0  0  0  0
   -1.6760    1.5810    0.0000 C   0  0  0  0  0  0  0  0  0  0  0  0
   -3.1049   -0.0690    0.0000 C   0  0  0  0  0  0  0  0  0  0  0  0
   -3.1049   -0.8940    0.0000 C   0  0  0  0  0  0  0  0  0  0  0  0
   -3.8194   -1.3065    0.0000 C   0  0  0  0  0  0  0  0  0  0  0  0
   -3.8194   -2.1315    0.0000 Cl  0  0  0  0  0  0  0  0  0  0  0  0
   -4.5338   -0.8940    0.0000 C   0  0  0  0  0  0  0  0  0  0  0  0
   -4.5338   -0.0690    0.0000 C   0  0  0  0  0  0  0  0  0  0  0  0
   -5.2483    0.3435    0.0000 Cl  0  0  0  0  0  0  0  0  0  0  0  0
   -3.8194    0.3435    0.0000 C   0  0  0  0  0  0  0  0  0  0  0  0
  1  2  1  0
  2  3  2  0
  3  4  1  0
  4  5  2  0
  5  6  1  0
  6  7  2  0
  5  8  1  0
  8  9  2  0
  8 10  1  0
 10 11  2  0
 11 12  1  0
 12 13  1  0
 12 14  2  0
 14 15  1  0
 15 16  1  0
 15 17  2  0
 14 18  1  0
 18 19  2  0
 19 20  1  0
 20 21  1  0
 20 22  2  0
 22 23  1  0
 23 24  1  0
 23 25  2  0
  7  2  1  0
 17 10  1  0
 25 18  1  0
M  END
>  <Molecule ChEMBL ID>  (17) 
CHEMBL3605035

>  <Molecule Name>  (17) 
nan

>  <Molecule Max Phase>  (17) 
0

>  <Molecular Weight>  (17) 
373.24

>  <#RO5 Violations>  (17) 
1.0

>  <AlogP>  (17) 
5.61

>  <Compound Key>  (17) 
36

>  <Smiles>  (17) 
Cc1ccc(cc1)C(=O)c2cc(O)c(c(O)c2)c3cc(Cl)cc(Cl)c3

>  <Standard Type>  (17) 
Ki

>  <Standard Relation>  (17) 
'='

>  <Standard Value>  (17) 
257.6

>  <Standard Units>  (17) 
nM

>  <pChEMBL Value>  (17) 
6.59

>  <Data Validity Comment>  (17) 
nan

>  <Comment>  (17) 
nan

>  <Uo Units>  (17) 
UO_0000065

>  <Ligand Efficiency BEI>  (17) 
17.65

>  <Ligand Efficiency LE>  (17) 
0.36

>  <Ligand Efficiency LLE>  (17) 
0.98

>  <Ligand Efficiency SEI>  (17) 
11.45

>  <Potential Duplicate>  (17) 
False

>  <Assay ChEMBL ID>  (17) 
CHEMBL3606862

>  <Assay Description>  (17) 
Displacement of [3H]-CP55940 from CB2 receptor (unknown origin) expressed in CHO cell membranes after 90 mins by liquid scintillation counting analysis

>  <Assay Type>  (17) 
B

>  <BAO Format ID>  (17) 
BAO_0000219

>  <BAO Label>  (17) 
cell-based format

>  <Assay Organism>  (17) 
Homo sapiens

>  <Assay Tissue ChEMBL ID>  (17) 
nan

>  <Assay Tissue Name>  (17) 
nan

>  <Assay Cell Type>  (17) 
CHO

>  <Assay Subcellular Fraction>  (17) 
nan

>  <Target ChEMBL ID>  (17) 
CHEMBL253

>  <Target Name>  (17) 
Cannabinoid CB2 receptor

>  <Target Organism>  (17) 
Homo sapiens

>  <Target Type>  (17) 
SINGLE PROTEIN

>  <Document ChEMBL ID>  (17) 
CHEMBL3603733

>  <Source ID>  (17) 
1

>  <Source Description>  (17) 
Scientific Literature

>  <Document Journal>  (17) 
Bioorg. Med. Chem.

>  <Document Year>  (17) 
2015.0

>  <Cell ChEMBL ID>  (17) 
CHEMBL3308072

>  <Confidence Score>  (17) 
9

>  <pKi>  (17) 
6.589

>  <preds pKi>  (17) 
6.067

>  <CB2_pKi>  (17) 
6.59

$$$$

     RDKit          2D

 36 42  0  0  0  0  0  0  0  0999 V2000
    1.0217    2.7999    0.0000 C   0  0  0  0  0  0  0  0  0  0  0  0
    1.7362    2.3874    0.0000 C   0  0  0  0  0  0  0  0  0  0  0  0
    1.7362    1.5624    0.0000 C   0  0  0  0  0  0  0  0  0  0  0  0
    2.4507    1.1499    0.0000 C   0  0  0  0  0  0  0  0  0  0  0  0
    2.4507    0.3249    0.0000 O   0  0  0  0  0  0  0  0  0  0  0  0
    1.7362   -0.0876    0.0000 C   0  0  0  0  0  0  0  0  0  0  0  0
    1.7362   -0.9126    0.0000 C   0  0  0  0  0  0  0  0  0  0  0  0
    1.0217   -1.3251    0.0000 C   0  0  0  0  0  0  0  0  0  0  0  0
    0.3072   -0.9126    0.0000 C   0  0  0  0  0  0  0  0  0  0  0  0
    0.3072   -0.0876    0.0000 C   0  0  0  0  0  0  0  0  0  0  0  0
   -0.4072    0.3249    0.0000 C   0  0  0  0  0  0  0  0  0  0  0  0
   -1.1217   -0.0876    0.0000 O   0  0  0  0  0  0  0  0  0  0  0  0
   -0.4072    1.1499    0.0000 C   0  0  0  0  0  0  0  0  0  0  0  0
    0.3072    1.5624    0.0000 C   0  0  0  0  0  0  0  0  0  0  0  0
    1.0217    1.1499    0.0000 N   0  0  0  0  0  0  0  0  0  0  0  0
    1.0217    0.3249    0.0000 C   0  0  0  0  0  0  0  0  0  0  0  0
   -1.1217    1.5624    0.0000 C   0  0  0  0  0  0  0  0  0  0  0  0
   -1.8362    1.1499    0.0000 O   0  0  0  0  0  0  0  0  0  0  0  0
   -1.1217    2.3874    0.0000 N   0  0  0  0  0  0  0  0  0  0  0  0
   -1.8362    2.7999    0.0000 C   0  0  0  0  0  0  0  0  0  0  0  0
   -1.8803    1.9762    0.0000 C   0  0  0  0  0  0  0  0  0  0  0  0
   -2.3400    2.7606    0.0000 C   0  0  0  0  0  0  0  0  0  0  0  0
   -2.9872    3.1343    0.0000 C   0  0  0  0  0  0  0  0  0  0  0  0
   -2.9430    3.9581    0.0000 C   0  0  0  0  0  0  0  0  0  0  0  0
   -2.2516    4.4083    0.0000 C   0  0  0  0  0  0  0  0  0  0  0  0
   -1.6043    4.0345    0.0000 C   0  0  0  0  0  0  0  0  0  0  0  0
   -1.6485    3.2106    0.0000 C   0  0  0  0  0  0  0  0  0  0  0  0
   -1.1447    3.2501    0.0000 C   0  0  0  0  0  0  0  0  0  0  0  0
   -2.4834    3.1737    0.0000 C   0  0  0  0  0  0  0  0  0  0  0  0
    2.4507   -1.3251    0.0000 N   0  0  0  0  0  0  0  0  0  0  0  0
    3.1651   -0.9126    0.0000 C   0  0  0  0  0  0  0  0  0  0  0  0
    3.8796   -1.3251    0.0000 C   0  0  0  0  0  0  0  0  0  0  0  0
    3.8796   -2.1501    0.0000 N   0  0  0  0  0  0  0  0  0  0  0  0
    4.5941   -2.5626    0.0000 C   0  0  0  0  0  0  0  0  0  0  0  0
    3.1651   -2.5626    0.0000 C   0  0  0  0  0  0  0  0  0  0  0  0
    2.4507   -2.1501    0.0000 C   0  0  0  0  0  0  0  0  0  0  0  0
  1  2  1  0
  2  3  1  0
  3  4  1  0
  4  5  1  0
  5  6  1  0
  6  7  1  0
  7  8  2  0
  8  9  1  0
  9 10  2  0
 10 11  1  0
 11 12  2  0
 11 13  1  0
 13 14  2  0
 14 15  1  0
 15 16  1  0
 13 17  1  0
 17 18  2  0
 17 19  1  0
 19 20  1  0
 20 21  1  0
 21 22  1  0
 22 23  1  0
 23 24  1  0
 24 25  1  0
 25 26  1  0
 26 27  1  0
 26 28  1  0
 24 29  1  0
  7 30  1  0
 30 31  1  0
 31 32  1  0
 32 33  1  0
 33 34  1  0
 33 35  1  0
 35 36  1  0
 15  3  1  0
 16  6  2  0
 16 10  1  0
 28 20  1  0
 29 20  1  0
 27 22  1  0
 36 30  1  0
M  END
>  <Molecule ChEMBL ID>  (18) 
CHEMBL2163572

>  <Molecule Name>  (18) 
nan

>  <Molecule Max Phase>  (18) 
0

>  <Molecular Weight>  (18) 
527.11

>  <#RO5 Violations>  (18) 
0.0

>  <AlogP>  (18) 
3.8

>  <Compound Key>  (18) 
57

>  <Smiles>  (18) 
Cl.CCC1COc2c(ccc3C(=O)C(=CN1c23)C(=O)NC45CC6CC(CC(C6)C4)C5)N7CCN(C)CC7

>  <Standard Type>  (18) 
Ki

>  <Standard Relation>  (18) 
'='

>  <Standard Value>  (18) 
42.0

>  <Standard Units>  (18) 
nM

>  <pChEMBL Value>  (18) 
7.38

>  <Data Validity Comment>  (18) 
nan

>  <Comment>  (18) 
nan

>  <Uo Units>  (18) 
UO_0000065

>  <Ligand Efficiency BEI>  (18) 
15.03

>  <Ligand Efficiency LE>  (18) 
0.28

>  <Ligand Efficiency LLE>  (18) 
3.58

>  <Ligand Efficiency SEI>  (18) 
11.04

>  <Potential Duplicate>  (18) 
False

>  <Assay ChEMBL ID>  (18) 
CHEMBL2169620

>  <Assay Description>  (18) 
Displacement of [3H]CP-55940 from human recombinant CB2 receptor expressed in CHO cell membranes incubated for 60 mins by scintillation counting

>  <Assay Type>  (18) 
B

>  <BAO Format ID>  (18) 
BAO_0000219

>  <BAO Label>  (18) 
cell-based format

>  <Assay Organism>  (18) 
Homo sapiens

>  <Assay Tissue ChEMBL ID>  (18) 
nan

>  <Assay Tissue Name>  (18) 
nan

>  <Assay Cell Type>  (18) 
CHO

>  <Assay Subcellular Fraction>  (18) 
nan

>  <Target ChEMBL ID>  (18) 
CHEMBL253

>  <Target Name>  (18) 
Cannabinoid CB2 receptor

>  <Target Organism>  (18) 
Homo sapiens

>  <Target Type>  (18) 
SINGLE PROTEIN

>  <Document ChEMBL ID>  (18) 
CHEMBL2163236

>  <Source ID>  (18) 
1

>  <Source Description>  (18) 
Scientific Literature

>  <Document Journal>  (18) 
J. Med. Chem.

>  <Document Year>  (18) 
2012.0

>  <Cell ChEMBL ID>  (18) 
CHEMBL3308072

>  <Confidence Score>  (18) 
9

>  <pKi>  (18) 
7.377

>  <preds pKi>  (18) 
7.955

>  <CB2_pKi>  (18) 
7.38

$$$$

     RDKit          2D

 28 30  0  0  0  0  0  0  0  0999 V2000
   -2.5827    5.3828    0.0000 C   0  0  0  0  0  0  0  0  0  0  0  0
   -1.8682    4.9703    0.0000 N   0  0  0  0  0  0  0  0  0  0  0  0
   -1.1537    5.3828    0.0000 C   0  0  0  0  0  0  0  0  0  0  0  0
   -1.8682    4.1453    0.0000 C   0  0  0  0  0  0  0  0  0  0  0  0
   -1.1537    3.7328    0.0000 C   0  0  0  0  0  0  0  0  0  0  0  0
   -1.1537    2.9078    0.0000 C   0  0  0  0  0  0  0  0  0  0  0  0
   -1.8682    2.4953    0.0000 C   0  0  0  0  0  0  0  0  0  0  0  0
   -1.8682    1.6703    0.0000 C   0  0  0  0  0  0  0  0  0  0  0  0
   -1.1537    1.2578    0.0000 N   0  0  0  0  0  0  0  0  0  0  0  0
   -0.4392    1.6703    0.0000 C   0  0  0  0  0  0  0  0  0  0  0  0
    0.2752    1.2578    0.0000 C   0  0  0  0  0  0  0  0  0  0  0  0
    0.9897    1.6703    0.0000 C   0  0  0  0  0  0  0  0  0  0  0  0
    1.7042    1.2578    0.0000 C   0  0  0  0  0  0  0  0  0  0  0  0
    1.7042    0.4328    0.0000 C   0  0  0  0  0  0  0  0  0  0  0  0
    0.9897    0.0203    0.0000 C   0  0  0  0  0  0  0  0  0  0  0  0
    0.2752    0.4328    0.0000 C   0  0  0  0  0  0  0  0  0  0  0  0
   -1.1537    0.4328    0.0000 S   0  0  0  0  0  0  0  0  0  0  0  0
   -1.9787    0.4328    0.0000 O   0  0  0  0  0  0  0  0  0  0  0  0
   -0.3287    0.4328    0.0000 O   0  0  0  0  0  0  0  0  0  0  0  0
   -1.1537   -0.3922    0.0000 C   0  0  0  0  0  0  0  0  0  0  0  0
   -0.4392   -0.8047    0.0000 C   0  0  0  0  0  0  0  0  0  0  0  0
   -0.4392   -1.6297    0.0000 C   0  0  0  0  0  0  0  0  0  0  0  0
   -1.1537   -2.0422    0.0000 C   0  0  0  0  0  0  0  0  0  0  0  0
   -1.1537   -2.8672    0.0000 C   0  0  0  0  0  0  0  0  0  0  0  0
   -1.8682   -1.6297    0.0000 C   0  0  0  0  0  0  0  0  0  0  0  0
   -1.8682   -0.8047    0.0000 C   0  0  0  0  0  0  0  0  0  0  0  0
   -2.5827    2.9078    0.0000 C   0  0  0  0  0  0  0  0  0  0  0  0
   -2.5827    3.7328    0.0000 C   0  0  0  0  0  0  0  0  0  0  0  0
  1  2  1  0
  2  3  1  0
  2  4  1  0
  4  5  2  0
  5  6  1  0
  6  7  2  0
  7  8  1  0
  8  9  1  0
  9 10  1  0
 10 11  1  0
 11 12  2  0
 12 13  1  0
 13 14  2  0
 14 15  1  0
 15 16  2  0
  9 17  1  0
 17 18  2  0
 17 19  2  0
 17 20  1  0
 20 21  2  0
 21 22  1  0
 22 23  2  0
 23 24  1  0
 23 25  1  0
 25 26  2  0
  7 27  1  0
 27 28  2  0
 28  4  1  0
 16 11  1  0
 26 20  1  0
M  END
>  <Molecule ChEMBL ID>  (19) 
CHEMBL2336550

>  <Molecule Name>  (19) 
nan

>  <Molecule Max Phase>  (19) 
0

>  <Molecular Weight>  (19) 
394.54

>  <#RO5 Violations>  (19) 
0.0

>  <AlogP>  (19) 
4.45

>  <Compound Key>  (19) 
4

>  <Smiles>  (19) 
CN(C)c1ccc(CN(Cc2ccccc2)S(=O)(=O)c3ccc(C)cc3)cc1

>  <Standard Type>  (19) 
Ki

>  <Standard Relation>  (19) 
'='

>  <Standard Value>  (19) 
680.0

>  <Standard Units>  (19) 
nM

>  <pChEMBL Value>  (19) 
6.17

>  <Data Validity Comment>  (19) 
nan

>  <Comment>  (19) 
nan

>  <Uo Units>  (19) 
UO_0000065

>  <Ligand Efficiency BEI>  (19) 
15.63

>  <Ligand Efficiency LE>  (19) 
0.3

>  <Ligand Efficiency LLE>  (19) 
1.72

>  <Ligand Efficiency SEI>  (19) 
15.18

>  <Potential Duplicate>  (19) 
False

>  <Assay ChEMBL ID>  (19) 
CHEMBL2339600

>  <Assay Description>  (19) 
Displacement of [3H]CP-55940 from human CB2 receptor expressed in CHO cell membranes after 1 hr by scintillation counting analysis

>  <Assay Type>  (19) 
B

>  <BAO Format ID>  (19) 
BAO_0000219

>  <BAO Label>  (19) 
cell-based format

>  <Assay Organism>  (19) 
Homo sapiens

>  <Assay Tissue ChEMBL ID>  (19) 
nan

>  <Assay Tissue Name>  (19) 
nan

>  <Assay Cell Type>  (19) 
CHO

>  <Assay Subcellular Fraction>  (19) 
nan

>  <Target ChEMBL ID>  (19) 
CHEMBL253

>  <Target Name>  (19) 
Cannabinoid CB2 receptor

>  <Target Organism>  (19) 
Homo sapiens

>  <Target Type>  (19) 
SINGLE PROTEIN

>  <Document ChEMBL ID>  (19) 
CHEMBL2331513

>  <Source ID>  (19) 
1

>  <Source Description>  (19) 
Scientific Literature

>  <Document Journal>  (19) 
ACS Med. Chem. Lett.

>  <Document Year>  (19) 
2013.0

>  <Cell ChEMBL ID>  (19) 
CHEMBL3308072

>  <Confidence Score>  (19) 
9

>  <pKi>  (19) 
6.167

>  <preds pKi>  (19) 
6.523

>  <CB2_pKi>  (19) 
6.17

$$$$

     RDKit          2D

 39 42  0  0  0  0  0  0  0  0999 V2000
   -4.1979    0.0960    0.0000 C   0  0  0  0  0  0  0  0  0  0  0  0
   -3.4834    0.5085    0.0000 N   0  0  0  0  0  0  0  0  0  0  0  0
   -2.7689    0.0960    0.0000 C   0  0  0  0  0  0  0  0  0  0  0  0
   -2.7689   -0.7290    0.0000 C   0  0  0  0  0  0  0  0  0  0  0  0
   -2.0544   -1.1415    0.0000 O   0  0  0  0  0  0  0  0  0  0  0  0
   -1.3400   -0.7290    0.0000 C   0  0  0  0  0  0  0  0  0  0  0  0
   -1.3400    0.0960    0.0000 C   0  0  0  0  0  0  0  0  0  0  0  0
   -0.6255    0.5085    0.0000 C   0  0  0  0  0  0  0  0  0  0  0  0
    0.0890    0.0960    0.0000 C   0  0  0  0  0  0  0  0  0  0  0  0
    0.0890   -0.7290    0.0000 C   0  0  0  0  0  0  0  0  0  0  0  0
   -0.6255   -1.1415    0.0000 C   0  0  0  0  0  0  0  0  0  0  0  0
   -0.6255   -1.9665    0.0000 C   0  0  0  0  0  0  0  0  0  0  0  0
   -1.3400   -2.3790    0.0000 O   0  0  0  0  0  0  0  0  0  0  0  0
    0.0890   -2.3790    0.0000 N   0  0  0  0  0  0  0  0  0  0  0  0
    0.0890   -3.2040    0.0000 C   0  0  0  0  0  0  0  0  0  0  0  0
   -0.5785   -3.6889    0.0000 S   0  0  0  0  0  0  0  0  0  0  0  0
   -0.3235   -4.4736    0.0000 C   0  0  0  0  0  0  0  0  0  0  0  0
    0.5015   -4.4736    0.0000 C   0  0  0  0  0  0  0  0  0  0  0  0
    0.7564   -3.6889    0.0000 N   0  0  0  0  0  0  0  0  0  0  0  0
    1.5410   -3.4340    0.0000 C   0  0  0  0  0  0  0  0  0  0  0  0
    2.1541   -3.9860    0.0000 C   0  0  0  0  0  0  0  0  0  0  0  0
    2.9611   -3.8145    0.0000 C   0  0  0  0  0  0  0  0  0  0  0  0
    3.3736   -4.5290    0.0000 C   0  0  0  0  0  0  0  0  0  0  0  0
    2.8216   -5.1421    0.0000 C   0  0  0  0  0  0  0  0  0  0  0  0
    2.0679   -4.8065    0.0000 O   0  0  0  0  0  0  0  0  0  0  0  0
   -0.8084   -5.1410    0.0000 C   0  0  0  0  0  0  0  0  0  0  0  0
   -1.2934   -5.8084    0.0000 C   0  0  0  0  0  0  0  0  0  0  0  0
   -1.4759   -4.6561    0.0000 C   0  0  0  0  0  0  0  0  0  0  0  0
   -0.1410   -5.6259    0.0000 C   0  0  0  0  0  0  0  0  0  0  0  0
    0.8034    0.5085    0.0000 C   0  0  0  0  0  0  0  0  0  0  0  0
    1.5179    0.9210    0.0000 F   0  0  0  0  0  0  0  0  0  0  0  0
    1.2159   -0.2060    0.0000 F   0  0  0  0  0  0  0  0  0  0  0  0
    0.3909    1.2230    0.0000 F   0  0  0  0  0  0  0  0  0  0  0  0
   -3.4834    1.3335    0.0000 C   0  0  0  0  0  0  0  0  0  0  0  0
   -4.1979    1.7460    0.0000 C   0  0  0  0  0  0  0  0  0  0  0  0
   -4.1979    2.5710    0.0000 C   0  0  0  0  0  0  0  0  0  0  0  0
   -3.4834    2.9835    0.0000 C   0  0  0  0  0  0  0  0  0  0  0  0
   -2.7689    2.5710    0.0000 C   0  0  0  0  0  0  0  0  0  0  0  0
   -2.7689    1.7460    0.0000 C   0  0  0  0  0  0  0  0  0  0  0  0
  1  2  1  0
  2  3  1  0
  3  4  1  0
  4  5  1  0
  5  6  1  0
  6  7  2  0
  7  8  1  0
  8  9  2  0
  9 10  1  0
 10 11  2  0
 11 12  1  0
 12 13  2  0
 12 14  1  0
 14 15  2  0
 15 16  1  0
 16 17  1  0
 17 18  2  0
 18 19  1  0
 19 20  1  0
 21 20  1  1
 21 22  1  0
 22 23  1  0
 23 24  1  0
 24 25  1  0
 17 26  1  0
 26 27  1  0
 26 28  1  0
 26 29  1  0
  9 30  1  0
 30 31  1  0
 30 32  1  0
 30 33  1  0
  2 34  1  0
 34 35  2  0
 35 36  1  0
 36 37  2  0
 37 38  1  0
 38 39  2  0
 11  6  1  0
 15 19  1  0
 25 21  1  0
 39 34  1  0
M  END
>  <Molecule ChEMBL ID>  (20) 
CHEMBL3686299

>  <Molecule Name>  (20) 
nan

>  <Molecule Max Phase>  (20) 
0

>  <Molecular Weight>  (20) 
561.67

>  <#RO5 Violations>  (20) 
2.0

>  <AlogP>  (20) 
6.3

>  <Compound Key>  (20) 
BDBM133282

>  <Smiles>  (20) 
CN(CCOc1ccc(cc1C(=O)\N=C\2/SC(=CN2C[C@H]3CCCO3)C(C)(C)C)C(F)(F)F)c4ccccc4

>  <Standard Type>  (20) 
Ki

>  <Standard Relation>  (20) 
'='

>  <Standard Value>  (20) 
14.0

>  <Standard Units>  (20) 
nM

>  <pChEMBL Value>  (20) 
7.85

>  <Data Validity Comment>  (20) 
nan

>  <Comment>  (20) 
266085

>  <Uo Units>  (20) 
UO_0000065

>  <Ligand Efficiency BEI>  (20) 
13.98

>  <Ligand Efficiency LE>  (20) 
0.28

>  <Ligand Efficiency LLE>  (20) 
1.55

>  <Ligand Efficiency SEI>  (20) 
14.01

>  <Potential Duplicate>  (20) 
False

>  <Assay ChEMBL ID>  (20) 
CHEMBL3705645

>  <Assay Description>  (20) 
Radioligand Binding Assay: HEK293 cells stably expressing human CB2 receptors were grown until a confluent monolayer was formed. Briefly, the cells were harvested and homogenized in TE buffer (50 mM Tris-HCl, 1 mM MgCl2, and 1 mM EDTA) using a polytron for 2X10 second bursts in the presence of protease inhibitors, followed by centrifugation at 45,000 ug for 20 minutes. The final membrane pellet was re-homogenized in storage buffer (50 mM Tris-HCl, 1 mM MgCl2, and 1 mM EDTA and 10% sucrose) and frozen at -78 C. until used. Saturation binding reactions were initiated by the addition of membrane preparation (protein concentration of 5 ug/well for human CB2) into wells of a deep well plate containing [3H]CP 55,940 (120 Ci/mmol, a nonselective CB agonist commercially available from Tocris) in assay buffer (50 mM Tris, 2.5 mM EDTA, 5 mM MgCl2, and 0.5 mg/mL fatty acid free BSA, pH 7.4). After 90 min incubation at 30 C., binding reaction was terminated by the addition of 300 uL/well of cold assay buffer.

>  <Assay Type>  (20) 
B

>  <BAO Format ID>  (20) 
BAO_0000219

>  <BAO Label>  (20) 
cell-based format

>  <Assay Organism>  (20) 
Homo sapiens

>  <Assay Tissue ChEMBL ID>  (20) 
nan

>  <Assay Tissue Name>  (20) 
nan

>  <Assay Cell Type>  (20) 
HEK293

>  <Assay Subcellular Fraction>  (20) 
nan

>  <Target ChEMBL ID>  (20) 
CHEMBL253

>  <Target Name>  (20) 
Cannabinoid CB2 receptor

>  <Target Organism>  (20) 
Homo sapiens

>  <Target Type>  (20) 
SINGLE PROTEIN

>  <Document ChEMBL ID>  (20) 
CHEMBL3638858

>  <Source ID>  (20) 
37

>  <Source Description>  (20) 
BindingDB Database

>  <Document Journal>  (20) 
nan

>  <Document Year>  (20) 
2014.0

>  <Cell ChEMBL ID>  (20) 
CHEMBL3307715

>  <Confidence Score>  (20) 
9

>  <pKi>  (20) 
7.854

>  <preds pKi>  (20) 
7.307

>  <CB2_pKi>  (20) 
7.85

$$$$

     RDKit          2D

 25 26  0  0  0  0  0  0  0  0999 V2000
    0.8663   -5.5096    0.0000 C   0  0  0  0  0  0  0  0  0  0  0  0
    0.1518   -5.0971    0.0000 C   0  0  0  0  0  0  0  0  0  0  0  0
    0.1518   -4.2721    0.0000 C   0  0  0  0  0  0  0  0  0  0  0  0
   -0.5626   -3.8596    0.0000 C   0  0  0  0  0  0  0  0  0  0  0  0
   -0.5626   -3.0346    0.0000 C   0  0  0  0  0  0  0  0  0  0  0  0
   -1.2771   -2.6221    0.0000 N   0  0  0  0  0  0  0  0  0  0  0  0
   -1.9916   -3.0346    0.0000 C   0  0  0  0  0  0  0  0  0  0  0  0
   -1.9916   -3.8596    0.0000 O   0  0  0  0  0  0  0  0  0  0  0  0
   -2.7060   -2.6221    0.0000 C   0  0  0  0  0  0  0  0  0  0  0  0
   -3.4205   -3.0346    0.0000 C   0  0  0  0  0  0  0  0  0  0  0  0
   -3.4205   -3.8596    0.0000 C   0  0  0  0  0  0  0  0  0  0  0  0
   -4.1350   -4.2721    0.0000 C   0  0  0  0  0  0  0  0  0  0  0  0
   -4.8495   -3.8596    0.0000 C   0  0  0  0  0  0  0  0  0  0  0  0
   -4.8495   -3.0346    0.0000 C   0  0  0  0  0  0  0  0  0  0  0  0
   -4.1350   -2.6221    0.0000 C   0  0  0  0  0  0  0  0  0  0  0  0
    0.1518   -2.6221    0.0000 N   0  0  0  0  0  0  0  0  0  0  0  0
    0.8663   -3.0346    0.0000 C   0  0  0  0  0  0  0  0  0  0  0  0
    0.8663   -3.8596    0.0000 O   0  0  0  0  0  0  0  0  0  0  0  0
    1.5808   -2.6221    0.0000 C   0  0  0  0  0  0  0  0  0  0  0  0
    2.2953   -3.0346    0.0000 C   0  0  0  0  0  0  0  0  0  0  0  0
    3.0097   -2.6221    0.0000 C   0  0  0  0  0  0  0  0  0  0  0  0
    3.7242   -3.0346    0.0000 C   0  0  0  0  0  0  0  0  0  0  0  0
    3.7242   -3.8596    0.0000 C   0  0  0  0  0  0  0  0  0  0  0  0
    3.0097   -4.2721    0.0000 C   0  0  0  0  0  0  0  0  0  0  0  0
    2.2953   -3.8596    0.0000 C   0  0  0  0  0  0  0  0  0  0  0  0
  1  2  1  0
  2  3  1  0
  3  4  1  0
  4  5  1  0
  5  6  1  0
  6  7  1  0
  7  8  2  0
  7  9  1  0
  9 10  1  0
 10 11  2  0
 11 12  1  0
 12 13  2  0
 13 14  1  0
 14 15  2  0
  5 16  1  0
 16 17  1  0
 17 18  2  0
 17 19  1  0
 19 20  1  0
 20 21  2  0
 21 22  1  0
 22 23  2  0
 23 24  1  0
 24 25  2  0
 15 10  1  0
 25 20  1  0
M  END
>  <Molecule ChEMBL ID>  (21) 
CHEMBL2179729

>  <Molecule Name>  (21) 
nan

>  <Molecule Max Phase>  (21) 
0

>  <Molecular Weight>  (21) 
338.45

>  <#RO5 Violations>  (21) 
0.0

>  <AlogP>  (21) 
3.22

>  <Compound Key>  (21) 
54

>  <Smiles>  (21) 
CCCCC(NC(=O)Cc1ccccc1)NC(=O)Cc2ccccc2

>  <Standard Type>  (21) 
Ki

>  <Standard Relation>  (21) 
'='

>  <Standard Value>  (21) 
35970.0

>  <Standard Units>  (21) 
nM

>  <pChEMBL Value>  (21) 
4.44

>  <Data Validity Comment>  (21) 
nan

>  <Comment>  (21) 
nan

>  <Uo Units>  (21) 
UO_0000065

>  <Ligand Efficiency BEI>  (21) 
13.13

>  <Ligand Efficiency LE>  (21) 
0.24

>  <Ligand Efficiency LLE>  (21) 
1.22

>  <Ligand Efficiency SEI>  (21) 
7.64

>  <Potential Duplicate>  (21) 
False

>  <Assay ChEMBL ID>  (21) 
CHEMBL2183177

>  <Assay Description>  (21) 
Displacement of [3H]CP55940 from human CB2 receptor expressed in CHO cells incubated for 1 hr

>  <Assay Type>  (21) 
B

>  <BAO Format ID>  (21) 
BAO_0000219

>  <BAO Label>  (21) 
cell-based format

>  <Assay Organism>  (21) 
Homo sapiens

>  <Assay Tissue ChEMBL ID>  (21) 
nan

>  <Assay Tissue Name>  (21) 
nan

>  <Assay Cell Type>  (21) 
CHO

>  <Assay Subcellular Fraction>  (21) 
nan

>  <Target ChEMBL ID>  (21) 
CHEMBL253

>  <Target Name>  (21) 
Cannabinoid CB2 receptor

>  <Target Organism>  (21) 
Homo sapiens

>  <Target Type>  (21) 
SINGLE PROTEIN

>  <Document ChEMBL ID>  (21) 
CHEMBL2177038

>  <Source ID>  (21) 
1

>  <Source Description>  (21) 
Scientific Literature

>  <Document Journal>  (21) 
J. Med. Chem.

>  <Document Year>  (21) 
2012.0

>  <Cell ChEMBL ID>  (21) 
CHEMBL3308072

>  <Confidence Score>  (21) 
9

>  <pKi>  (21) 
4.444

>  <preds pKi>  (21) 
5.185

>  <CB2_pKi>  (21) 
4.44

$$$$

     RDKit          2D

 30 34  0  0  0  0  0  0  0  0999 V2000
   -1.5230   -6.2364    0.0000 C   0  0  0  0  0  0  0  0  0  0  0  0
   -0.8085   -5.8239    0.0000 C   0  0  0  0  0  0  0  0  0  0  0  0
   -0.8086   -4.9989    0.0000 C   0  0  0  0  0  0  0  0  0  0  0  0
   -0.0941   -4.5863    0.0000 C   0  0  0  0  0  0  0  0  0  0  0  0
   -0.0942   -3.7613    0.0000 C   0  0  0  0  0  0  0  0  0  0  0  0
    0.6203   -3.3488    0.0000 N   0  0  0  0  0  0  0  0  0  0  0  0
    0.6202   -2.5238    0.0000 C   0  0  0  0  0  0  0  0  0  0  0  0
    1.3347   -2.1113    0.0000 C   0  0  0  0  0  0  0  0  0  0  0  0
    1.3346   -1.2863    0.0000 C   0  0  0  0  0  0  0  0  0  0  0  0
    0.6201   -0.8738    0.0000 O   0  0  0  0  0  0  0  0  0  0  0  0
    2.0491   -0.8737    0.0000 N   0  0  0  0  0  0  0  0  0  0  0  0
    2.0490   -0.0487    0.0000 C   0  0  0  0  0  0  0  0  0  0  0  0
    1.3136   -0.4224    0.0000 C   0  0  0  0  0  0  0  0  0  0  0  0
    1.7630    0.3679    0.0000 C   0  0  0  0  0  0  0  0  0  0  0  0
    1.7630    1.1153    0.0000 C   0  0  0  0  0  0  0  0  0  0  0  0
    2.4985    1.4890    0.0000 C   0  0  0  0  0  0  0  0  0  0  0  0
    3.2341    1.1153    0.0000 C   0  0  0  0  0  0  0  0  0  0  0  0
    3.2341    0.3679    0.0000 C   0  0  0  0  0  0  0  0  0  0  0  0
    2.4985   -0.0058    0.0000 C   0  0  0  0  0  0  0  0  0  0  0  0
    2.7846   -0.4224    0.0000 C   0  0  0  0  0  0  0  0  0  0  0  0
    2.0490    0.6987    0.0000 C   0  0  0  0  0  0  0  0  0  0  0  0
    2.0492   -2.5237    0.0000 C   0  0  0  0  0  0  0  0  0  0  0  0
    2.7636   -2.1112    0.0000 O   0  0  0  0  0  0  0  0  0  0  0  0
    2.0492   -3.3487    0.0000 C   0  0  0  0  0  0  0  0  0  0  0  0
    2.6623   -3.9007    0.0000 C   0  0  0  0  0  0  0  0  0  0  0  0
    3.4693   -3.7291    0.0000 C   0  0  0  0  0  0  0  0  0  0  0  0
    2.3268   -4.6544    0.0000 C   0  0  0  0  0  0  0  0  0  0  0  0
    2.7394   -5.3689    0.0000 C   0  0  0  0  0  0  0  0  0  0  0  0
    1.5063   -4.5682    0.0000 S   0  0  0  0  0  0  0  0  0  0  0  0
    1.3348   -3.7613    0.0000 C   0  0  0  0  0  0  0  0  0  0  0  0
  1  2  1  0
  2  3  1  0
  3  4  1  0
  4  5  1  0
  5  6  1  0
  6  7  1  0
  7  8  2  0
  8  9  1  0
  9 10  2  0
  9 11  1  0
 11 12  1  0
 12 13  1  0
 13 14  1  0
 19 14  1  0
 15 16  1  0
 16 17  1  0
 20 12  1  0
 18 19  1  0
 18 20  1  0
 16 21  1  0
  8 22  1  0
 22 23  2  0
 22 24  1  0
 24 25  1  0
 25 26  1  0
 25 27  2  0
 27 28  1  0
 27 29  1  0
 29 30  1  0
 30  6  1  0
 17 18  1  0
 21 12  1  0
 14 15  1  0
 30 24  2  0
M  END
>  <Molecule ChEMBL ID>  (22) 
CHEMBL2316259

>  <Molecule Name>  (22) 
nan

>  <Molecule Max Phase>  (22) 
0

>  <Molecular Weight>  (22) 
426.63

>  <#RO5 Violations>  (22) 
1.0

>  <AlogP>  (22) 
5.57

>  <Compound Key>  (22) 
54

>  <Smiles>  (22) 
CCCCCN1C=C(C(=O)NC23CC4CC(CC(C4)C2)C3)C(=O)c5c(C)c(C)sc15

>  <Standard Type>  (22) 
Ki

>  <Standard Relation>  (22) 
'='

>  <Standard Value>  (22) 
3.27

>  <Standard Units>  (22) 
nM

>  <pChEMBL Value>  (22) 
8.48

>  <Data Validity Comment>  (22) 
nan

>  <Comment>  (22) 
nan

>  <Uo Units>  (22) 
UO_0000065

>  <Ligand Efficiency BEI>  (22) 
19.89

>  <Ligand Efficiency LE>  (22) 
0.39

>  <Ligand Efficiency LLE>  (22) 
2.92

>  <Ligand Efficiency SEI>  (22) 
16.61

>  <Potential Duplicate>  (22) 
False

>  <Assay ChEMBL ID>  (22) 
CHEMBL2319554

>  <Assay Description>  (22) 
Displacement of [3H]CP-55,940 from human recombinant CB2 receptor expressed in CHO cell membranes after 60 mins by scintillation counting analysis

>  <Assay Type>  (22) 
B

>  <BAO Format ID>  (22) 
BAO_0000219

>  <BAO Label>  (22) 
cell-based format

>  <Assay Organism>  (22) 
Homo sapiens

>  <Assay Tissue ChEMBL ID>  (22) 
nan

>  <Assay Tissue Name>  (22) 
nan

>  <Assay Cell Type>  (22) 
CHO

>  <Assay Subcellular Fraction>  (22) 
nan

>  <Target ChEMBL ID>  (22) 
CHEMBL253

>  <Target Name>  (22) 
Cannabinoid CB2 receptor

>  <Target Organism>  (22) 
Homo sapiens

>  <Target Type>  (22) 
SINGLE PROTEIN

>  <Document ChEMBL ID>  (22) 
CHEMBL2311525

>  <Source ID>  (22) 
1

>  <Source Description>  (22) 
Scientific Literature

>  <Document Journal>  (22) 
J. Med. Chem.

>  <Document Year>  (22) 
2013.0

>  <Cell ChEMBL ID>  (22) 
CHEMBL3308072

>  <Confidence Score>  (22) 
9

>  <pKi>  (22) 
8.485

>  <preds pKi>  (22) 
8.100

>  <CB2_pKi>  (22) 
8.48

$$$$

     RDKit          2D

 35 40  0  0  0  0  0  0  0  0999 V2000
   -1.0703   -6.3133    0.0000 C   0  0  0  0  0  0  0  0  0  0  0  0
   -0.3558   -5.9007    0.0000 C   0  0  0  0  0  0  0  0  0  0  0  0
   -0.3558   -5.0757    0.0000 C   0  0  0  0  0  0  0  0  0  0  0  0
    0.3586   -4.6632    0.0000 C   0  0  0  0  0  0  0  0  0  0  0  0
    0.3586   -3.8382    0.0000 C   0  0  0  0  0  0  0  0  0  0  0  0
    1.0730   -3.4256    0.0000 N   0  0  0  0  0  0  0  0  0  0  0  0
    1.0730   -2.6006    0.0000 C   0  0  0  0  0  0  0  0  0  0  0  0
    1.7874   -2.1881    0.0000 C   0  0  0  0  0  0  0  0  0  0  0  0
    1.7874   -1.3631    0.0000 C   0  0  0  0  0  0  0  0  0  0  0  0
    2.5018   -0.9506    0.0000 O   0  0  0  0  0  0  0  0  0  0  0  0
    1.0729   -0.9506    0.0000 N   0  0  0  0  0  0  0  0  0  0  0  0
    1.0728   -0.1256    0.0000 C   0  0  0  0  0  0  0  0  0  0  0  0
    0.3374   -0.4993    0.0000 C   0  0  0  0  0  0  0  0  0  0  0  0
    0.7868    0.2910    0.0000 C   0  0  0  0  0  0  0  0  0  0  0  0
    0.7868    1.0384    0.0000 C   0  0  0  0  0  0  0  0  0  0  0  0
    1.5223    1.4121    0.0000 C   0  0  0  0  0  0  0  0  0  0  0  0
    2.2579    1.0384    0.0000 C   0  0  0  0  0  0  0  0  0  0  0  0
    2.2579    0.2910    0.0000 C   0  0  0  0  0  0  0  0  0  0  0  0
    1.5223   -0.0827    0.0000 C   0  0  0  0  0  0  0  0  0  0  0  0
    1.8084   -0.4993    0.0000 C   0  0  0  0  0  0  0  0  0  0  0  0
    1.0728    0.6218    0.0000 C   0  0  0  0  0  0  0  0  0  0  0  0
    2.5019   -2.6006    0.0000 C   0  0  0  0  0  0  0  0  0  0  0  0
    3.2163   -2.1880    0.0000 O   0  0  0  0  0  0  0  0  0  0  0  0
    2.5019   -3.4256    0.0000 N   0  0  0  0  0  0  0  0  0  0  0  0
    3.1151   -3.9776    0.0000 N   0  0  0  0  0  0  0  0  0  0  0  0
    2.7796   -4.7313    0.0000 C   0  0  0  0  0  0  0  0  0  0  0  0
    1.9591   -4.6451    0.0000 C   0  0  0  0  0  0  0  0  0  0  0  0
    1.7875   -3.8381    0.0000 C   0  0  0  0  0  0  0  0  0  0  0  0
    3.1921   -5.4457    0.0000 C   0  0  0  0  0  0  0  0  0  0  0  0
    4.0171   -5.4457    0.0000 C   0  0  0  0  0  0  0  0  0  0  0  0
    4.4296   -6.1601    0.0000 C   0  0  0  0  0  0  0  0  0  0  0  0
    4.0172   -6.8746    0.0000 C   0  0  0  0  0  0  0  0  0  0  0  0
    4.4297   -7.5891    0.0000 C   0  0  0  0  0  0  0  0  0  0  0  0
    3.1922   -6.8746    0.0000 C   0  0  0  0  0  0  0  0  0  0  0  0
    2.7796   -6.1602    0.0000 C   0  0  0  0  0  0  0  0  0  0  0  0
  1  2  1  0
  2  3  1  0
  3  4  1  0
  4  5  1  0
  5  6  1  0
  6  7  1  0
  7  8  2  0
  8  9  1  0
  9 10  2  0
  9 11  1  0
 11 12  1  0
 12 13  1  0
 13 14  1  0
 19 14  1  0
 15 16  1  0
 16 17  1  0
 20 12  1  0
 18 19  1  0
 18 20  1  0
 16 21  1  0
  8 22  1  0
 22 23  2  0
 22 24  1  0
 24 25  1  0
 25 26  2  0
 26 27  1  0
 27 28  2  0
 26 29  1  0
 29 30  2  0
 30 31  1  0
 31 32  2  0
 32 33  1  0
 32 34  1  0
 34 35  2  0
 28  6  1  0
 17 18  1  0
 21 12  1  0
 14 15  1  0
 28 24  1  0
 35 29  1  0
M  END
>  <Molecule ChEMBL ID>  (23) 
CHEMBL2381791

>  <Molecule Name>  (23) 
nan

>  <Molecule Max Phase>  (23) 
0

>  <Molecular Weight>  (23) 
472.63

>  <#RO5 Violations>  (23) 
1.0

>  <AlogP>  (23) 
5.36

>  <Compound Key>  (23) 
29

>  <Smiles>  (23) 
CCCCCN1C=C(C(=O)NC23CC4CC(CC(C4)C2)C3)C(=O)n5nc(cc15)c6ccc(C)cc6

>  <Standard Type>  (23) 
Ki

>  <Standard Relation>  (23) 
'='

>  <Standard Value>  (23) 
3.41

>  <Standard Units>  (23) 
nM

>  <pChEMBL Value>  (23) 
8.47

>  <Data Validity Comment>  (23) 
nan

>  <Comment>  (23) 
nan

>  <Uo Units>  (23) 
UO_0000065

>  <Ligand Efficiency BEI>  (23) 
17.92

>  <Ligand Efficiency LE>  (23) 
0.33

>  <Ligand Efficiency LLE>  (23) 
3.11

>  <Ligand Efficiency SEI>  (23) 
12.38

>  <Potential Duplicate>  (23) 
False

>  <Assay ChEMBL ID>  (23) 
CHEMBL2383561

>  <Assay Description>  (23) 
Displacement of [3H]CP-55940 from human CB2 receptor expressed in CHO cell membrane after 60 mins by scintillation counting analysis

>  <Assay Type>  (23) 
B

>  <BAO Format ID>  (23) 
BAO_0000219

>  <BAO Label>  (23) 
cell-based format

>  <Assay Organism>  (23) 
Homo sapiens

>  <Assay Tissue ChEMBL ID>  (23) 
nan

>  <Assay Tissue Name>  (23) 
nan

>  <Assay Cell Type>  (23) 
CHO

>  <Assay Subcellular Fraction>  (23) 
nan

>  <Target ChEMBL ID>  (23) 
CHEMBL253

>  <Target Name>  (23) 
Cannabinoid CB2 receptor

>  <Target Organism>  (23) 
Homo sapiens

>  <Target Type>  (23) 
SINGLE PROTEIN

>  <Document ChEMBL ID>  (23) 
CHEMBL2380310

>  <Source ID>  (23) 
1

>  <Source Description>  (23) 
Scientific Literature

>  <Document Journal>  (23) 
J. Med. Chem.

>  <Document Year>  (23) 
2013.0

>  <Cell ChEMBL ID>  (23) 
CHEMBL3308072

>  <Confidence Score>  (23) 
9

>  <pKi>  (23) 
8.467

>  <preds pKi>  (23) 
8.394

>  <CB2_pKi>  (23) 
8.47

$$$$

     RDKit          2D

 24 26  0  0  0  0  0  0  0  0999 V2000
   -1.5596    0.0217    0.0000 C   0  0  0  0  0  0  0  0  0  0  0  0
   -1.9213   -0.7198    0.0000 C   0  0  0  0  0  0  0  0  0  0  0  0
   -2.7143   -0.4924    0.0000 C   0  0  0  0  0  0  0  0  0  0  0  0
   -1.2538   -1.2048    0.0000 C   0  0  0  0  0  0  0  0  0  0  0  0
   -0.4334   -1.2910    0.0000 C   0  0  0  0  0  0  0  0  0  0  0  0
    0.0516   -0.6236    0.0000 O   0  0  0  0  0  0  0  0  0  0  0  0
   -0.0978   -2.0447    0.0000 C   0  0  0  0  0  0  0  0  0  0  0  0
    0.7092   -2.2162    0.0000 C   0  0  0  0  0  0  0  0  0  0  0  0
    0.7954   -3.0367    0.0000 N   0  0  0  0  0  0  0  0  0  0  0  0
    1.5099   -3.4492    0.0000 C   0  0  0  0  0  0  0  0  0  0  0  0
    2.2243   -3.0367    0.0000 C   0  0  0  0  0  0  0  0  0  0  0  0
    2.9388   -3.4492    0.0000 C   0  0  0  0  0  0  0  0  0  0  0  0
    3.6533   -3.0367    0.0000 C   0  0  0  0  0  0  0  0  0  0  0  0
    4.3678   -3.4492    0.0000 C   0  0  0  0  0  0  0  0  0  0  0  0
    5.0822   -3.0367    0.0000 O   0  0  0  0  0  0  0  0  0  0  0  0
    0.0417   -3.3722    0.0000 C   0  0  0  0  0  0  0  0  0  0  0  0
   -0.2132   -4.1569    0.0000 C   0  0  0  0  0  0  0  0  0  0  0  0
   -1.0202   -4.3284    0.0000 C   0  0  0  0  0  0  0  0  0  0  0  0
   -1.5722   -3.7153    0.0000 C   0  0  0  0  0  0  0  0  0  0  0  0
   -1.3173   -2.9307    0.0000 C   0  0  0  0  0  0  0  0  0  0  0  0
   -0.5103   -2.7592    0.0000 C   0  0  0  0  0  0  0  0  0  0  0  0
   -2.0075   -1.5403    0.0000 C   0  0  0  0  0  0  0  0  0  0  0  0
   -1.8079   -2.3408    0.0000 C   0  0  0  0  0  0  0  0  0  0  0  0
   -2.8305   -1.5979    0.0000 C   0  0  0  0  0  0  0  0  0  0  0  0
  1  2  1  0
  2  3  1  0
  2  4  1  0
  4  5  1  0
  5  6  2  0
  5  7  1  0
  7  8  2  0
  8  9  1  0
  9 10  1  0
 10 11  1  0
 11 12  1  0
 12 13  1  0
 13 14  1  0
 14 15  1  0
  9 16  1  0
 16 17  2  0
 17 18  1  0
 18 19  2  0
 19 20  1  0
 20 21  2  0
  4 22  1  0
 22 23  1  0
 22 24  1  0
 22  2  1  0
 21  7  1  0
 21 16  1  0
M  END
>  <Molecule ChEMBL ID>  (24) 
CHEMBL571131

>  <Molecule Name>  (24) 
nan

>  <Molecule Max Phase>  (24) 
0

>  <Molecular Weight>  (24) 
327.47

>  <#RO5 Violations>  (24) 
0.0

>  <AlogP>  (24) 
4.67

>  <Compound Key>  (24) 
51

>  <Smiles>  (24) 
CC1(C)C(C(=O)c2cn(CCCCCO)c3ccccc23)C1(C)C

>  <Standard Type>  (24) 
Ki

>  <Standard Relation>  (24) 
'='

>  <Standard Value>  (24) 
0.71

>  <Standard Units>  (24) 
nM

>  <pChEMBL Value>  (24) 
9.15

>  <Data Validity Comment>  (24) 
nan

>  <Comment>  (24) 
nan

>  <Uo Units>  (24) 
UO_0000065

>  <Ligand Efficiency BEI>  (24) 
27.94

>  <Ligand Efficiency LE>  (24) 
0.52

>  <Ligand Efficiency LLE>  (24) 
4.48

>  <Ligand Efficiency SEI>  (24) 
21.66

>  <Potential Duplicate>  (24) 
False

>  <Assay ChEMBL ID>  (24) 
CHEMBL1040875

>  <Assay Description>  (24) 
Displacement of [3H]CP-55940 from human recombinant CB2 receptor expressed in HEK293 cells

>  <Assay Type>  (24) 
B

>  <BAO Format ID>  (24) 
BAO_0000219

>  <BAO Label>  (24) 
cell-based format

>  <Assay Organism>  (24) 
Homo sapiens

>  <Assay Tissue ChEMBL ID>  (24) 
nan

>  <Assay Tissue Name>  (24) 
nan

>  <Assay Cell Type>  (24) 
HEK293

>  <Assay Subcellular Fraction>  (24) 
nan

>  <Target ChEMBL ID>  (24) 
CHEMBL253

>  <Target Name>  (24) 
Cannabinoid CB2 receptor

>  <Target Organism>  (24) 
Homo sapiens

>  <Target Type>  (24) 
SINGLE PROTEIN

>  <Document ChEMBL ID>  (24) 
CHEMBL1156767

>  <Source ID>  (24) 
1

>  <Source Description>  (24) 
Scientific Literature

>  <Document Journal>  (24) 
J. Med. Chem.

>  <Document Year>  (24) 
2010.0

>  <Cell ChEMBL ID>  (24) 
CHEMBL3307715

>  <Confidence Score>  (24) 
9

>  <pKi>  (24) 
9.149

>  <preds pKi>  (24) 
8.508

>  <CB2_pKi>  (24) 
9.15

$$$$

     RDKit          2D

 33 36  0  0  0  0  0  0  0  0999 V2000
   -1.2271   -7.5604    0.0000 O   0  0  0  0  0  0  0  0  0  0  0  0
   -1.9416   -7.1479    0.0000 C   0  0  0  0  0  0  0  0  0  0  0  0
   -2.6561   -7.5604    0.0000 O   0  0  0  0  0  0  0  0  0  0  0  0
   -1.9416   -6.3229    0.0000 C   0  0  0  0  0  0  0  0  0  0  0  0
   -2.6561   -5.9104    0.0000 C   0  0  0  0  0  0  0  0  0  0  0  0
   -2.6561   -5.0854    0.0000 C   0  0  0  0  0  0  0  0  0  0  0  0
   -1.9416   -4.6729    0.0000 C   0  0  0  0  0  0  0  0  0  0  0  0
   -1.9416   -3.8479    0.0000 C   0  0  0  0  0  0  0  0  0  0  0  0
   -1.2271   -3.4354    0.0000 N   0  0  0  0  0  0  0  0  0  0  0  0
   -1.2271   -2.6104    0.0000 C   0  0  0  0  0  0  0  0  0  0  0  0
   -1.9416   -2.1979    0.0000 O   0  0  0  0  0  0  0  0  0  0  0  0
   -0.5127   -2.1979    0.0000 C   0  0  0  0  0  0  0  0  0  0  0  0
    0.2018   -2.6104    0.0000 C   0  0  0  0  0  0  0  0  0  0  0  0
    0.9163   -2.1979    0.0000 C   0  0  0  0  0  0  0  0  0  0  0  0
    0.9163   -1.3729    0.0000 C   0  0  0  0  0  0  0  0  0  0  0  0
    1.4997   -0.7895    0.0000 C   0  0  0  0  0  0  0  0  0  0  0  0
    2.3247   -0.7895    0.0000 C   0  0  0  0  0  0  0  0  0  0  0  0
    2.9080   -1.3729    0.0000 C   0  0  0  0  0  0  0  0  0  0  0  0
    2.9080   -2.1979    0.0000 C   0  0  0  0  0  0  0  0  0  0  0  0
    2.3247   -2.7812    0.0000 C   0  0  0  0  0  0  0  0  0  0  0  0
    1.4997   -2.7812    0.0000 C   0  0  0  0  0  0  0  0  0  0  0  0
    0.2018   -0.9604    0.0000 N   0  0  0  0  0  0  0  0  0  0  0  0
    0.2018   -0.1354    0.0000 C   0  0  0  0  0  0  0  0  0  0  0  0
    0.9163    0.2771    0.0000 C   0  0  0  0  0  0  0  0  0  0  0  0
    0.9163    1.1021    0.0000 C   0  0  0  0  0  0  0  0  0  0  0  0
    1.6308    1.5146    0.0000 C   0  0  0  0  0  0  0  0  0  0  0  0
    2.3452    1.1021    0.0000 C   0  0  0  0  0  0  0  0  0  0  0  0
    2.3452    0.2771    0.0000 C   0  0  0  0  0  0  0  0  0  0  0  0
    1.6308   -0.1354    0.0000 C   0  0  0  0  0  0  0  0  0  0  0  0
   -0.5127   -1.3729    0.0000 C   0  0  0  0  0  0  0  0  0  0  0  0
   -1.2271   -0.9604    0.0000 O   0  0  0  0  0  0  0  0  0  0  0  0
   -1.2271   -5.0854    0.0000 C   0  0  0  0  0  0  0  0  0  0  0  0
   -1.2271   -5.9104    0.0000 C   0  0  0  0  0  0  0  0  0  0  0  0
  1  2  1  0
  2  3  2  0
  2  4  1  0
  4  5  2  0
  5  6  1  0
  6  7  2  0
  7  8  1  0
  8  9  1  0
  9 10  1  0
 10 11  2  0
 10 12  1  0
 12 13  2  0
 13 14  1  0
 14 15  2  0
 15 16  1  0
 16 17  1  0
 17 18  1  0
 18 19  1  0
 19 20  1  0
 20 21  1  0
 15 22  1  0
 22 23  1  0
 23 24  1  0
 24 25  1  0
 25 26  1  0
 26 27  1  0
 27 28  1  0
 28 29  1  0
 22 30  1  0
 30 31  2  0
  7 32  1  0
 32 33  2  0
 33  4  1  0
 30 12  1  0
 21 14  1  0
 29 24  1  0
M  END
>  <Molecule ChEMBL ID>  (25) 
CHEMBL2023578

>  <Molecule Name>  (25) 
nan

>  <Molecule Max Phase>  (25) 
0

>  <Molecular Weight>  (25) 
450.58

>  <#RO5 Violations>  (25) 
0.0

>  <AlogP>  (25) 
4.72

>  <Compound Key>  (25) 
H14

>  <Smiles>  (25) 
OC(=O)c1ccc(CNC(=O)C2=CC3=C(CCCCCC3)N(CC4CCCCC4)C2=O)cc1

>  <Standard Type>  (25) 
Ki

>  <Standard Relation>  (25) 
'='

>  <Standard Value>  (25) 
923.0

>  <Standard Units>  (25) 
nM

>  <pChEMBL Value>  (25) 
6.04

>  <Data Validity Comment>  (25) 
nan

>  <Comment>  (25) 
nan

>  <Uo Units>  (25) 
UO_0000065

>  <Ligand Efficiency BEI>  (25) 
13.39

>  <Ligand Efficiency LE>  (25) 
0.25

>  <Ligand Efficiency LLE>  (25) 
1.31

>  <Ligand Efficiency SEI>  (25) 
6.83

>  <Potential Duplicate>  (25) 
False

>  <Assay ChEMBL ID>  (25) 
CHEMBL3411783

>  <Assay Description>  (25) 
Binding affinity to CB2 receptor (unknown origin)

>  <Assay Type>  (25) 
B

>  <BAO Format ID>  (25) 
BAO_0000357

>  <BAO Label>  (25) 
single protein format

>  <Assay Organism>  (25) 
Homo sapiens

>  <Assay Tissue ChEMBL ID>  (25) 
nan

>  <Assay Tissue Name>  (25) 
nan

>  <Assay Cell Type>  (25) 
nan

>  <Assay Subcellular Fraction>  (25) 
nan

>  <Target ChEMBL ID>  (25) 
CHEMBL253

>  <Target Name>  (25) 
Cannabinoid CB2 receptor

>  <Target Organism>  (25) 
Homo sapiens

>  <Target Type>  (25) 
SINGLE PROTEIN

>  <Document ChEMBL ID>  (25) 
CHEMBL3407392

>  <Source ID>  (25) 
1

>  <Source Description>  (25) 
Scientific Literature

>  <Document Journal>  (25) 
Eur. J. Med. Chem.

>  <Document Year>  (25) 
2015.0

>  <Cell ChEMBL ID>  (25) 
nan

>  <Confidence Score>  (25) 
9

>  <pKi>  (25) 
6.035

>  <preds pKi>  (25) 
7.105

>  <CB2_pKi>  (25) 
6.04

$$$$

     RDKit          2D

 25 27  0  0  0  0  0  0  0  0999 V2000
   -4.5820   -2.3830    0.0000 C   0  0  0  0  0  0  0  0  0  0  0  0
   -3.8675   -2.7955    0.0000 C   0  0  0  0  0  0  0  0  0  0  0  0
   -3.1530   -2.3830    0.0000 C   0  0  0  0  0  0  0  0  0  0  0  0
   -2.4386   -2.7955    0.0000 N   0  0  0  0  0  0  0  0  0  0  0  0
   -1.7241   -2.3830    0.0000 C   0  0  0  0  0  0  0  0  0  0  0  0
   -1.7241   -1.5580    0.0000 O   0  0  0  0  0  0  0  0  0  0  0  0
   -1.0096   -2.7955    0.0000 C   0  0  0  0  0  0  0  0  0  0  0  0
   -0.2559   -2.4600    0.0000 C   0  0  0  0  0  0  0  0  0  0  0  0
   -0.0844   -1.6530    0.0000 N   0  0  0  0  0  0  0  0  0  0  0  0
    0.7002   -1.3980    0.0000 C   0  0  0  0  0  0  0  0  0  0  0  0
    0.8717   -0.5911    0.0000 O   0  0  0  0  0  0  0  0  0  0  0  0
    1.3133   -1.9501    0.0000 C   0  0  0  0  0  0  0  0  0  0  0  0
    2.1203   -2.1216    0.0000 C   0  0  0  0  0  0  0  0  0  0  0  0
    2.4293   -1.3567    0.0000 C   0  0  0  0  0  0  0  0  0  0  0  0
    2.8199   -2.5588    0.0000 C   0  0  0  0  0  0  0  0  0  0  0  0
    1.5682   -2.7347    0.0000 C   0  0  0  0  0  0  0  0  0  0  0  0
    2.0762   -3.3848    0.0000 C   0  0  0  0  0  0  0  0  0  0  0  0
    0.8398   -3.1220    0.0000 C   0  0  0  0  0  0  0  0  0  0  0  0
    0.2961   -3.0731    0.0000 S   0  0  0  0  0  0  0  0  0  0  0  0
   -0.1164   -3.7875    0.0000 C   0  0  0  0  0  0  0  0  0  0  0  0
    0.1385   -4.5721    0.0000 C   0  0  0  0  0  0  0  0  0  0  0  0
   -0.4135   -5.1852    0.0000 O   0  0  0  0  0  0  0  0  0  0  0  0
   -1.2205   -5.0137    0.0000 C   0  0  0  0  0  0  0  0  0  0  0  0
   -1.4754   -4.2291    0.0000 C   0  0  0  0  0  0  0  0  0  0  0  0
   -0.9234   -3.6160    0.0000 C   0  0  0  0  0  0  0  0  0  0  0  0
  1  2  1  0
  2  3  1  0
  3  4  1  0
  4  5  1  0
  5  6  2  0
  5  7  1  0
  7  8  2  0
  8  9  1  0
  9 10  1  0
 10 11  2  0
 10 12  1  0
 12 13  1  0
 13 14  1  0
 13 15  1  0
 13 16  1  0
 16 17  1  0
 16 18  1  0
  8 19  1  0
 19 20  1  0
 20 21  1  0
 21 22  1  0
 22 23  1  0
 23 24  1  0
 24 25  1  0
 25  7  1  0
 16 12  1  0
 25 20  2  0
M  END
>  <Molecule ChEMBL ID>  (26) 
CHEMBL2010905

>  <Molecule Name>  (26) 
nan

>  <Molecule Max Phase>  (26) 
0

>  <Molecular Weight>  (26) 
364.51

>  <#RO5 Violations>  (26) 
0.0

>  <AlogP>  (26) 
3.58

>  <Compound Key>  (26) 
4i

>  <Smiles>  (26) 
CCCNC(=O)c1c(NC(=O)C2C(C)(C)C2(C)C)sc3COCCc13

>  <Standard Type>  (26) 
Ki

>  <Standard Relation>  (26) 
'='

>  <Standard Value>  (26) 
91.2

>  <Standard Units>  (26) 
nM

>  <pChEMBL Value>  (26) 
7.04

>  <Data Validity Comment>  (26) 
nan

>  <Comment>  (26) 
nan

>  <Uo Units>  (26) 
UO_0000065

>  <Ligand Efficiency BEI>  (26) 
19.31

>  <Ligand Efficiency LE>  (26) 
0.38

>  <Ligand Efficiency LLE>  (26) 
3.46

>  <Ligand Efficiency SEI>  (26) 
10.44

>  <Potential Duplicate>  (26) 
False

>  <Assay ChEMBL ID>  (26) 
CHEMBL2013472

>  <Assay Description>  (26) 
Displacement of [3H]CP-55940 from human recombinant CB2 receptor expressed in HEK293 cells after 90 mins

>  <Assay Type>  (26) 
B

>  <BAO Format ID>  (26) 
BAO_0000219

>  <BAO Label>  (26) 
cell-based format

>  <Assay Organism>  (26) 
Homo sapiens

>  <Assay Tissue ChEMBL ID>  (26) 
nan

>  <Assay Tissue Name>  (26) 
nan

>  <Assay Cell Type>  (26) 
HEK293

>  <Assay Subcellular Fraction>  (26) 
nan

>  <Target ChEMBL ID>  (26) 
CHEMBL253

>  <Target Name>  (26) 
Cannabinoid CB2 receptor

>  <Target Organism>  (26) 
Homo sapiens

>  <Target Type>  (26) 
SINGLE PROTEIN

>  <Document ChEMBL ID>  (26) 
CHEMBL2010740

>  <Source ID>  (26) 
1

>  <Source Description>  (26) 
Scientific Literature

>  <Document Journal>  (26) 
Bioorg. Med. Chem. Lett.

>  <Document Year>  (26) 
2012.0

>  <Cell ChEMBL ID>  (26) 
CHEMBL3307715

>  <Confidence Score>  (26) 
9

>  <pKi>  (26) 
7.040

>  <preds pKi>  (26) 
7.854

>  <CB2_pKi>  (26) 
7.04

$$$$

     RDKit          2D

 26 29  0  0  0  0  0  0  0  0999 V2000
   -4.3672   -3.7894    0.0000 C   0  0  0  0  0  0  0  0  0  0  0  0
   -3.5756   -4.0215    0.0000 C   0  0  0  0  0  0  0  0  0  0  0  0
   -2.9787   -3.4520    0.0000 C   0  0  0  0  0  0  0  0  0  0  0  0
   -2.1870   -3.6841    0.0000 C   0  0  0  0  0  0  0  0  0  0  0  0
   -1.5901   -3.1146    0.0000 C   0  0  0  0  0  0  0  0  0  0  0  0
   -0.7985   -3.3468    0.0000 N   0  0  0  0  0  0  0  0  0  0  0  0
   -0.2016   -2.7772    0.0000 C   0  0  0  0  0  0  0  0  0  0  0  0
    0.5901   -3.0094    0.0000 C   0  0  0  0  0  0  0  0  0  0  0  0
    1.1869   -2.4399    0.0000 C   0  0  0  0  0  0  0  0  0  0  0  0
    0.9922   -1.6382    0.0000 O   0  0  0  0  0  0  0  0  0  0  0  0
    1.9786   -2.6720    0.0000 N   0  0  0  0  0  0  0  0  0  0  0  0
    2.5755   -2.1025    0.0000 C   0  0  0  0  0  0  0  0  0  0  0  0
    3.3109   -1.7288    0.0000 C   0  0  0  0  0  0  0  0  0  0  0  0
    4.0465   -2.1025    0.0000 C   0  0  0  0  0  0  0  0  0  0  0  0
    4.4960   -1.3122    0.0000 C   0  0  0  0  0  0  0  0  0  0  0  0
    4.4960   -0.5648    0.0000 C   0  0  0  0  0  0  0  0  0  0  0  0
    3.7604   -0.1911    0.0000 C   0  0  0  0  0  0  0  0  0  0  0  0
    3.0249   -0.5648    0.0000 C   0  0  0  0  0  0  0  0  0  0  0  0
    3.0249   -1.3122    0.0000 C   0  0  0  0  0  0  0  0  0  0  0  0
    3.7604   -1.6859    0.0000 C   0  0  0  0  0  0  0  0  0  0  0  0
    3.3109   -0.9814    0.0000 C   0  0  0  0  0  0  0  0  0  0  0  0
    0.7849   -3.8111    0.0000 C   0  0  0  0  0  0  0  0  0  0  0  0
    1.5765   -4.0432    0.0000 O   0  0  0  0  0  0  0  0  0  0  0  0
    0.1880   -4.3806    0.0000 C   0  0  0  0  0  0  0  0  0  0  0  0
   -0.6037   -4.1484    0.0000 C   0  0  0  0  0  0  0  0  0  0  0  0
   -1.2006   -4.7180    0.0000 C   0  0  0  0  0  0  0  0  0  0  0  0
  1  2  1  0
  2  3  1  0
  3  4  1  0
  4  5  1  0
  5  6  1  0
  6  7  1  0
  7  8  2  0
  8  9  1  0
  9 10  2  0
  9 11  1  0
 11 12  1  0
 12 13  1  0
 13 14  1  0
 14 15  1  0
 20 15  1  0
 16 17  1  0
 17 18  1  0
 19 12  1  0
 19 20  1  0
 17 21  1  0
  8 22  1  0
 22 23  2  0
 22 24  1  0
 24 25  2  0
 25 26  1  0
 25  6  1  0
 18 19  1  0
 21 13  1  0
 15 16  1  0
M  END
>  <Molecule ChEMBL ID>  (27) 
CHEMBL2170545

>  <Molecule Name>  (27) 
nan

>  <Molecule Max Phase>  (27) 
0

>  <Molecular Weight>  (27) 
356.51

>  <#RO5 Violations>  (27) 
0.0

>  <AlogP>  (27) 
3.9

>  <Compound Key>  (27) 
32

>  <Smiles>  (27) 
CCCCCN1C=C(C(=O)NC2C3CC4CC(CC2C4)C3)C(=O)C=C1C

>  <Standard Type>  (27) 
Ki

>  <Standard Relation>  (27) 
'='

>  <Standard Value>  (27) 
0.26

>  <Standard Units>  (27) 
nM

>  <pChEMBL Value>  (27) 
9.59

>  <Data Validity Comment>  (27) 
nan

>  <Comment>  (27) 
nan

>  <Uo Units>  (27) 
UO_0000065

>  <Ligand Efficiency BEI>  (27) 
26.89

>  <Ligand Efficiency LE>  (27) 
0.5

>  <Ligand Efficiency LLE>  (27) 
5.69

>  <Ligand Efficiency SEI>  (27) 
18.76

>  <Potential Duplicate>  (27) 
False

>  <Assay ChEMBL ID>  (27) 
CHEMBL2175894

>  <Assay Description>  (27) 
Displacement of [3H]-CP55940 from human recombinant CB2 receptor expressed in CHO cells membrane by scintillation counting

>  <Assay Type>  (27) 
B

>  <BAO Format ID>  (27) 
BAO_0000219

>  <BAO Label>  (27) 
cell-based format

>  <Assay Organism>  (27) 
Homo sapiens

>  <Assay Tissue ChEMBL ID>  (27) 
nan

>  <Assay Tissue Name>  (27) 
nan

>  <Assay Cell Type>  (27) 
CHO

>  <Assay Subcellular Fraction>  (27) 
nan

>  <Target ChEMBL ID>  (27) 
CHEMBL253

>  <Target Name>  (27) 
Cannabinoid CB2 receptor

>  <Target Organism>  (27) 
Homo sapiens

>  <Target Type>  (27) 
SINGLE PROTEIN

>  <Document ChEMBL ID>  (27) 
CHEMBL2169827

>  <Source ID>  (27) 
1

>  <Source Description>  (27) 
Scientific Literature

>  <Document Journal>  (27) 
J. Med. Chem.

>  <Document Year>  (27) 
2012.0

>  <Cell ChEMBL ID>  (27) 
CHEMBL3308072

>  <Confidence Score>  (27) 
9

>  <pKi>  (27) 
9.585

>  <preds pKi>  (27) 
7.515

>  <CB2_pKi>  (27) 
9.59

$$$$

     RDKit          2D

 33 36  0  0  0  0  0  0  0  0999 V2000
   -2.5997   -7.4955    0.0000 O   0  0  0  0  0  0  0  0  0  0  0  0
   -2.5997   -6.6705    0.0000 C   0  0  0  0  0  0  0  0  0  0  0  0
   -3.3141   -6.2580    0.0000 O   0  0  0  0  0  0  0  0  0  0  0  0
   -1.8852   -6.2580    0.0000 C   0  0  0  0  0  0  0  0  0  0  0  0
   -1.8852   -5.4330    0.0000 C   0  0  0  0  0  0  0  0  0  0  0  0
   -2.5997   -5.0205    0.0000 C   0  0  0  0  0  0  0  0  0  0  0  0
   -2.5997   -4.1955    0.0000 C   0  0  0  0  0  0  0  0  0  0  0  0
   -1.8852   -3.7830    0.0000 C   0  0  0  0  0  0  0  0  0  0  0  0
   -1.1707   -4.1955    0.0000 C   0  0  0  0  0  0  0  0  0  0  0  0
   -0.4563   -3.7830    0.0000 N   0  0  0  0  0  0  0  0  0  0  0  0
   -0.4563   -2.9580    0.0000 C   0  0  0  0  0  0  0  0  0  0  0  0
   -1.1707   -2.5455    0.0000 O   0  0  0  0  0  0  0  0  0  0  0  0
    0.2582   -2.5455    0.0000 C   0  0  0  0  0  0  0  0  0  0  0  0
    0.9727   -2.9580    0.0000 C   0  0  0  0  0  0  0  0  0  0  0  0
    1.6872   -2.5455    0.0000 C   0  0  0  0  0  0  0  0  0  0  0  0
    1.6872   -1.7205    0.0000 C   0  0  0  0  0  0  0  0  0  0  0  0
    2.2705   -1.1371    0.0000 C   0  0  0  0  0  0  0  0  0  0  0  0
    3.0955   -1.1371    0.0000 C   0  0  0  0  0  0  0  0  0  0  0  0
    3.6789   -1.7205    0.0000 C   0  0  0  0  0  0  0  0  0  0  0  0
    3.6789   -2.5455    0.0000 C   0  0  0  0  0  0  0  0  0  0  0  0
    3.0955   -3.1288    0.0000 C   0  0  0  0  0  0  0  0  0  0  0  0
    2.2705   -3.1288    0.0000 C   0  0  0  0  0  0  0  0  0  0  0  0
    0.9727   -1.3080    0.0000 N   0  0  0  0  0  0  0  0  0  0  0  0
    0.9727   -0.4830    0.0000 C   0  0  0  0  0  0  0  0  0  0  0  0
    1.6872   -0.0705    0.0000 C   0  0  0  0  0  0  0  0  0  0  0  0
    1.6872    0.7545    0.0000 C   0  0  0  0  0  0  0  0  0  0  0  0
    2.4016    1.1670    0.0000 C   0  0  0  0  0  0  0  0  0  0  0  0
    3.1161    0.7545    0.0000 C   0  0  0  0  0  0  0  0  0  0  0  0
    3.1161   -0.0705    0.0000 C   0  0  0  0  0  0  0  0  0  0  0  0
    2.4016   -0.4830    0.0000 C   0  0  0  0  0  0  0  0  0  0  0  0
    0.2582   -1.7205    0.0000 C   0  0  0  0  0  0  0  0  0  0  0  0
   -0.4563   -1.3080    0.0000 O   0  0  0  0  0  0  0  0  0  0  0  0
   -1.1707   -5.0205    0.0000 C   0  0  0  0  0  0  0  0  0  0  0  0
  1  2  1  0
  2  3  2  0
  2  4  1  0
  4  5  1  0
  5  6  2  0
  6  7  1  0
  7  8  2  0
  8  9  1  0
  9 10  1  0
 10 11  1  0
 11 12  2  0
 11 13  1  0
 13 14  2  0
 14 15  1  0
 15 16  2  0
 16 17  1  0
 17 18  1  0
 18 19  1  0
 19 20  1  0
 20 21  1  0
 21 22  1  0
 16 23  1  0
 23 24  1  0
 24 25  1  0
 25 26  1  0
 26 27  1  0
 27 28  1  0
 28 29  1  0
 29 30  1  0
 23 31  1  0
 31 32  2  0
  9 33  2  0
 33  5  1  0
 31 13  1  0
 22 15  1  0
 30 25  1  0
M  END
>  <Molecule ChEMBL ID>  (28) 
CHEMBL2023576

>  <Molecule Name>  (28) 
nan

>  <Molecule Max Phase>  (28) 
0

>  <Molecular Weight>  (28) 
450.58

>  <#RO5 Violations>  (28) 
0.0

>  <AlogP>  (28) 
4.97

>  <Compound Key>  (28) 
H12

>  <Smiles>  (28) 
OC(=O)Cc1cccc(NC(=O)C2=CC3=C(CCCCCC3)N(CC4CCCCC4)C2=O)c1

>  <Standard Type>  (28) 
Ki

>  <Standard Relation>  (28) 
'='

>  <Standard Value>  (28) 
119.95

>  <Standard Units>  (28) 
nM

>  <pChEMBL Value>  (28) 
6.92

>  <Data Validity Comment>  (28) 
nan

>  <Comment>  (28) 
nan

>  <Uo Units>  (28) 
UO_0000065

>  <Ligand Efficiency BEI>  (28) 
15.36

>  <Ligand Efficiency LE>  (28) 
0.29

>  <Ligand Efficiency LLE>  (28) 
1.95

>  <Ligand Efficiency SEI>  (28) 
7.83

>  <Potential Duplicate>  (28) 
False

>  <Assay ChEMBL ID>  (28) 
CHEMBL3411783

>  <Assay Description>  (28) 
Binding affinity to CB2 receptor (unknown origin)

>  <Assay Type>  (28) 
B

>  <BAO Format ID>  (28) 
BAO_0000357

>  <BAO Label>  (28) 
single protein format

>  <Assay Organism>  (28) 
Homo sapiens

>  <Assay Tissue ChEMBL ID>  (28) 
nan

>  <Assay Tissue Name>  (28) 
nan

>  <Assay Cell Type>  (28) 
nan

>  <Assay Subcellular Fraction>  (28) 
nan

>  <Target ChEMBL ID>  (28) 
CHEMBL253

>  <Target Name>  (28) 
Cannabinoid CB2 receptor

>  <Target Organism>  (28) 
Homo sapiens

>  <Target Type>  (28) 
SINGLE PROTEIN

>  <Document ChEMBL ID>  (28) 
CHEMBL3407392

>  <Source ID>  (28) 
1

>  <Source Description>  (28) 
Scientific Literature

>  <Document Journal>  (28) 
Eur. J. Med. Chem.

>  <Document Year>  (28) 
2015.0

>  <Cell ChEMBL ID>  (28) 
nan

>  <Confidence Score>  (28) 
9

>  <pKi>  (28) 
6.921

>  <preds pKi>  (28) 
7.233

>  <CB2_pKi>  (28) 
6.92

$$$$

     RDKit          2D

 31 33  0  0  0  0  0  0  0  0999 V2000
   -5.1508    2.3176    0.0000 C   0  0  0  0  0  0  0  0  0  0  0  0
   -4.4364    1.9051    0.0000 C   0  0  0  0  0  0  0  0  0  0  0  0
   -3.7219    2.3176    0.0000 C   0  0  0  0  0  0  0  0  0  0  0  0
   -3.0074    1.9051    0.0000 C   0  0  0  0  0  0  0  0  0  0  0  0
   -2.2929    2.3176    0.0000 C   0  0  0  0  0  0  0  0  0  0  0  0
   -1.5785    1.9051    0.0000 O   0  0  0  0  0  0  0  0  0  0  0  0
   -0.8640    2.3176    0.0000 C   0  0  0  0  0  0  0  0  0  0  0  0
   -0.8640    3.1426    0.0000 C   0  0  0  0  0  0  0  0  0  0  0  0
   -1.5785    3.5551    0.0000 O   0  0  0  0  0  0  0  0  0  0  0  0
   -1.5785    4.3801    0.0000 C   0  0  0  0  0  0  0  0  0  0  0  0
   -0.1495    3.5551    0.0000 C   0  0  0  0  0  0  0  0  0  0  0  0
    0.5649    3.1426    0.0000 C   0  0  0  0  0  0  0  0  0  0  0  0
    0.5649    2.3176    0.0000 C   0  0  0  0  0  0  0  0  0  0  0  0
    1.2794    1.9051    0.0000 C   0  0  0  0  0  0  0  0  0  0  0  0
    1.2794    1.0801    0.0000 C   0  0  0  0  0  0  0  0  0  0  0  0
    1.9939    0.6676    0.0000 C   0  0  0  0  0  0  0  0  0  0  0  0
    1.9939   -0.1574    0.0000 O   0  0  0  0  0  0  0  0  0  0  0  0
    2.7084    1.0801    0.0000 N   0  0  0  0  0  0  0  0  0  0  0  0
    3.4228    0.6676    0.0000 C   0  0  0  0  0  0  0  0  0  0  0  0
    4.1373    1.0801    0.0000 C   0  0  0  0  0  0  0  0  0  0  0  0
    4.8518    0.6676    0.0000 C   0  0  0  0  0  0  0  0  0  0  0  0
    5.5662    1.0801    0.0000 C   0  0  0  0  0  0  0  0  0  0  0  0
    6.2807    0.6676    0.0000 C   0  0  0  0  0  0  0  0  0  0  0  0
    6.2807   -0.1574    0.0000 C   0  0  0  0  0  0  0  0  0  0  0  0
    6.9952   -0.5699    0.0000 O   0  0  0  0  0  0  0  0  0  0  0  0
    5.5662   -0.5699    0.0000 C   0  0  0  0  0  0  0  0  0  0  0  0
    4.8518   -0.1574    0.0000 C   0  0  0  0  0  0  0  0  0  0  0  0
    0.5649    0.6676    0.0000 C   0  0  0  0  0  0  0  0  0  0  0  0
    0.5649   -0.1574    0.0000 O   0  0  0  0  0  0  0  0  0  0  0  0
   -0.1495    1.0801    0.0000 N   0  0  0  0  0  0  0  0  0  0  0  0
   -0.1495    1.9051    0.0000 C   0  0  0  0  0  0  0  0  0  0  0  0
  1  2  1  0
  2  3  1  0
  3  4  1  0
  4  5  1  0
  5  6  1  0
  6  7  1  0
  7  8  2  0
  8  9  1  0
  9 10  1  0
  8 11  1  0
 11 12  2  0
 12 13  1  0
 13 14  1  0
 14 15  2  0
 15 16  1  0
 16 17  2  0
 16 18  1  0
 18 19  1  0
 19 20  1  0
 20 21  1  0
 21 22  2  0
 22 23  1  0
 23 24  2  0
 24 25  1  0
 24 26  1  0
 26 27  2  0
 15 28  1  0
 28 29  2  0
 28 30  1  0
 30 31  1  0
 31  7  1  0
 31 13  2  0
 27 21  1  0
M  END
>  <Molecule ChEMBL ID>  (29) 
CHEMBL204387

>  <Molecule Name>  (29) 
nan

>  <Molecule Max Phase>  (29) 
0

>  <Molecular Weight>  (29) 
424.5

>  <#RO5 Violations>  (29) 
0.0

>  <AlogP>  (29) 
4.2

>  <Compound Key>  (29) 
B04

>  <Smiles>  (29) 
CCCCCOc1c(OC)ccc2cc(C(=O)NCCc3ccc(O)cc3)c(O)nc12

>  <Standard Type>  (29) 
Ki

>  <Standard Relation>  (29) 
'='

>  <Standard Value>  (29) 
0.48

>  <Standard Units>  (29) 
nM

>  <pChEMBL Value>  (29) 
9.32

>  <Data Validity Comment>  (29) 
nan

>  <Comment>  (29) 
nan

>  <Uo Units>  (29) 
UO_0000065

>  <Ligand Efficiency BEI>  (29) 
21.95

>  <Ligand Efficiency LE>  (29) 
0.41

>  <Ligand Efficiency LLE>  (29) 
5.12

>  <Ligand Efficiency SEI>  (29) 
9.23

>  <Potential Duplicate>  (29) 
False

>  <Assay ChEMBL ID>  (29) 
CHEMBL3411783

>  <Assay Description>  (29) 
Binding affinity to CB2 receptor (unknown origin)

>  <Assay Type>  (29) 
B

>  <BAO Format ID>  (29) 
BAO_0000357

>  <BAO Label>  (29) 
single protein format

>  <Assay Organism>  (29) 
Homo sapiens

>  <Assay Tissue ChEMBL ID>  (29) 
nan

>  <Assay Tissue Name>  (29) 
nan

>  <Assay Cell Type>  (29) 
nan

>  <Assay Subcellular Fraction>  (29) 
nan

>  <Target ChEMBL ID>  (29) 
CHEMBL253

>  <Target Name>  (29) 
Cannabinoid CB2 receptor

>  <Target Organism>  (29) 
Homo sapiens

>  <Target Type>  (29) 
SINGLE PROTEIN

>  <Document ChEMBL ID>  (29) 
CHEMBL3407392

>  <Source ID>  (29) 
1

>  <Source Description>  (29) 
Scientific Literature

>  <Document Journal>  (29) 
Eur. J. Med. Chem.

>  <Document Year>  (29) 
2015.0

>  <Cell ChEMBL ID>  (29) 
nan

>  <Confidence Score>  (29) 
9

>  <pKi>  (29) 
9.319

>  <preds pKi>  (29) 
8.761

>  <CB2_pKi>  (29) 
9.32

$$$$

     RDKit          2D

 29 32  0  0  0  0  0  0  0  0999 V2000
    1.6883    0.0596    0.0000 C   0  0  0  0  0  0  0  0  0  0  0  0
    1.6883   -0.7654    0.0000 C   0  0  0  0  0  0  0  0  0  0  0  0
    2.3557   -1.2503    0.0000 C   0  0  0  0  0  0  0  0  0  0  0  0
    2.1008   -2.0350    0.0000 N   0  0  0  0  0  0  0  0  0  0  0  0
    1.2758   -2.0350    0.0000 C   0  0  0  0  0  0  0  0  0  0  0  0
    0.7909   -2.7024    0.0000 C   0  0  0  0  0  0  0  0  0  0  0  0
   -0.0296   -2.6162    0.0000 C   0  0  0  0  0  0  0  0  0  0  0  0
   -0.5145   -3.2836    0.0000 C   0  0  0  0  0  0  0  0  0  0  0  0
   -0.1790   -4.0373    0.0000 C   0  0  0  0  0  0  0  0  0  0  0  0
   -0.6639   -4.7047    0.0000 Cl  0  0  0  0  0  0  0  0  0  0  0  0
    0.6415   -4.1235    0.0000 C   0  0  0  0  0  0  0  0  0  0  0  0
    1.1264   -3.4561    0.0000 C   0  0  0  0  0  0  0  0  0  0  0  0
    1.9469   -3.5423    0.0000 Cl  0  0  0  0  0  0  0  0  0  0  0  0
    1.0209   -1.2503    0.0000 N   0  0  0  0  0  0  0  0  0  0  0  0
    0.2362   -0.9954    0.0000 C   0  0  0  0  0  0  0  0  0  0  0  0
   -0.3769   -1.5474    0.0000 C   0  0  0  0  0  0  0  0  0  0  0  0
   -1.1615   -1.2925    0.0000 C   0  0  0  0  0  0  0  0  0  0  0  0
   -1.3330   -0.4855    0.0000 C   0  0  0  0  0  0  0  0  0  0  0  0
   -2.1176   -0.2306    0.0000 Cl  0  0  0  0  0  0  0  0  0  0  0  0
   -0.7199    0.0665    0.0000 C   0  0  0  0  0  0  0  0  0  0  0  0
    0.0647   -0.1884    0.0000 C   0  0  0  0  0  0  0  0  0  0  0  0
    3.1404   -0.9954    0.0000 C   0  0  0  0  0  0  0  0  0  0  0  0
    3.3119   -0.1884    0.0000 O   0  0  0  0  0  0  0  0  0  0  0  0
    3.7535   -1.5474    0.0000 N   0  0  0  0  0  0  0  0  0  0  0  0
    3.5819   -2.3544    0.0000 C   0  0  0  0  0  0  0  0  0  0  0  0
    4.1340   -2.9675    0.0000 C   0  0  0  0  0  0  0  0  0  0  0  0
    3.7215   -3.6820    0.0000 C   0  0  0  0  0  0  0  0  0  0  0  0
    2.9145   -3.5104    0.0000 C   0  0  0  0  0  0  0  0  0  0  0  0
    2.8283   -2.6900    0.0000 C   0  0  0  0  0  0  0  0  0  0  0  0
  1  2  1  0
  2  3  2  0
  3  4  1  0
  4  5  2  0
  5  6  1  0
  6  7  2  0
  7  8  1  0
  8  9  2  0
  9 10  1  0
  9 11  1  0
 11 12  2  0
 12 13  1  0
  5 14  1  0
 14 15  1  0
 15 16  2  0
 16 17  1  0
 17 18  2  0
 18 19  1  0
 18 20  1  0
 20 21  2  0
  3 22  1  0
 22 23  2  0
 22 24  1  0
 24 25  1  0
 25 26  1  0
 26 27  1  0
 27 28  1  0
 28 29  1  0
 14  2  1  0
 12  6  1  0
 21 15  1  0
 29 25  1  0
M  END
>  <Molecule ChEMBL ID>  (30) 
CHEMBL368547

>  <Molecule Name>  (30) 
nan

>  <Molecule Max Phase>  (30) 
0

>  <Molecular Weight>  (30) 
448.78

>  <#RO5 Violations>  (30) 
1.0

>  <AlogP>  (30) 
6.48

>  <Compound Key>  (30) 
72

>  <Smiles>  (30) 
Cc1c(nc(c2ccc(Cl)cc2Cl)n1c3ccc(Cl)cc3)C(=O)NC4CCCC4

>  <Standard Type>  (30) 
Ki

>  <Standard Relation>  (30) 
'='

>  <Standard Value>  (30) 
357.0

>  <Standard Units>  (30) 
nM

>  <pChEMBL Value>  (30) 
6.45

>  <Data Validity Comment>  (30) 
nan

>  <Comment>  (30) 
nan

>  <Uo Units>  (30) 
UO_0000065

>  <Ligand Efficiency BEI>  (30) 
14.37

>  <Ligand Efficiency LE>  (30) 
0.3

>  <Ligand Efficiency LLE>  (30) 
-0.03

>  <Ligand Efficiency SEI>  (30) 
13.74

>  <Potential Duplicate>  (30) 
False

>  <Assay ChEMBL ID>  (30) 
CHEMBL829669

>  <Assay Description>  (30) 
In vitro displacement of CP-55940 binding to human CB2 receptor expressed in CHO cells

>  <Assay Type>  (30) 
B

>  <BAO Format ID>  (30) 
BAO_0000219

>  <BAO Label>  (30) 
cell-based format

>  <Assay Organism>  (30) 
Homo sapiens

>  <Assay Tissue ChEMBL ID>  (30) 
nan

>  <Assay Tissue Name>  (30) 
nan

>  <Assay Cell Type>  (30) 
CHO

>  <Assay Subcellular Fraction>  (30) 
nan

>  <Target ChEMBL ID>  (30) 
CHEMBL253

>  <Target Name>  (30) 
Cannabinoid CB2 receptor

>  <Target Organism>  (30) 
Homo sapiens

>  <Target Type>  (30) 
SINGLE PROTEIN

>  <Document ChEMBL ID>  (30) 
CHEMBL1145197

>  <Source ID>  (30) 
1

>  <Source Description>  (30) 
Scientific Literature

>  <Document Journal>  (30) 
J. Med. Chem.

>  <Document Year>  (30) 
2005.0

>  <Cell ChEMBL ID>  (30) 
CHEMBL3308072

>  <Confidence Score>  (30) 
9

>  <pKi>  (30) 
6.447

>  <preds pKi>  (30) 
6.565

>  <CB2_pKi>  (30) 
6.45

$$$$

     RDKit          2D

 28 31  0  0  0  0  0  0  0  0999 V2000
    3.5559   -3.3186    0.0000 C   0  0  0  0  0  0  0  0  0  0  0  0
    2.8414   -2.9061    0.0000 S   0  0  0  0  0  0  0  0  0  0  0  0
    2.1270   -3.3186    0.0000 C   0  0  0  0  0  0  0  0  0  0  0  0
    2.1270   -4.1436    0.0000 S   0  0  0  0  0  0  0  0  0  0  0  0
    1.4125   -2.9061    0.0000 N   0  0  0  0  0  0  0  0  0  0  0  0
    0.6980   -3.3186    0.0000 C   0  0  0  0  0  0  0  0  0  0  0  0
   -0.0164   -2.9061    0.0000 C   0  0  0  0  0  0  0  0  0  0  0  0
   -0.0164   -3.7311    0.0000 C   0  0  0  0  0  0  0  0  0  0  0  0
   -0.7309   -4.1436    0.0000 C   0  0  0  0  0  0  0  0  0  0  0  0
   -1.4454   -3.7311    0.0000 C   0  0  0  0  0  0  0  0  0  0  0  0
   -1.4454   -2.9061    0.0000 C   0  0  0  0  0  0  0  0  0  0  0  0
   -0.7309   -2.4936    0.0000 C   0  0  0  0  0  0  0  0  0  0  0  0
   -0.0164   -2.0811    0.0000 C   0  0  0  0  0  0  0  0  0  0  0  0
    0.6980   -1.6686    0.0000 O   0  0  0  0  0  0  0  0  0  0  0  0
    1.4125   -2.0811    0.0000 C   0  0  0  0  0  0  0  0  0  0  0  0
    2.1270   -1.6686    0.0000 N   0  0  0  0  0  0  0  0  0  0  0  0
    2.1270   -0.8436    0.0000 C   0  0  0  0  0  0  0  0  0  0  0  0
    1.4125   -0.4311    0.0000 C   0  0  0  0  0  0  0  0  0  0  0  0
    1.4125    0.3939    0.0000 C   0  0  0  0  0  0  0  0  0  0  0  0
    2.1270    0.8064    0.0000 C   0  0  0  0  0  0  0  0  0  0  0  0
    2.1270    1.6314    0.0000 C   0  0  0  0  0  0  0  0  0  0  0  0
    2.1270    2.4564    0.0000 N   0  0  0  0  0  0  0  0  0  0  0  0
    2.8414    0.3939    0.0000 C   0  0  0  0  0  0  0  0  0  0  0  0
    3.5559    0.8064    0.0000 C   0  0  0  0  0  0  0  0  0  0  0  0
    4.2704    0.3939    0.0000 C   0  0  0  0  0  0  0  0  0  0  0  0
    4.2704   -0.4311    0.0000 C   0  0  0  0  0  0  0  0  0  0  0  0
    3.5559   -0.8436    0.0000 C   0  0  0  0  0  0  0  0  0  0  0  0
    2.8414   -0.4311    0.0000 C   0  0  0  0  0  0  0  0  0  0  0  0
  1  2  1  0
  2  3  1  0
  3  4  2  0
  3  5  1  0
  5  6  1  0
  6  7  1  0
  7  8  1  0
  8  9  1  0
  9 10  1  0
 10 11  1  0
 11 12  1  0
  7 13  1  0
 13 14  1  0
 14 15  1  0
 15 16  2  0
 16 17  1  0
 17 18  2  0
 18 19  1  0
 19 20  2  0
 20 21  1  0
 21 22  3  0
 20 23  1  0
 23 24  2  0
 24 25  1  0
 25 26  2  0
 26 27  1  0
 27 28  2  0
 15  5  1  0
 12  7  1  0
 28 17  1  0
 28 23  1  0
M  END
>  <Molecule ChEMBL ID>  (31) 
CHEMBL482357

>  <Molecule Name>  (31) 
nan

>  <Molecule Max Phase>  (31) 
0

>  <Molecular Weight>  (31) 
409.58

>  <#RO5 Violations>  (31) 
1.0

>  <AlogP>  (31) 
5.63

>  <Compound Key>  (31) 
26

>  <Smiles>  (31) 
CSC(=S)N1CC2(CCCCC2)CO/C/1=N\c3ccc(C#N)c4ccccc34

>  <Standard Type>  (31) 
Ki

>  <Standard Relation>  (31) 
'='

>  <Standard Value>  (31) 
1.8

>  <Standard Units>  (31) 
nM

>  <pChEMBL Value>  (31) 
8.74

>  <Data Validity Comment>  (31) 
nan

>  <Comment>  (31) 
nan

>  <Uo Units>  (31) 
UO_0000065

>  <Ligand Efficiency BEI>  (31) 
21.35

>  <Ligand Efficiency LE>  (31) 
0.43

>  <Ligand Efficiency LLE>  (31) 
3.11

>  <Ligand Efficiency SEI>  (31) 
17.99

>  <Potential Duplicate>  (31) 
False

>  <Assay ChEMBL ID>  (31) 
CHEMBL947739

>  <Assay Description>  (31) 
Binding affinity to human CB2 receptor

>  <Assay Type>  (31) 
B

>  <BAO Format ID>  (31) 
BAO_0000357

>  <BAO Label>  (31) 
single protein format

>  <Assay Organism>  (31) 
Homo sapiens

>  <Assay Tissue ChEMBL ID>  (31) 
nan

>  <Assay Tissue Name>  (31) 
nan

>  <Assay Cell Type>  (31) 
nan

>  <Assay Subcellular Fraction>  (31) 
nan

>  <Target ChEMBL ID>  (31) 
CHEMBL253

>  <Target Name>  (31) 
Cannabinoid CB2 receptor

>  <Target Organism>  (31) 
Homo sapiens

>  <Target Type>  (31) 
SINGLE PROTEIN

>  <Document ChEMBL ID>  (31) 
CHEMBL1141006

>  <Source ID>  (31) 
1

>  <Source Description>  (31) 
Scientific Literature

>  <Document Journal>  (31) 
Bioorg. Med. Chem. Lett.

>  <Document Year>  (31) 
2008.0

>  <Cell ChEMBL ID>  (31) 
nan

>  <Confidence Score>  (31) 
9

>  <pKi>  (31) 
8.745

>  <preds pKi>  (31) 
8.552

>  <CB2_pKi>  (31) 
8.74

$$$$

     RDKit          2D

 30 33  0  0  0  0  0  0  0  0999 V2000
    1.2913   -1.0091    0.0000 C   0  0  0  0  0  0  0  0  0  0  0  0
    1.2913   -1.8341    0.0000 C   0  0  0  0  0  0  0  0  0  0  0  0
    1.9587   -2.3191    0.0000 C   0  0  0  0  0  0  0  0  0  0  0  0
    1.7038   -3.1037    0.0000 N   0  0  0  0  0  0  0  0  0  0  0  0
    0.8788   -3.1037    0.0000 N   0  0  0  0  0  0  0  0  0  0  0  0
    0.3939   -3.7711    0.0000 C   0  0  0  0  0  0  0  0  0  0  0  0
   -0.4266   -3.6849    0.0000 C   0  0  0  0  0  0  0  0  0  0  0  0
   -0.9115   -4.3523    0.0000 C   0  0  0  0  0  0  0  0  0  0  0  0
   -0.5760   -5.1060    0.0000 C   0  0  0  0  0  0  0  0  0  0  0  0
   -1.0609   -5.7734    0.0000 Cl  0  0  0  0  0  0  0  0  0  0  0  0
    0.2445   -5.1922    0.0000 C   0  0  0  0  0  0  0  0  0  0  0  0
    0.7294   -4.5248    0.0000 C   0  0  0  0  0  0  0  0  0  0  0  0
    1.5499   -4.6110    0.0000 Cl  0  0  0  0  0  0  0  0  0  0  0  0
    0.6239   -2.3191    0.0000 C   0  0  0  0  0  0  0  0  0  0  0  0
   -0.1608   -2.0641    0.0000 C   0  0  0  0  0  0  0  0  0  0  0  0
   -0.7738   -2.6162    0.0000 C   0  0  0  0  0  0  0  0  0  0  0  0
   -1.5585   -2.3612    0.0000 C   0  0  0  0  0  0  0  0  0  0  0  0
   -1.7300   -1.5542    0.0000 C   0  0  0  0  0  0  0  0  0  0  0  0
   -2.5146   -1.2993    0.0000 I   0  0  0  0  0  0  0  0  0  0  0  0
   -1.1169   -1.0022    0.0000 C   0  0  0  0  0  0  0  0  0  0  0  0
   -0.3323   -1.2571    0.0000 C   0  0  0  0  0  0  0  0  0  0  0  0
    2.7434   -2.0641    0.0000 C   0  0  0  0  0  0  0  0  0  0  0  0
    3.3565   -2.6162    0.0000 O   0  0  0  0  0  0  0  0  0  0  0  0
    2.9149   -1.2571    0.0000 N   0  0  0  0  0  0  0  0  0  0  0  0
    3.6995   -1.0022    0.0000 N   0  0  0  0  0  0  0  0  0  0  0  0
    3.8710   -0.1952    0.0000 C   0  0  0  0  0  0  0  0  0  0  0  0
    4.6557    0.0597    0.0000 C   0  0  0  0  0  0  0  0  0  0  0  0
    5.2688   -0.4923    0.0000 O   0  0  0  0  0  0  0  0  0  0  0  0
    5.0972   -1.2993    0.0000 C   0  0  0  0  0  0  0  0  0  0  0  0
    4.3126   -1.5542    0.0000 C   0  0  0  0  0  0  0  0  0  0  0  0
  1  2  1  0
  2  3  1  0
  3  4  2  0
  4  5  1  0
  5  6  1  0
  6  7  2  0
  7  8  1  0
  8  9  2  0
  9 10  1  0
  9 11  1  0
 11 12  2  0
 12 13  1  0
  5 14  1  0
 14 15  1  0
 15 16  2  0
 16 17  1  0
 17 18  2  0
 18 19  1  0
 18 20  1  0
 20 21  2  0
  3 22  1  0
 22 23  2  0
 22 24  1  0
 24 25  1  0
 25 26  1  0
 26 27  1  0
 27 28  1  0
 28 29  1  0
 29 30  1  0
 14  2  2  0
 12  6  1  0
 21 15  1  0
 30 25  1  0
M  END
>  <Molecule ChEMBL ID>  (32) 
CHEMBL476833

>  <Molecule Name>  (32) 
nan

>  <Molecule Max Phase>  (32) 
0

>  <Molecular Weight>  (32) 
557.22

>  <#RO5 Violations>  (32) 
1.0

>  <AlogP>  (32) 
4.74

>  <Compound Key>  (32) 
6, AM-281

>  <Smiles>  (32) 
Cc1c(nn(c2ccc(Cl)cc2Cl)c1c3ccc(I)cc3)C(=O)NN4CCOCC4

>  <Standard Type>  (32) 
Ki

>  <Standard Relation>  (32) 
'='

>  <Standard Value>  (32) 
4200.0

>  <Standard Units>  (32) 
nM

>  <pChEMBL Value>  (32) 
5.38

>  <Data Validity Comment>  (32) 
nan

>  <Comment>  (32) 
nan

>  <Uo Units>  (32) 
UO_0000065

>  <Ligand Efficiency BEI>  (32) 
9.65

>  <Ligand Efficiency LE>  (32) 
0.24

>  <Ligand Efficiency LLE>  (32) 
0.64

>  <Ligand Efficiency SEI>  (32) 
9.05

>  <Potential Duplicate>  (32) 
False

>  <Assay ChEMBL ID>  (32) 
CHEMBL959188

>  <Assay Description>  (32) 
Displacement of [3H]CP-55940 from human recombinant cannabinoid CB2 receptor expressed in HEK293 cells

>  <Assay Type>  (32) 
B

>  <BAO Format ID>  (32) 
BAO_0000219

>  <BAO Label>  (32) 
cell-based format

>  <Assay Organism>  (32) 
Homo sapiens

>  <Assay Tissue ChEMBL ID>  (32) 
nan

>  <Assay Tissue Name>  (32) 
nan

>  <Assay Cell Type>  (32) 
HEK293

>  <Assay Subcellular Fraction>  (32) 
nan

>  <Target ChEMBL ID>  (32) 
CHEMBL253

>  <Target Name>  (32) 
Cannabinoid CB2 receptor

>  <Target Organism>  (32) 
Homo sapiens

>  <Target Type>  (32) 
SINGLE PROTEIN

>  <Document ChEMBL ID>  (32) 
CHEMBL1153953

>  <Source ID>  (32) 
1

>  <Source Description>  (32) 
Scientific Literature

>  <Document Journal>  (32) 
Bioorg. Med. Chem.

>  <Document Year>  (32) 
2009.0

>  <Cell ChEMBL ID>  (32) 
CHEMBL3307715

>  <Confidence Score>  (32) 
9

>  <pKi>  (32) 
5.377

>  <preds pKi>  (32) 
6.225

>  <CB2_pKi>  (32) 
5.38

$$$$

     RDKit          2D

 26 28  0  0  0  0  0  0  0  0999 V2000
    0.3577    3.2023    0.0000 C   0  0  0  0  0  0  0  0  0  0  0  0
    0.3577    2.3773    0.0000 C   0  0  0  0  0  0  0  0  0  0  0  0
    1.0722    1.9648    0.0000 C   0  0  0  0  0  0  0  0  0  0  0  0
    1.0722    1.1398    0.0000 C   0  0  0  0  0  0  0  0  0  0  0  0
    0.3577    0.7273    0.0000 C   0  0  0  0  0  0  0  0  0  0  0  0
    0.3577   -0.0977    0.0000 N   0  0  0  0  0  0  0  0  0  0  0  0
    1.0722   -0.5102    0.0000 C   0  0  0  0  0  0  0  0  0  0  0  0
    1.7867   -0.0977    0.0000 O   0  0  0  0  0  0  0  0  0  0  0  0
    1.0722   -1.3352    0.0000 C   0  0  0  0  0  0  0  0  0  0  0  0
    1.7867   -1.7477    0.0000 C   0  0  0  0  0  0  0  0  0  0  0  0
    1.7867   -2.5727    0.0000 C   0  0  0  0  0  0  0  0  0  0  0  0
    1.0722   -2.9852    0.0000 C   0  0  0  0  0  0  0  0  0  0  0  0
    0.3577   -2.5727    0.0000 C   0  0  0  0  0  0  0  0  0  0  0  0
   -0.3567   -2.9852    0.0000 Cl  0  0  0  0  0  0  0  0  0  0  0  0
    0.3577   -1.7477    0.0000 C   0  0  0  0  0  0  0  0  0  0  0  0
   -0.3567    1.1398    0.0000 C   0  0  0  0  0  0  0  0  0  0  0  0
   -0.3567    1.9648    0.0000 C   0  0  0  0  0  0  0  0  0  0  0  0
   -1.0712    2.3773    0.0000 S   0  0  0  0  0  0  0  0  0  0  0  0
   -0.6587    3.0918    0.0000 O   0  0  0  0  0  0  0  0  0  0  0  0
   -1.4837    1.6628    0.0000 O   0  0  0  0  0  0  0  0  0  0  0  0
   -1.7857    2.7898    0.0000 N   0  0  0  0  0  0  0  0  0  0  0  0
   -2.5002    2.3773    0.0000 C   0  0  0  0  0  0  0  0  0  0  0  0
   -3.2146    2.7898    0.0000 C   0  0  0  0  0  0  0  0  0  0  0  0
   -3.2146    3.6148    0.0000 O   0  0  0  0  0  0  0  0  0  0  0  0
   -2.5002    4.0273    0.0000 C   0  0  0  0  0  0  0  0  0  0  0  0
   -1.7857    3.6148    0.0000 C   0  0  0  0  0  0  0  0  0  0  0  0
  1  2  1  0
  2  3  2  0
  3  4  1  0
  4  5  2  0
  5  6  1  0
  6  7  1  0
  7  8  2  0
  7  9  1  0
  9 10  2  0
 10 11  1  0
 11 12  2  0
 12 13  1  0
 13 14  1  0
 13 15  2  0
  5 16  1  0
 16 17  2  0
 17 18  1  0
 18 19  2  0
 18 20  2  0
 18 21  1  0
 21 22  1  0
 22 23  1  0
 23 24  1  0
 24 25  1  0
 25 26  1  0
 17  2  1  0
 15  9  1  0
 26 21  1  0
M  END
>  <Molecule ChEMBL ID>  (33) 
CHEMBL470233

>  <Molecule Name>  (33) 
nan

>  <Molecule Max Phase>  (33) 
0

>  <Molecular Weight>  (33) 
394.88

>  <#RO5 Violations>  (33) 
0.0

>  <AlogP>  (33) 
2.92

>  <Compound Key>  (33) 
44

>  <Smiles>  (33) 
Cc1ccc(NC(=O)c2cccc(Cl)c2)cc1S(=O)(=O)N3CCOCC3

>  <Standard Type>  (33) 
Ki

>  <Standard Relation>  (33) 
'='

>  <Standard Value>  (33) 
120.0

>  <Standard Units>  (33) 
nM

>  <pChEMBL Value>  (33) 
6.92

>  <Data Validity Comment>  (33) 
nan

>  <Comment>  (33) 
nan

>  <Uo Units>  (33) 
UO_0000065

>  <Ligand Efficiency BEI>  (33) 
17.53

>  <Ligand Efficiency LE>  (33) 
0.36

>  <Ligand Efficiency LLE>  (33) 
4.0

>  <Ligand Efficiency SEI>  (33) 
9.14

>  <Potential Duplicate>  (33) 
False

>  <Assay ChEMBL ID>  (33) 
CHEMBL1030616

>  <Assay Description>  (33) 
Displacement of [3H]CP-55940 from human cloned CB2 receptor by scintillation spectrometry

>  <Assay Type>  (33) 
B

>  <BAO Format ID>  (33) 
BAO_0000357

>  <BAO Label>  (33) 
single protein format

>  <Assay Organism>  (33) 
Homo sapiens

>  <Assay Tissue ChEMBL ID>  (33) 
nan

>  <Assay Tissue Name>  (33) 
nan

>  <Assay Cell Type>  (33) 
nan

>  <Assay Subcellular Fraction>  (33) 
nan

>  <Target ChEMBL ID>  (33) 
CHEMBL253

>  <Target Name>  (33) 
Cannabinoid CB2 receptor

>  <Target Organism>  (33) 
Homo sapiens

>  <Target Type>  (33) 
SINGLE PROTEIN

>  <Document ChEMBL ID>  (33) 
CHEMBL1136835

>  <Source ID>  (33) 
1

>  <Source Description>  (33) 
Scientific Literature

>  <Document Journal>  (33) 
Bioorg. Med. Chem. Lett.

>  <Document Year>  (33) 
2009.0

>  <Cell ChEMBL ID>  (33) 
nan

>  <Confidence Score>  (33) 
9

>  <pKi>  (33) 
6.921

>  <preds pKi>  (33) 
6.335

>  <CB2_pKi>  (33) 
6.92

$$$$

     RDKit          2D

 32 35  0  0  0  0  0  0  0  0999 V2000
   -3.8942   -6.7348    0.0000 O   0  0  0  0  0  0  0  0  0  0  0  0
   -3.5586   -5.9811    0.0000 C   0  0  0  0  0  0  0  0  0  0  0  0
   -4.0436   -5.3137    0.0000 O   0  0  0  0  0  0  0  0  0  0  0  0
   -2.7382   -5.8949    0.0000 C   0  0  0  0  0  0  0  0  0  0  0  0
   -2.4026   -5.1412    0.0000 C   0  0  0  0  0  0  0  0  0  0  0  0
   -2.8151   -4.4268    0.0000 C   0  0  0  0  0  0  0  0  0  0  0  0
   -2.2631   -3.8137    0.0000 N   0  0  0  0  0  0  0  0  0  0  0  0
   -1.5094   -4.1492    0.0000 C   0  0  0  0  0  0  0  0  0  0  0  0
   -0.7949   -3.7367    0.0000 N   0  0  0  0  0  0  0  0  0  0  0  0
   -0.7949   -2.9117    0.0000 C   0  0  0  0  0  0  0  0  0  0  0  0
   -1.5094   -2.4992    0.0000 O   0  0  0  0  0  0  0  0  0  0  0  0
   -0.0805   -2.4992    0.0000 C   0  0  0  0  0  0  0  0  0  0  0  0
    0.6340   -2.9117    0.0000 C   0  0  0  0  0  0  0  0  0  0  0  0
    1.3485   -2.4992    0.0000 C   0  0  0  0  0  0  0  0  0  0  0  0
    1.3485   -1.6742    0.0000 C   0  0  0  0  0  0  0  0  0  0  0  0
    1.9318   -1.0909    0.0000 C   0  0  0  0  0  0  0  0  0  0  0  0
    2.7568   -1.0909    0.0000 C   0  0  0  0  0  0  0  0  0  0  0  0
    3.3402   -1.6742    0.0000 C   0  0  0  0  0  0  0  0  0  0  0  0
    3.3402   -2.4992    0.0000 C   0  0  0  0  0  0  0  0  0  0  0  0
    2.7568   -3.0826    0.0000 C   0  0  0  0  0  0  0  0  0  0  0  0
    1.9318   -3.0826    0.0000 C   0  0  0  0  0  0  0  0  0  0  0  0
    0.6340   -1.2617    0.0000 N   0  0  0  0  0  0  0  0  0  0  0  0
    0.6340   -0.4367    0.0000 C   0  0  0  0  0  0  0  0  0  0  0  0
    1.3485   -0.0242    0.0000 C   0  0  0  0  0  0  0  0  0  0  0  0
    1.3485    0.8008    0.0000 C   0  0  0  0  0  0  0  0  0  0  0  0
    2.0630    1.2133    0.0000 C   0  0  0  0  0  0  0  0  0  0  0  0
    2.7774    0.8008    0.0000 C   0  0  0  0  0  0  0  0  0  0  0  0
    2.7774   -0.0242    0.0000 C   0  0  0  0  0  0  0  0  0  0  0  0
    2.0630   -0.4367    0.0000 C   0  0  0  0  0  0  0  0  0  0  0  0
   -0.0805   -1.6742    0.0000 C   0  0  0  0  0  0  0  0  0  0  0  0
   -0.7949   -1.2617    0.0000 O   0  0  0  0  0  0  0  0  0  0  0  0
   -1.5956   -4.9697    0.0000 S   0  0  0  0  0  0  0  0  0  0  0  0
  1  2  1  0
  2  3  2  0
  2  4  1  0
  4  5  1  0
  5  6  2  0
  6  7  1  0
  7  8  2  0
  8  9  1  0
  9 10  1  0
 10 11  2  0
 10 12  1  0
 12 13  2  0
 13 14  1  0
 14 15  2  0
 15 16  1  0
 16 17  1  0
 17 18  1  0
 18 19  1  0
 19 20  1  0
 20 21  1  0
 15 22  1  0
 22 23  1  0
 23 24  1  0
 24 25  1  0
 25 26  1  0
 26 27  1  0
 27 28  1  0
 28 29  1  0
 22 30  1  0
 30 31  2  0
  8 32  1  0
 32  5  1  0
 30 12  1  0
 21 14  1  0
 29 24  1  0
M  END
>  <Molecule ChEMBL ID>  (34) 
CHEMBL2023582

>  <Molecule Name>  (34) 
nan

>  <Molecule Max Phase>  (34) 
0

>  <Molecular Weight>  (34) 
457.6

>  <#RO5 Violations>  (34) 
0.0

>  <AlogP>  (34) 
4.42

>  <Compound Key>  (34) 
20

>  <Smiles>  (34) 
OC(=O)Cc1cnc(NC(=O)C2=CC3=C(CCCCCC3)N(CC4CCCCC4)C2=O)s1

>  <Standard Type>  (34) 
Ki

>  <Standard Relation>  (34) 
'='

>  <Standard Value>  (34) 
4.6

>  <Standard Units>  (34) 
nM

>  <pChEMBL Value>  (34) 
8.34

>  <Data Validity Comment>  (34) 
nan

>  <Comment>  (34) 
nan

>  <Uo Units>  (34) 
UO_0000065

>  <Ligand Efficiency BEI>  (34) 
18.22

>  <Ligand Efficiency LE>  (34) 
0.36

>  <Ligand Efficiency LLE>  (34) 
3.92

>  <Ligand Efficiency SEI>  (34) 
8.23

>  <Potential Duplicate>  (34) 
True

>  <Assay ChEMBL ID>  (34) 
CHEMBL2025418

>  <Assay Description>  (34) 
Displacement of [3H]CP55940 from human CB2 receptor membrane fractions

>  <Assay Type>  (34) 
B

>  <BAO Format ID>  (34) 
BAO_0000019

>  <BAO Label>  (34) 
assay format

>  <Assay Organism>  (34) 
Homo sapiens

>  <Assay Tissue ChEMBL ID>  (34) 
nan

>  <Assay Tissue Name>  (34) 
nan

>  <Assay Cell Type>  (34) 
nan

>  <Assay Subcellular Fraction>  (34) 
nan

>  <Target ChEMBL ID>  (34) 
CHEMBL253

>  <Target Name>  (34) 
Cannabinoid CB2 receptor

>  <Target Organism>  (34) 
Homo sapiens

>  <Target Type>  (34) 
SINGLE PROTEIN

>  <Document ChEMBL ID>  (34) 
CHEMBL2021918

>  <Source ID>  (34) 
1

>  <Source Description>  (34) 
Scientific Literature

>  <Document Journal>  (34) 
Bioorg. Med. Chem. Lett.

>  <Document Year>  (34) 
2012.0

>  <Cell ChEMBL ID>  (34) 
nan

>  <Confidence Score>  (34) 
9

>  <pKi>  (34) 
8.337

>  <preds pKi>  (34) 
7.157

>  <CB2_pKi>  (34) 
8.34

$$$$

     RDKit          2D

 27 28  0  0  0  0  0  0  0  0999 V2000
   -0.8994   -2.0057    0.0000 C   0  0  0  0  0  0  0  0  0  0  0  0
   -0.1849   -1.5932    0.0000 N   0  0  0  0  0  0  0  0  0  0  0  0
    0.5296   -2.0057    0.0000 C   0  0  0  0  0  0  0  0  0  0  0  0
    0.5296   -2.8307    0.0000 C   0  0  0  0  0  0  0  0  0  0  0  0
    1.2441   -3.2432    0.0000 C   0  0  0  0  0  0  0  0  0  0  0  0
    1.2441   -4.0682    0.0000 C   0  0  0  0  0  0  0  0  0  0  0  0
    0.5296   -4.4807    0.0000 C   0  0  0  0  0  0  0  0  0  0  0  0
   -0.1849   -4.0682    0.0000 C   0  0  0  0  0  0  0  0  0  0  0  0
   -0.1849   -3.2432    0.0000 C   0  0  0  0  0  0  0  0  0  0  0  0
   -0.1849   -0.7682    0.0000 S   0  0  0  0  0  0  0  0  0  0  0  0
    0.6401   -0.7682    0.0000 O   0  0  0  0  0  0  0  0  0  0  0  0
   -1.0099   -0.7682    0.0000 O   0  0  0  0  0  0  0  0  0  0  0  0
   -0.1849    0.0568    0.0000 C   0  0  0  0  0  0  0  0  0  0  0  0
   -0.8994    0.4693    0.0000 C   0  0  0  0  0  0  0  0  0  0  0  0
   -0.8994    1.2943    0.0000 C   0  0  0  0  0  0  0  0  0  0  0  0
   -0.1849    1.7068    0.0000 C   0  0  0  0  0  0  0  0  0  0  0  0
    0.5296    1.2943    0.0000 C   0  0  0  0  0  0  0  0  0  0  0  0
    0.5296    0.4693    0.0000 C   0  0  0  0  0  0  0  0  0  0  0  0
    1.2441    0.0568    0.0000 Br  0  0  0  0  0  0  0  0  0  0  0  0
   -1.6138    1.7068    0.0000 C   0  0  0  0  0  0  0  0  0  0  0  0
   -1.6138    2.5318    0.0000 O   0  0  0  0  0  0  0  0  0  0  0  0
   -2.3283    1.2943    0.0000 N   0  0  0  0  0  0  0  0  0  0  0  0
   -3.0428    1.7068    0.0000 C   0  0  0  0  0  0  0  0  0  0  0  0
   -3.7572    1.2943    0.0000 C   0  0  0  0  0  0  0  0  0  0  0  0
   -4.4717    0.8818    0.0000 C   0  0  0  0  0  0  0  0  0  0  0  0
   -4.1697    2.0088    0.0000 C   0  0  0  0  0  0  0  0  0  0  0  0
   -3.3447    0.5798    0.0000 C   0  0  0  0  0  0  0  0  0  0  0  0
  1  2  1  0
  2  3  1  0
  3  4  1  0
  4  5  2  0
  5  6  1  0
  6  7  2  0
  7  8  1  0
  8  9  2  0
  2 10  1  0
 10 11  2  0
 10 12  2  0
 10 13  1  0
 13 14  2  0
 14 15  1  0
 15 16  2  0
 16 17  1  0
 17 18  2  0
 18 19  1  0
 15 20  1  0
 20 21  2  0
 20 22  1  0
 22 23  1  0
 23 24  1  0
 24 25  1  0
 24 26  1  0
 24 27  1  0
  9  4  1  0
 18 13  1  0
M  END
>  <Molecule ChEMBL ID>  (35) 
CHEMBL255923

>  <Molecule Name>  (35) 
nan

>  <Molecule Max Phase>  (35) 
0

>  <Molecular Weight>  (35) 
453.4

>  <#RO5 Violations>  (35) 
0.0

>  <AlogP>  (35) 
4.05

>  <Compound Key>  (35) 
21

>  <Smiles>  (35) 
CN(Cc1ccccc1)S(=O)(=O)c2cc(ccc2Br)C(=O)NCC(C)(C)C

>  <Standard Type>  (35) 
Ki

>  <Standard Relation>  (35) 
'='

>  <Standard Value>  (35) 
430.0

>  <Standard Units>  (35) 
nM

>  <pChEMBL Value>  (35) 
6.37

>  <Data Validity Comment>  (35) 
nan

>  <Comment>  (35) 
nan

>  <Uo Units>  (35) 
UO_0000065

>  <Ligand Efficiency BEI>  (35) 
14.04

>  <Ligand Efficiency LE>  (35) 
0.32

>  <Ligand Efficiency LLE>  (35) 
2.32

>  <Ligand Efficiency SEI>  (35) 
9.58

>  <Potential Duplicate>  (35) 
False

>  <Assay ChEMBL ID>  (35) 
CHEMBL929251

>  <Assay Description>  (35) 
Displacement of [3H]CP-55940 from human cloned CB2 receptor

>  <Assay Type>  (35) 
B

>  <BAO Format ID>  (35) 
BAO_0000357

>  <BAO Label>  (35) 
single protein format

>  <Assay Organism>  (35) 
Homo sapiens

>  <Assay Tissue ChEMBL ID>  (35) 
nan

>  <Assay Tissue Name>  (35) 
nan

>  <Assay Cell Type>  (35) 
nan

>  <Assay Subcellular Fraction>  (35) 
nan

>  <Target ChEMBL ID>  (35) 
CHEMBL253

>  <Target Name>  (35) 
Cannabinoid CB2 receptor

>  <Target Organism>  (35) 
Homo sapiens

>  <Target Type>  (35) 
SINGLE PROTEIN

>  <Document ChEMBL ID>  (35) 
CHEMBL1145632

>  <Source ID>  (35) 
1

>  <Source Description>  (35) 
Scientific Literature

>  <Document Journal>  (35) 
Bioorg. Med. Chem. Lett.

>  <Document Year>  (35) 
2008.0

>  <Cell ChEMBL ID>  (35) 
nan

>  <Confidence Score>  (35) 
9

>  <pKi>  (35) 
6.367

>  <preds pKi>  (35) 
6.989

>  <CB2_pKi>  (35) 
6.37

$$$$

     RDKit          2D

 29 32  0  0  0  0  0  0  0  0999 V2000
   -1.7351    0.7008    0.0000 C   0  0  0  0  0  0  0  0  0  0  0  0
   -1.4801   -0.0838    0.0000 C   0  0  0  0  0  0  0  0  0  0  0  0
   -0.6732   -0.2553    0.0000 C   0  0  0  0  0  0  0  0  0  0  0  0
   -0.4182   -1.0399    0.0000 C   0  0  0  0  0  0  0  0  0  0  0  0
    0.3887   -1.2115    0.0000 C   0  0  0  0  0  0  0  0  0  0  0  0
    0.6437   -1.9961    0.0000 N   0  0  0  0  0  0  0  0  0  0  0  0
    0.1588   -2.6635    0.0000 C   0  0  0  0  0  0  0  0  0  0  0  0
    0.6437   -3.3310    0.0000 C   0  0  0  0  0  0  0  0  0  0  0  0
    0.3887   -4.1156    0.0000 C   0  0  0  0  0  0  0  0  0  0  0  0
    0.9408   -4.7287    0.0000 O   0  0  0  0  0  0  0  0  0  0  0  0
   -0.4182   -4.2871    0.0000 C   0  0  0  0  0  0  0  0  0  0  0  0
   -0.6732   -5.0717    0.0000 C   0  0  0  0  0  0  0  0  0  0  0  0
   -1.4801   -5.2433    0.0000 C   0  0  0  0  0  0  0  0  0  0  0  0
   -2.0322   -4.6302    0.0000 C   0  0  0  0  0  0  0  0  0  0  0  0
   -2.8391   -4.8017    0.0000 C   0  0  0  0  0  0  0  0  0  0  0  0
   -3.3912   -4.1886    0.0000 C   0  0  0  0  0  0  0  0  0  0  0  0
   -4.1981   -4.3601    0.0000 C   0  0  0  0  0  0  0  0  0  0  0  0
   -1.7772   -3.8456    0.0000 C   0  0  0  0  0  0  0  0  0  0  0  0
   -2.3293   -3.2325    0.0000 C   0  0  0  0  0  0  0  0  0  0  0  0
   -2.0743   -2.4478    0.0000 C   0  0  0  0  0  0  0  0  0  0  0  0
   -1.2674   -2.2763    0.0000 C   0  0  0  0  0  0  0  0  0  0  0  0
   -0.7153   -2.8894    0.0000 C   0  0  0  0  0  0  0  0  0  0  0  0
   -0.9703   -3.6740    0.0000 C   0  0  0  0  0  0  0  0  0  0  0  0
    1.4283   -3.0760    0.0000 C   0  0  0  0  0  0  0  0  0  0  0  0
    2.1428   -3.4885    0.0000 C   0  0  0  0  0  0  0  0  0  0  0  0
    2.8572   -3.0760    0.0000 C   0  0  0  0  0  0  0  0  0  0  0  0
    2.8572   -2.2510    0.0000 C   0  0  0  0  0  0  0  0  0  0  0  0
    2.1428   -1.8385    0.0000 C   0  0  0  0  0  0  0  0  0  0  0  0
    1.4283   -2.2510    0.0000 C   0  0  0  0  0  0  0  0  0  0  0  0
  1  2  1  0
  2  3  1  0
  3  4  1  0
  4  5  1  0
  5  6  1  0
  6  7  1  0
  7  8  2  0
  8  9  1  0
  9 10  2  0
  9 11  1  0
 11 12  2  0
 12 13  1  0
 13 14  2  0
 14 15  1  0
 15 16  1  0
 16 17  1  0
 14 18  1  0
 18 19  2  0
 19 20  1  0
 20 21  2  0
 21 22  1  0
 22 23  2  0
  8 24  1  0
 24 25  2  0
 25 26  1  0
 26 27  2  0
 27 28  1  0
 28 29  2  0
 29  6  1  0
 23 11  1  0
 23 18  1  0
 29 24  1  0
M  END
>  <Molecule ChEMBL ID>  (36) 
CHEMBL564302

>  <Molecule Name>  (36) 
nan

>  <Molecule Max Phase>  (36) 
0

>  <Molecular Weight>  (36) 
383.54

>  <#RO5 Violations>  (36) 
1.0

>  <AlogP>  (36) 
7.17

>  <Compound Key>  (36) 
25, JWH-182

>  <Smiles>  (36) 
CCCCCn1cc(C(=O)c2ccc(CCC)c3ccccc23)c4ccccc14

>  <Standard Type>  (36) 
Ki

>  <Standard Relation>  (36) 
'='

>  <Standard Value>  (36) 
1.099

>  <Standard Units>  (36) 
nM

>  <pChEMBL Value>  (36) 
8.96

>  <Data Validity Comment>  (36) 
nan

>  <Comment>  (36) 
nan

>  <Uo Units>  (36) 
UO_0000065

>  <Ligand Efficiency BEI>  (36) 
23.36

>  <Ligand Efficiency LE>  (36) 
0.42

>  <Ligand Efficiency LLE>  (36) 
1.79

>  <Ligand Efficiency SEI>  (36) 
40.72

>  <Potential Duplicate>  (36) 
False

>  <Assay ChEMBL ID>  (36) 
CHEMBL1026911

>  <Assay Description>  (36) 
Displacement of [3H]CP-55940 from human cloned CB2 receptor by filtration assay

>  <Assay Type>  (36) 
B

>  <BAO Format ID>  (36) 
BAO_0000357

>  <BAO Label>  (36) 
single protein format

>  <Assay Organism>  (36) 
Homo sapiens

>  <Assay Tissue ChEMBL ID>  (36) 
nan

>  <Assay Tissue Name>  (36) 
nan

>  <Assay Cell Type>  (36) 
nan

>  <Assay Subcellular Fraction>  (36) 
nan

>  <Target ChEMBL ID>  (36) 
CHEMBL253

>  <Target Name>  (36) 
Cannabinoid CB2 receptor

>  <Target Organism>  (36) 
Homo sapiens

>  <Target Type>  (36) 
SINGLE PROTEIN

>  <Document ChEMBL ID>  (36) 
CHEMBL1158401

>  <Source ID>  (36) 
1

>  <Source Description>  (36) 
Scientific Literature

>  <Document Journal>  (36) 
Eur. J. Med. Chem.

>  <Document Year>  (36) 
2009.0

>  <Cell ChEMBL ID>  (36) 
nan

>  <Confidence Score>  (36) 
9

>  <pKi>  (36) 
8.959

>  <preds pKi>  (36) 
8.337

>  <CB2_pKi>  (36) 
8.96

$$$$

     RDKit          2D

 27 30  0  0  0  0  0  0  0  0999 V2000
   -0.7799   -5.4294    0.0000 O   0  0  0  0  0  0  0  0  0  0  0  0
   -1.3319   -4.8163    0.0000 C   0  0  0  0  0  0  0  0  0  0  0  0
   -1.0770   -4.0316    0.0000 N   0  0  0  0  0  0  0  0  0  0  0  0
   -0.2700   -3.8601    0.0000 N   0  0  0  0  0  0  0  0  0  0  0  0
   -0.0151   -3.0755    0.0000 C   0  0  0  0  0  0  0  0  0  0  0  0
   -0.5000   -2.4081    0.0000 C   0  0  0  0  0  0  0  0  0  0  0  0
   -1.3250   -2.4081    0.0000 O   0  0  0  0  0  0  0  0  0  0  0  0
   -0.0151   -1.7406    0.0000 N   0  0  0  0  0  0  0  0  0  0  0  0
   -0.2700   -0.9560    0.0000 C   0  0  0  0  0  0  0  0  0  0  0  0
    0.2820   -0.3429    0.0000 C   0  0  0  0  0  0  0  0  0  0  0  0
    0.0271    0.4417    0.0000 C   0  0  0  0  0  0  0  0  0  0  0  0
    0.5791    1.0548    0.0000 C   0  0  0  0  0  0  0  0  0  0  0  0
    1.3861    0.8833    0.0000 C   0  0  0  0  0  0  0  0  0  0  0  0
    1.6410    0.0987    0.0000 C   0  0  0  0  0  0  0  0  0  0  0  0
    1.0890   -0.5144    0.0000 C   0  0  0  0  0  0  0  0  0  0  0  0
    0.7695   -1.9956    0.0000 C   0  0  0  0  0  0  0  0  0  0  0  0
    1.4840   -1.5831    0.0000 C   0  0  0  0  0  0  0  0  0  0  0  0
    2.1985   -1.9956    0.0000 C   0  0  0  0  0  0  0  0  0  0  0  0
    2.1985   -2.8206    0.0000 C   0  0  0  0  0  0  0  0  0  0  0  0
    1.4840   -3.2331    0.0000 C   0  0  0  0  0  0  0  0  0  0  0  0
    0.7695   -2.8206    0.0000 C   0  0  0  0  0  0  0  0  0  0  0  0
   -2.1389   -4.9878    0.0000 C   0  0  0  0  0  0  0  0  0  0  0  0
   -2.3938   -5.7724    0.0000 C   0  0  0  0  0  0  0  0  0  0  0  0
   -3.2008   -5.9439    0.0000 C   0  0  0  0  0  0  0  0  0  0  0  0
   -3.7528   -5.3308    0.0000 C   0  0  0  0  0  0  0  0  0  0  0  0
   -3.4979   -4.5462    0.0000 C   0  0  0  0  0  0  0  0  0  0  0  0
   -2.6909   -4.3747    0.0000 C   0  0  0  0  0  0  0  0  0  0  0  0
  1  2  2  0
  2  3  1  0
  3  4  1  0
  4  5  2  0
  5  6  1  0
  6  7  2  0
  6  8  1  0
  8  9  1  0
  9 10  1  0
 10 11  2  0
 11 12  1  0
 12 13  2  0
 13 14  1  0
 14 15  2  0
  8 16  1  0
 16 17  2  0
 17 18  1  0
 18 19  2  0
 19 20  1  0
 20 21  2  0
  2 22  1  0
 22 23  2  0
 23 24  1  0
 24 25  2  0
 25 26  1  0
 26 27  2  0
  5 21  1  0
 15 10  1  0
 21 16  1  0
 27 22  1  0
M  END
>  <Molecule ChEMBL ID>  (37) 
CHEMBL456535

>  <Molecule Name>  (37) 
nan

>  <Molecule Max Phase>  (37) 
0

>  <Molecular Weight>  (37) 
355.4

>  <#RO5 Violations>  (37) 
0.0

>  <AlogP>  (37) 
3.37

>  <Compound Key>  (37) 
53

>  <Smiles>  (37) 
O=C(N\N=C\1/C(=O)N(Cc2ccccc2)c3ccccc13)c4ccccc4

>  <Standard Type>  (37) 
Ki

>  <Standard Relation>  (37) 
'='

>  <Standard Value>  (37) 
18.5

>  <Standard Units>  (37) 
nM

>  <pChEMBL Value>  (37) 
7.73

>  <Data Validity Comment>  (37) 
nan

>  <Comment>  (37) 
nan

>  <Uo Units>  (37) 
UO_0000065

>  <Ligand Efficiency BEI>  (37) 
21.76

>  <Ligand Efficiency LE>  (37) 
0.39

>  <Ligand Efficiency LLE>  (37) 
4.36

>  <Ligand Efficiency SEI>  (37) 
12.52

>  <Potential Duplicate>  (37) 
False

>  <Assay ChEMBL ID>  (37) 
CHEMBL1005584

>  <Assay Description>  (37) 
Displacement of [3H]CP-55940 from human CB2 receptor expressed in CHOK1 cells by liquid scintillation counting

>  <Assay Type>  (37) 
B

>  <BAO Format ID>  (37) 
BAO_0000219

>  <BAO Label>  (37) 
cell-based format

>  <Assay Organism>  (37) 
Homo sapiens

>  <Assay Tissue ChEMBL ID>  (37) 
nan

>  <Assay Tissue Name>  (37) 
nan

>  <Assay Cell Type>  (37) 
CHO-K1

>  <Assay Subcellular Fraction>  (37) 
nan

>  <Target ChEMBL ID>  (37) 
CHEMBL253

>  <Target Name>  (37) 
Cannabinoid CB2 receptor

>  <Target Organism>  (37) 
Homo sapiens

>  <Target Type>  (37) 
SINGLE PROTEIN

>  <Document ChEMBL ID>  (37) 
CHEMBL1156573

>  <Source ID>  (37) 
1

>  <Source Description>  (37) 
Scientific Literature

>  <Document Journal>  (37) 
J. Med. Chem.

>  <Document Year>  (37) 
2008.0

>  <Cell ChEMBL ID>  (37) 
CHEMBL3307512

>  <Confidence Score>  (37) 
9

>  <pKi>  (37) 
7.733

>  <preds pKi>  (37) 
6.705

>  <CB2_pKi>  (37) 
7.73

$$$$

     RDKit          2D

 26 28  0  0  0  0  0  0  0  0999 V2000
   -4.7127   -2.7347    0.0000 C   0  0  0  0  0  0  0  0  0  0  0  0
   -3.9982   -3.1472    0.0000 C   0  0  0  0  0  0  0  0  0  0  0  0
   -3.2838   -2.7347    0.0000 C   0  0  0  0  0  0  0  0  0  0  0  0
   -2.5693   -3.1472    0.0000 C   0  0  0  0  0  0  0  0  0  0  0  0
   -1.8548   -2.7347    0.0000 C   0  0  0  0  0  0  0  0  0  0  0  0
   -1.1404   -3.1472    0.0000 N   0  0  0  0  0  0  0  0  0  0  0  0
   -0.4259   -2.7347    0.0000 C   0  0  0  0  0  0  0  0  0  0  0  0
    0.2886   -3.1472    0.0000 C   0  0  0  0  0  0  0  0  0  0  0  0
    1.0031   -2.7347    0.0000 C   0  0  0  0  0  0  0  0  0  0  0  0
    1.7175   -3.1472    0.0000 O   0  0  0  0  0  0  0  0  0  0  0  0
    1.0031   -1.9097    0.0000 N   0  0  0  0  0  0  0  0  0  0  0  0
    1.7175   -1.4972    0.0000 N   0  0  0  0  0  0  0  0  0  0  0  0
    1.7175   -0.6722    0.0000 C   0  0  0  0  0  0  0  0  0  0  0  0
    2.4320   -0.2597    0.0000 C   0  0  0  0  0  0  0  0  0  0  0  0
    3.1465   -0.6722    0.0000 C   0  0  0  0  0  0  0  0  0  0  0  0
    3.1465   -1.4972    0.0000 C   0  0  0  0  0  0  0  0  0  0  0  0
    2.4320   -1.9097    0.0000 C   0  0  0  0  0  0  0  0  0  0  0  0
    0.2886   -3.9722    0.0000 C   0  0  0  0  0  0  0  0  0  0  0  0
    1.0031   -4.3847    0.0000 O   0  0  0  0  0  0  0  0  0  0  0  0
   -0.4259   -4.3847    0.0000 C   0  0  0  0  0  0  0  0  0  0  0  0
   -0.4259   -5.2097    0.0000 C   0  0  0  0  0  0  0  0  0  0  0  0
   -1.1404   -5.6222    0.0000 C   0  0  0  0  0  0  0  0  0  0  0  0
   -1.1404   -6.4472    0.0000 Br  0  0  0  0  0  0  0  0  0  0  0  0
   -1.8548   -5.2097    0.0000 C   0  0  0  0  0  0  0  0  0  0  0  0
   -1.8548   -4.3847    0.0000 C   0  0  0  0  0  0  0  0  0  0  0  0
   -1.1404   -3.9722    0.0000 C   0  0  0  0  0  0  0  0  0  0  0  0
  1  2  1  0
  2  3  1  0
  3  4  1  0
  4  5  1  0
  5  6  1  0
  6  7  1  0
  7  8  2  0
  8  9  1  0
  9 10  2  0
  9 11  1  0
 11 12  1  0
 12 13  1  0
 13 14  1  0
 14 15  1  0
 15 16  1  0
 16 17  1  0
  8 18  1  0
 18 19  2  0
 18 20  1  0
 20 21  2  0
 21 22  1  0
 22 23  1  0
 22 24  2  0
 24 25  1  0
 25 26  2  0
 26  6  1  0
 17 12  1  0
 26 20  1  0
M  END
>  <Molecule ChEMBL ID>  (38) 
CHEMBL1215992

>  <Molecule Name>  (38) 
nan

>  <Molecule Max Phase>  (38) 
0

>  <Molecular Weight>  (38) 
420.35

>  <#RO5 Violations>  (38) 
0.0

>  <AlogP>  (38) 
4.08

>  <Compound Key>  (38) 
2ai

>  <Smiles>  (38) 
CCCCCN1C=C(C(=O)NN2CCCCC2)C(=O)c3cc(Br)ccc13

>  <Standard Type>  (38) 
Ki

>  <Standard Relation>  (38) 
'='

>  <Standard Value>  (38) 
400.0

>  <Standard Units>  (38) 
nM

>  <pChEMBL Value>  (38) 
6.4

>  <Data Validity Comment>  (38) 
nan

>  <Comment>  (38) 
nan

>  <Uo Units>  (38) 
UO_0000065

>  <Ligand Efficiency BEI>  (38) 
15.22

>  <Ligand Efficiency LE>  (38) 
0.34

>  <Ligand Efficiency LLE>  (38) 
2.32

>  <Ligand Efficiency SEI>  (38) 
11.77

>  <Potential Duplicate>  (38) 
False

>  <Assay ChEMBL ID>  (38) 
CHEMBL1219438

>  <Assay Description>  (38) 
Displacement of [3H]CP-55940 from human CB2 receptor expressed in HEK cells

>  <Assay Type>  (38) 
B

>  <BAO Format ID>  (38) 
BAO_0000219

>  <BAO Label>  (38) 
cell-based format

>  <Assay Organism>  (38) 
Homo sapiens

>  <Assay Tissue ChEMBL ID>  (38) 
nan

>  <Assay Tissue Name>  (38) 
nan

>  <Assay Cell Type>  (38) 
HEK293

>  <Assay Subcellular Fraction>  (38) 
nan

>  <Target ChEMBL ID>  (38) 
CHEMBL253

>  <Target Name>  (38) 
Cannabinoid CB2 receptor

>  <Target Organism>  (38) 
Homo sapiens

>  <Target Type>  (38) 
SINGLE PROTEIN

>  <Document ChEMBL ID>  (38) 
CHEMBL1212935

>  <Source ID>  (38) 
1

>  <Source Description>  (38) 
Scientific Literature

>  <Document Journal>  (38) 
J. Med. Chem.

>  <Document Year>  (38) 
2010.0

>  <Cell ChEMBL ID>  (38) 
CHEMBL3307715

>  <Confidence Score>  (38) 
9

>  <pKi>  (38) 
6.398

>  <preds pKi>  (38) 
6.651

>  <CB2_pKi>  (38) 
6.40

$$$$

     RDKit          2D

 29 32  0  0  0  0  0  0  0  0999 V2000
    1.1842   -4.2326    0.0000 O   0  0  0  0  0  0  0  0  0  0  0  0
    1.1842   -3.4076    0.0000 C   0  0  0  0  0  0  0  0  0  0  0  0
    0.4698   -2.9951    0.0000 C   0  0  0  0  0  0  0  0  0  0  0  0
   -0.2447   -3.4076    0.0000 C   0  0  0  0  0  0  0  0  0  0  0  0
   -0.9592   -2.9951    0.0000 O   0  0  0  0  0  0  0  0  0  0  0  0
   -0.2447   -4.2326    0.0000 N   0  0  0  0  0  0  0  0  0  0  0  0
   -0.9592   -4.6451    0.0000 C   0  0  0  0  0  0  0  0  0  0  0  0
   -0.9592   -5.4701    0.0000 C   0  0  0  0  0  0  0  0  0  0  0  0
   -1.6736   -5.8826    0.0000 C   0  0  0  0  0  0  0  0  0  0  0  0
   -2.3881   -5.4701    0.0000 C   0  0  0  0  0  0  0  0  0  0  0  0
   -2.3881   -4.6451    0.0000 C   0  0  0  0  0  0  0  0  0  0  0  0
   -1.6736   -4.2326    0.0000 C   0  0  0  0  0  0  0  0  0  0  0  0
    0.4698   -2.1701    0.0000 C   0  0  0  0  0  0  0  0  0  0  0  0
   -0.2447   -1.7576    0.0000 O   0  0  0  0  0  0  0  0  0  0  0  0
    1.1842   -1.7576    0.0000 N   0  0  0  0  0  0  0  0  0  0  0  0
    1.1842   -0.9326    0.0000 C   0  0  0  0  0  0  0  0  0  0  0  0
    0.4698   -0.5201    0.0000 C   0  0  0  0  0  0  0  0  0  0  0  0
    0.4698    0.3049    0.0000 N   0  0  0  0  0  0  0  0  0  0  0  0
   -0.2447    0.7174    0.0000 C   0  0  0  0  0  0  0  0  0  0  0  0
   -0.2447    1.5424    0.0000 C   0  0  0  0  0  0  0  0  0  0  0  0
    0.4698    1.9549    0.0000 O   0  0  0  0  0  0  0  0  0  0  0  0
    1.1842    1.5424    0.0000 C   0  0  0  0  0  0  0  0  0  0  0  0
    1.1842    0.7174    0.0000 C   0  0  0  0  0  0  0  0  0  0  0  0
    1.8987   -2.1701    0.0000 C   0  0  0  0  0  0  0  0  0  0  0  0
    2.6132   -1.7576    0.0000 N   0  0  0  0  0  0  0  0  0  0  0  0
    3.3277   -2.1701    0.0000 C   0  0  0  0  0  0  0  0  0  0  0  0
    3.3277   -2.9951    0.0000 C   0  0  0  0  0  0  0  0  0  0  0  0
    2.6132   -3.4076    0.0000 C   0  0  0  0  0  0  0  0  0  0  0  0
    1.8987   -2.9951    0.0000 C   0  0  0  0  0  0  0  0  0  0  0  0
  1  2  1  0
  2  3  2  0
  3  4  1  0
  4  5  2  0
  4  6  1  0
  6  7  1  0
  7  8  1  0
  8  9  1  0
  9 10  1  0
 10 11  1  0
 11 12  1  0
  3 13  1  0
 13 14  2  0
 13 15  1  0
 15 16  1  0
 16 17  1  0
 17 18  1  0
 18 19  1  0
 19 20  1  0
 20 21  1  0
 21 22  1  0
 22 23  1  0
 15 24  1  0
 24 25  2  0
 25 26  1  0
 26 27  2  0
 27 28  1  0
 28 29  2  0
 29  2  1  0
 12  7  1  0
 23 18  1  0
 29 24  1  0
M  END
>  <Molecule ChEMBL ID>  (39) 
CHEMBL2022692

>  <Molecule Name>  (39) 
nan

>  <Molecule Max Phase>  (39) 
0

>  <Molecular Weight>  (39) 
400.48

>  <#RO5 Violations>  (39) 
0.0

>  <AlogP>  (39) 
1.5

>  <Compound Key>  (39) 
D3

>  <Smiles>  (39) 
OC1=C(C(=O)NC2CCCCC2)C(=O)N(CCN3CCOCC3)c4ncccc14

>  <Standard Type>  (39) 
Ki

>  <Standard Relation>  (39) 
'='

>  <Standard Value>  (39) 
2.4

>  <Standard Units>  (39) 
nM

>  <pChEMBL Value>  (39) 
8.62

>  <Data Validity Comment>  (39) 
nan

>  <Comment>  (39) 
nan

>  <Uo Units>  (39) 
UO_0000065

>  <Ligand Efficiency BEI>  (39) 
21.52

>  <Ligand Efficiency LE>  (39) 
0.41

>  <Ligand Efficiency LLE>  (39) 
7.12

>  <Ligand Efficiency SEI>  (39) 
8.91

>  <Potential Duplicate>  (39) 
False

>  <Assay ChEMBL ID>  (39) 
CHEMBL2027757

>  <Assay Description>  (39) 
Displacement of [3H]CP55940 from recombinant human CB2 receptor expressed in human HEK293 cell membrane after 90 mins

>  <Assay Type>  (39) 
B

>  <BAO Format ID>  (39) 
BAO_0000219

>  <BAO Label>  (39) 
cell-based format

>  <Assay Organism>  (39) 
Homo sapiens

>  <Assay Tissue ChEMBL ID>  (39) 
nan

>  <Assay Tissue Name>  (39) 
nan

>  <Assay Cell Type>  (39) 
HEK293

>  <Assay Subcellular Fraction>  (39) 
nan

>  <Target ChEMBL ID>  (39) 
CHEMBL253

>  <Target Name>  (39) 
Cannabinoid CB2 receptor

>  <Target Organism>  (39) 
Homo sapiens

>  <Target Type>  (39) 
SINGLE PROTEIN

>  <Document ChEMBL ID>  (39) 
CHEMBL2021892

>  <Source ID>  (39) 
1

>  <Source Description>  (39) 
Scientific Literature

>  <Document Journal>  (39) 
Eur. J. Med. Chem.

>  <Document Year>  (39) 
2012.0

>  <Cell ChEMBL ID>  (39) 
CHEMBL3307715

>  <Confidence Score>  (39) 
9

>  <pKi>  (39) 
8.620

>  <preds pKi>  (39) 
7.524

>  <CB2_pKi>  (39) 
8.62

$$$$

     RDKit          2D

 31 34  0  0  0  0  0  0  0  0999 V2000
    1.2342    0.1457    0.0000 C   0  0  0  0  0  0  0  0  0  0  0  0
    1.2342   -0.6793    0.0000 C   0  0  0  0  0  0  0  0  0  0  0  0
    1.9016   -1.1643    0.0000 C   0  0  0  0  0  0  0  0  0  0  0  0
    1.6467   -1.9489    0.0000 N   0  0  0  0  0  0  0  0  0  0  0  0
    0.8217   -1.9489    0.0000 N   0  0  0  0  0  0  0  0  0  0  0  0
    0.3368   -2.6163    0.0000 C   0  0  0  0  0  0  0  0  0  0  0  0
   -0.4837   -2.5301    0.0000 C   0  0  0  0  0  0  0  0  0  0  0  0
   -0.9686   -3.1975    0.0000 C   0  0  0  0  0  0  0  0  0  0  0  0
   -0.6331   -3.9512    0.0000 C   0  0  0  0  0  0  0  0  0  0  0  0
   -1.1180   -4.6186    0.0000 F   0  0  0  0  0  0  0  0  0  0  0  0
    0.1874   -4.0374    0.0000 C   0  0  0  0  0  0  0  0  0  0  0  0
    0.6723   -3.3700    0.0000 C   0  0  0  0  0  0  0  0  0  0  0  0
    1.4928   -3.4562    0.0000 F   0  0  0  0  0  0  0  0  0  0  0  0
    0.5668   -1.1643    0.0000 C   0  0  0  0  0  0  0  0  0  0  0  0
   -0.2179   -0.9093    0.0000 N   0  0  0  0  0  0  0  0  0  0  0  0
   -0.8853   -1.3942    0.0000 C   0  0  0  0  0  0  0  0  0  0  0  0
   -1.5527   -0.9093    0.0000 C   0  0  0  0  0  0  0  0  0  0  0  0
   -1.2978   -0.1247    0.0000 C   0  0  0  0  0  0  0  0  0  0  0  0
   -0.4728   -0.1247    0.0000 C   0  0  0  0  0  0  0  0  0  0  0  0
    2.6863   -0.9093    0.0000 C   0  0  0  0  0  0  0  0  0  0  0  0
    2.8578   -0.1023    0.0000 O   0  0  0  0  0  0  0  0  0  0  0  0
    3.2993   -1.4614    0.0000 N   0  0  0  0  0  0  0  0  0  0  0  0
    4.0840   -1.2064    0.0000 C   0  0  0  0  0  0  0  0  0  0  0  0
    4.6971   -1.7584    0.0000 C   0  0  0  0  0  0  0  0  0  0  0  0
    5.4817   -1.5035    0.0000 C   0  0  0  0  0  0  0  0  0  0  0  0
    6.0948   -2.0555    0.0000 C   0  0  0  0  0  0  0  0  0  0  0  0
    5.9233   -2.8625    0.0000 C   0  0  0  0  0  0  0  0  0  0  0  0
    6.5363   -3.4145    0.0000 Cl  0  0  0  0  0  0  0  0  0  0  0  0
    5.1386   -3.1175    0.0000 C   0  0  0  0  0  0  0  0  0  0  0  0
    4.9671   -3.9244    0.0000 Cl  0  0  0  0  0  0  0  0  0  0  0  0
    4.5255   -2.5654    0.0000 C   0  0  0  0  0  0  0  0  0  0  0  0
  1  2  1  0
  2  3  1  0
  3  4  2  0
  4  5  1  0
  5  6  1  0
  6  7  2  0
  7  8  1  0
  8  9  2  0
  9 10  1  0
  9 11  1  0
 11 12  2  0
 12 13  1  0
  5 14  1  0
 14 15  1  0
 15 16  1  0
 16 17  2  0
 17 18  1  0
 18 19  2  0
  3 20  1  0
 20 21  2  0
 20 22  1  0
 22 23  1  0
 23 24  1  0
 24 25  2  0
 25 26  1  0
 26 27  2  0
 27 28  1  0
 27 29  1  0
 29 30  1  0
 29 31  2  0
 14  2  2  0
 12  6  1  0
 19 15  1  0
 31 24  1  0
M  END
>  <Molecule ChEMBL ID>  (40) 
CHEMBL410913

>  <Molecule Name>  (40) 
nan

>  <Molecule Max Phase>  (40) 
0

>  <Molecular Weight>  (40) 
461.3

>  <#RO5 Violations>  (40) 
1.0

>  <AlogP>  (40) 
5.49

>  <Compound Key>  (40) 
36

>  <Smiles>  (40) 
Cc1c(nn(c2ccc(F)cc2F)c1n3cccc3)C(=O)NCc4ccc(Cl)c(Cl)c4

>  <Standard Type>  (40) 
Ki

>  <Standard Relation>  (40) 
'='

>  <Standard Value>  (40) 
390.0

>  <Standard Units>  (40) 
nM

>  <pChEMBL Value>  (40) 
6.41

>  <Data Validity Comment>  (40) 
nan

>  <Comment>  (40) 
nan

>  <Uo Units>  (40) 
UO_0000065

>  <Ligand Efficiency BEI>  (40) 
13.89

>  <Ligand Efficiency LE>  (40) 
0.28

>  <Ligand Efficiency LLE>  (40) 
0.92

>  <Ligand Efficiency SEI>  (40) 
12.36

>  <Potential Duplicate>  (40) 
False

>  <Assay ChEMBL ID>  (40) 
CHEMBL933207

>  <Assay Description>  (40) 
Displacement of [3H]CP-55940 from human recombinant CB2 receptor expressed in HEK cells

>  <Assay Type>  (40) 
B

>  <BAO Format ID>  (40) 
BAO_0000219

>  <BAO Label>  (40) 
cell-based format

>  <Assay Organism>  (40) 
Homo sapiens

>  <Assay Tissue ChEMBL ID>  (40) 
nan

>  <Assay Tissue Name>  (40) 
nan

>  <Assay Cell Type>  (40) 
HEK293

>  <Assay Subcellular Fraction>  (40) 
nan

>  <Target ChEMBL ID>  (40) 
CHEMBL253

>  <Target Name>  (40) 
Cannabinoid CB2 receptor

>  <Target Organism>  (40) 
Homo sapiens

>  <Target Type>  (40) 
SINGLE PROTEIN

>  <Document ChEMBL ID>  (40) 
CHEMBL1142276

>  <Source ID>  (40) 
1

>  <Source Description>  (40) 
Scientific Literature

>  <Document Journal>  (40) 
J. Med. Chem.

>  <Document Year>  (40) 
2008.0

>  <Cell ChEMBL ID>  (40) 
CHEMBL3307715

>  <Confidence Score>  (40) 
9

>  <pKi>  (40) 
6.409

>  <preds pKi>  (40) 
5.675

>  <CB2_pKi>  (40) 
6.41

$$$$

     RDKit          2D

 38 41  0  0  0  0  0  0  0  0999 V2000
   -4.3127   -2.0394    0.0000 C   0  0  0  0  0  0  0  0  0  0  0  0
   -4.1412   -2.8464    0.0000 C   0  0  0  0  0  0  0  0  0  0  0  0
   -4.7543   -3.3984    0.0000 C   0  0  0  0  0  0  0  0  0  0  0  0
   -3.3565   -3.1013    0.0000 N   0  0  0  0  0  0  0  0  0  0  0  0
   -3.1016   -3.8860    0.0000 C   0  0  0  0  0  0  0  0  0  0  0  0
   -2.2766   -3.8860    0.0000 C   0  0  0  0  0  0  0  0  0  0  0  0
   -2.0217   -3.1013    0.0000 C   0  0  0  0  0  0  0  0  0  0  0  0
   -2.6891   -2.6164    0.0000 C   0  0  0  0  0  0  0  0  0  0  0  0
   -2.6891   -1.7914    0.0000 C   0  0  0  0  0  0  0  0  0  0  0  0
   -1.9746   -1.3789    0.0000 O   0  0  0  0  0  0  0  0  0  0  0  0
   -1.9746   -0.5539    0.0000 C   0  0  0  0  0  0  0  0  0  0  0  0
   -2.6891   -0.1414    0.0000 C   0  0  0  0  0  0  0  0  0  0  0  0
   -2.6891    0.6836    0.0000 C   0  0  0  0  0  0  0  0  0  0  0  0
   -1.9746    1.0961    0.0000 C   0  0  0  0  0  0  0  0  0  0  0  0
   -1.2602    0.6836    0.0000 C   0  0  0  0  0  0  0  0  0  0  0  0
   -1.2602   -0.1414    0.0000 C   0  0  0  0  0  0  0  0  0  0  0  0
   -0.5457   -0.5539    0.0000 C   0  0  0  0  0  0  0  0  0  0  0  0
    0.1688   -0.1414    0.0000 O   0  0  0  0  0  0  0  0  0  0  0  0
   -0.5457   -1.3789    0.0000 N   0  0  0  0  0  0  0  0  0  0  0  0
    0.1688   -1.7914    0.0000 C   0  0  0  0  0  0  0  0  0  0  0  0
    0.9225   -1.4559    0.0000 S   0  0  0  0  0  0  0  0  0  0  0  0
    1.4745   -2.0690    0.0000 C   0  0  0  0  0  0  0  0  0  0  0  0
    1.0620   -2.7834    0.0000 C   0  0  0  0  0  0  0  0  0  0  0  0
    0.2550   -2.6119    0.0000 N   0  0  0  0  0  0  0  0  0  0  0  0
   -0.3581   -3.1639    0.0000 C   0  0  0  0  0  0  0  0  0  0  0  0
   -0.1865   -3.9709    0.0000 C   0  0  0  0  0  0  0  0  0  0  0  0
   -0.7386   -4.5840    0.0000 C   0  0  0  0  0  0  0  0  0  0  0  0
   -0.3261   -5.2985    0.0000 C   0  0  0  0  0  0  0  0  0  0  0  0
    0.4809   -5.1269    0.0000 C   0  0  0  0  0  0  0  0  0  0  0  0
    0.5671   -4.3065    0.0000 O   0  0  0  0  0  0  0  0  0  0  0  0
    2.2950   -1.9827    0.0000 C   0  0  0  0  0  0  0  0  0  0  0  0
    3.1155   -1.8965    0.0000 C   0  0  0  0  0  0  0  0  0  0  0  0
    2.3812   -2.8032    0.0000 C   0  0  0  0  0  0  0  0  0  0  0  0
    2.2087   -1.1622    0.0000 C   0  0  0  0  0  0  0  0  0  0  0  0
   -1.9746    1.9211    0.0000 C   0  0  0  0  0  0  0  0  0  0  0  0
   -1.9746    2.7461    0.0000 F   0  0  0  0  0  0  0  0  0  0  0  0
   -1.1496    1.9211    0.0000 F   0  0  0  0  0  0  0  0  0  0  0  0
   -2.7996    1.9211    0.0000 F   0  0  0  0  0  0  0  0  0  0  0  0
  1  2  1  0
  2  3  1  0
  2  4  1  0
  4  5  1  0
  5  6  1  0
  6  7  1  0
  7  8  1  0
  8  9  1  6
  9 10  1  0
 10 11  1  0
 11 12  2  0
 12 13  1  0
 13 14  2  0
 14 15  1  0
 15 16  2  0
 16 17  1  0
 17 18  2  0
 17 19  1  0
 19 20  2  0
 20 21  1  0
 21 22  1  0
 22 23  2  0
 23 24  1  0
 24 25  1  0
 26 25  1  6
 26 27  1  0
 27 28  1  0
 28 29  1  0
 29 30  1  0
 22 31  1  0
 31 32  1  0
 31 33  1  0
 31 34  1  0
 14 35  1  0
 35 36  1  0
 35 37  1  0
 35 38  1  0
  8  4  1  0
 16 11  1  0
 20 24  1  0
 30 26  1  0
M  END
>  <Molecule ChEMBL ID>  (41) 
CHEMBL3686309

>  <Molecule Name>  (41) 
nan

>  <Molecule Max Phase>  (41) 
0

>  <Molecular Weight>  (41) 
553.69

>  <#RO5 Violations>  (41) 
2.0

>  <AlogP>  (41) 
6.04

>  <Compound Key>  (41) 
BDBM133292

>  <Smiles>  (41) 
CC(C)N1CCC[C@H]1COc2ccc(cc2C(=O)\N=C\3/SC(=CN3C[C@H]4CCCO4)C(C)(C)C)C(F)(F)F

>  <Standard Type>  (41) 
Ki

>  <Standard Relation>  (41) 
'='

>  <Standard Value>  (41) 
102.0

>  <Standard Units>  (41) 
nM

>  <pChEMBL Value>  (41) 
6.99

>  <Data Validity Comment>  (41) 
nan

>  <Comment>  (41) 
266095

>  <Uo Units>  (41) 
UO_0000065

>  <Ligand Efficiency BEI>  (41) 
12.63

>  <Ligand Efficiency LE>  (41) 
0.25

>  <Ligand Efficiency LLE>  (41) 
0.95

>  <Ligand Efficiency SEI>  (41) 
12.47

>  <Potential Duplicate>  (41) 
False

>  <Assay ChEMBL ID>  (41) 
CHEMBL3705645

>  <Assay Description>  (41) 
Radioligand Binding Assay: HEK293 cells stably expressing human CB2 receptors were grown until a confluent monolayer was formed. Briefly, the cells were harvested and homogenized in TE buffer (50 mM Tris-HCl, 1 mM MgCl2, and 1 mM EDTA) using a polytron for 2X10 second bursts in the presence of protease inhibitors, followed by centrifugation at 45,000 ug for 20 minutes. The final membrane pellet was re-homogenized in storage buffer (50 mM Tris-HCl, 1 mM MgCl2, and 1 mM EDTA and 10% sucrose) and frozen at -78 C. until used. Saturation binding reactions were initiated by the addition of membrane preparation (protein concentration of 5 ug/well for human CB2) into wells of a deep well plate containing [3H]CP 55,940 (120 Ci/mmol, a nonselective CB agonist commercially available from Tocris) in assay buffer (50 mM Tris, 2.5 mM EDTA, 5 mM MgCl2, and 0.5 mg/mL fatty acid free BSA, pH 7.4). After 90 min incubation at 30 C., binding reaction was terminated by the addition of 300 uL/well of cold assay buffer.

>  <Assay Type>  (41) 
B

>  <BAO Format ID>  (41) 
BAO_0000219

>  <BAO Label>  (41) 
cell-based format

>  <Assay Organism>  (41) 
Homo sapiens

>  <Assay Tissue ChEMBL ID>  (41) 
nan

>  <Assay Tissue Name>  (41) 
nan

>  <Assay Cell Type>  (41) 
HEK293

>  <Assay Subcellular Fraction>  (41) 
nan

>  <Target ChEMBL ID>  (41) 
CHEMBL253

>  <Target Name>  (41) 
Cannabinoid CB2 receptor

>  <Target Organism>  (41) 
Homo sapiens

>  <Target Type>  (41) 
SINGLE PROTEIN

>  <Document ChEMBL ID>  (41) 
CHEMBL3638858

>  <Source ID>  (41) 
37

>  <Source Description>  (41) 
BindingDB Database

>  <Document Journal>  (41) 
nan

>  <Document Year>  (41) 
2014.0

>  <Cell ChEMBL ID>  (41) 
CHEMBL3307715

>  <Confidence Score>  (41) 
9

>  <pKi>  (41) 
6.991

>  <preds pKi>  (41) 
7.420

>  <CB2_pKi>  (41) 
6.99

$$$$

     RDKit          2D

 31 33  0  0  0  0  0  0  0  0999 V2000
    2.1443   -6.5165    0.0000 C   0  0  0  0  0  0  0  0  0  0  0  0
    1.5923   -5.9034    0.0000 C   0  0  0  0  0  0  0  0  0  0  0  0
    1.8472   -5.1188    0.0000 C   0  0  0  0  0  0  0  0  0  0  0  0
    1.2952   -4.5057    0.0000 C   0  0  0  0  0  0  0  0  0  0  0  0
    1.5501   -3.7210    0.0000 N   0  0  0  0  0  0  0  0  0  0  0  0
    1.0652   -3.0536    0.0000 C   0  0  0  0  0  0  0  0  0  0  0  0
    0.2402   -3.0536    0.0000 N   0  0  0  0  0  0  0  0  0  0  0  0
   -0.1723   -2.3391    0.0000 C   0  0  0  0  0  0  0  0  0  0  0  0
    0.2402   -1.6247    0.0000 O   0  0  0  0  0  0  0  0  0  0  0  0
   -0.9973   -2.3391    0.0000 C   0  0  0  0  0  0  0  0  0  0  0  0
   -1.4098   -3.0536    0.0000 C   0  0  0  0  0  0  0  0  0  0  0  0
   -2.2348   -3.0536    0.0000 C   0  0  0  0  0  0  0  0  0  0  0  0
   -2.6473   -2.3391    0.0000 C   0  0  0  0  0  0  0  0  0  0  0  0
   -2.2348   -1.6247    0.0000 C   0  0  0  0  0  0  0  0  0  0  0  0
   -1.4098   -1.6247    0.0000 C   0  0  0  0  0  0  0  0  0  0  0  0
   -0.9973   -0.9102    0.0000 O   0  0  0  0  0  0  0  0  0  0  0  0
   -1.4098   -0.1957    0.0000 C   0  0  0  0  0  0  0  0  0  0  0  0
   -0.9973    0.5188    0.0000 C   0  0  0  0  0  0  0  0  0  0  0  0
   -1.4098    1.2332    0.0000 C   0  0  0  0  0  0  0  0  0  0  0  0
   -0.1723    0.5188    0.0000 O   0  0  0  0  0  0  0  0  0  0  0  0
   -2.6473   -3.7681    0.0000 C   0  0  0  0  0  0  0  0  0  0  0  0
   -3.0598   -4.4825    0.0000 F   0  0  0  0  0  0  0  0  0  0  0  0
   -3.3617   -3.3556    0.0000 F   0  0  0  0  0  0  0  0  0  0  0  0
   -1.9328   -4.1806    0.0000 F   0  0  0  0  0  0  0  0  0  0  0  0
    1.5501   -2.3862    0.0000 S   0  0  0  0  0  0  0  0  0  0  0  0
    2.3348   -2.6411    0.0000 C   0  0  0  0  0  0  0  0  0  0  0  0
    3.0492   -2.2286    0.0000 N   0  0  0  0  0  0  0  0  0  0  0  0
    3.7637   -2.6411    0.0000 C   0  0  0  0  0  0  0  0  0  0  0  0
    3.7637   -3.4661    0.0000 C   0  0  0  0  0  0  0  0  0  0  0  0
    3.0492   -3.8786    0.0000 C   0  0  0  0  0  0  0  0  0  0  0  0
    2.3348   -3.4661    0.0000 C   0  0  0  0  0  0  0  0  0  0  0  0
  1  2  1  0
  2  3  1  0
  3  4  1  0
  4  5  1  0
  5  6  1  0
  6  7  2  0
  7  8  1  0
  8  9  2  0
  8 10  1  0
 10 11  2  0
 11 12  1  0
 12 13  2  0
 13 14  1  0
 14 15  2  0
 15 16  1  0
 16 17  1  0
 17 18  1  0
 18 19  1  6
 18 20  1  0
 12 21  1  0
 21 22  1  0
 21 23  1  0
 21 24  1  0
  6 25  1  0
 25 26  1  0
 26 27  2  0
 27 28  1  0
 28 29  2  0
 29 30  1  0
 30 31  2  0
 31  5  1  0
 15 10  1  0
 31 26  1  0
M  END
>  <Molecule ChEMBL ID>  (42) 
CHEMBL3647333

>  <Molecule Name>  (42) 
nan

>  <Molecule Max Phase>  (42) 
0

>  <Molecular Weight>  (42) 
453.49

>  <#RO5 Violations>  (42) 
0.0

>  <AlogP>  (42) 
4.42

>  <Compound Key>  (42) 
BDBM139905

>  <Smiles>  (42) 
CCCCN1\C(=N\C(=O)c2cc(ccc2OC[C@H](C)O)C(F)(F)F)\Sc3ncccc13

>  <Standard Type>  (42) 
Ki

>  <Standard Relation>  (42) 
'='

>  <Standard Value>  (42) 
1.4

>  <Standard Units>  (42) 
nM

>  <pChEMBL Value>  (42) 
8.85

>  <Data Validity Comment>  (42) 
nan

>  <Comment>  (42) 
274849

>  <Uo Units>  (42) 
UO_0000065

>  <Ligand Efficiency BEI>  (42) 
19.52

>  <Ligand Efficiency LE>  (42) 
0.39

>  <Ligand Efficiency LLE>  (42) 
4.43

>  <Ligand Efficiency SEI>  (42) 
11.54

>  <Potential Duplicate>  (42) 
False

>  <Assay ChEMBL ID>  (42) 
CHEMBL3705595

>  <Assay Description>  (42) 
Radioligand Binding Assays: The CB1 and CB2 radioligand binding assays described herein are utilized to ascertain the selectivity of compounds of the present application for binding to CB2 relative to CB1 receptors.HEK293 cells stably expressing human CB2 receptors were grown until a confluent monolayer was formed. Briefly, the cells were harvested and homogenized in TE buffer (50 mM Tris-HCl, 1 mM MgCl2, and 1 mM EDTA) using a polytron for 210 second bursts in the presence of protease inhibitors, followed by centrifugation at 45,000xg for 20 minutes. The final membrane pellet was re-homogenized in storage buffer (50 mM Tris-HCl, 1 mM MgCl2, and 1 mM EDTA and 10% sucrose) and frozen at -78 C. until used. Saturation binding reactions were initiated by the addition of membrane preparation (protein concentration of 5 ug/well for human CB2) into wells of a deep well plate containing [3H]CP 55,940 (120 Ci/mmol, a nonselective CB agonist commercially available from Tocris) in assay buffer.

>  <Assay Type>  (42) 
B

>  <BAO Format ID>  (42) 
BAO_0000219

>  <BAO Label>  (42) 
cell-based format

>  <Assay Organism>  (42) 
Homo sapiens

>  <Assay Tissue ChEMBL ID>  (42) 
nan

>  <Assay Tissue Name>  (42) 
nan

>  <Assay Cell Type>  (42) 
HEK293

>  <Assay Subcellular Fraction>  (42) 
nan

>  <Target ChEMBL ID>  (42) 
CHEMBL253

>  <Target Name>  (42) 
Cannabinoid CB2 receptor

>  <Target Organism>  (42) 
Homo sapiens

>  <Target Type>  (42) 
SINGLE PROTEIN

>  <Document ChEMBL ID>  (42) 
CHEMBL3638829

>  <Source ID>  (42) 
37

>  <Source Description>  (42) 
BindingDB Database

>  <Document Journal>  (42) 
nan

>  <Document Year>  (42) 
2014.0

>  <Cell ChEMBL ID>  (42) 
CHEMBL3307715

>  <Confidence Score>  (42) 
9

>  <pKi>  (42) 
8.854

>  <preds pKi>  (42) 
7.440

>  <CB2_pKi>  (42) 
8.85

$$$$

     RDKit          2D

 26 29  0  0  0  0  0  0  0  0999 V2000
    1.7867    1.8119    0.0000 C   0  0  0  0  0  0  0  0  0  0  0  0
    1.7867    0.9869    0.0000 C   0  0  0  0  0  0  0  0  0  0  0  0
    1.0723    0.5744    0.0000 C   0  0  0  0  0  0  0  0  0  0  0  0
    1.0723   -0.2506    0.0000 C   0  0  0  0  0  0  0  0  0  0  0  0
    0.3578   -0.6631    0.0000 C   0  0  0  0  0  0  0  0  0  0  0  0
    0.3578   -1.4881    0.0000 N   0  0  0  0  0  0  0  0  0  0  0  0
    1.0252   -1.9730    0.0000 C   0  0  0  0  0  0  0  0  0  0  0  0
    1.8322   -1.8015    0.0000 C   0  0  0  0  0  0  0  0  0  0  0  0
    2.3842   -2.4146    0.0000 C   0  0  0  0  0  0  0  0  0  0  0  0
    2.1293   -3.1992    0.0000 C   0  0  0  0  0  0  0  0  0  0  0  0
    1.3223   -3.3707    0.0000 C   0  0  0  0  0  0  0  0  0  0  0  0
    0.7703   -2.7576    0.0000 C   0  0  0  0  0  0  0  0  0  0  0  0
   -0.0547   -2.7576    0.0000 C   0  0  0  0  0  0  0  0  0  0  0  0
   -0.6067   -3.3707    0.0000 C   0  0  0  0  0  0  0  0  0  0  0  0
   -1.4137   -3.1992    0.0000 C   0  0  0  0  0  0  0  0  0  0  0  0
   -1.6687   -2.4146    0.0000 N   0  0  0  0  0  0  0  0  0  0  0  0
   -1.1166   -1.8015    0.0000 C   0  0  0  0  0  0  0  0  0  0  0  0
   -0.3097   -1.9730    0.0000 C   0  0  0  0  0  0  0  0  0  0  0  0
   -1.9658   -3.8123    0.0000 C   0  0  0  0  0  0  0  0  0  0  0  0
   -1.7108   -4.5969    0.0000 O   0  0  0  0  0  0  0  0  0  0  0  0
   -2.7727   -3.6408    0.0000 N   0  0  0  0  0  0  0  0  0  0  0  0
   -3.3248   -4.2539    0.0000 C   0  0  0  0  0  0  0  0  0  0  0  0
   -4.1317   -4.0823    0.0000 C   0  0  0  0  0  0  0  0  0  0  0  0
   -4.3867   -3.2977    0.0000 C   0  0  0  0  0  0  0  0  0  0  0  0
   -3.8346   -2.6846    0.0000 C   0  0  0  0  0  0  0  0  0  0  0  0
   -3.0277   -2.8562    0.0000 C   0  0  0  0  0  0  0  0  0  0  0  0
  1  2  1  0
  2  3  1  0
  3  4  1  0
  4  5  1  0
  5  6  1  0
  6  7  1  0
  7  8  2  0
  8  9  1  0
  9 10  2  0
 10 11  1  0
 11 12  2  0
 12 13  1  0
 13 14  2  0
 14 15  1  0
 15 16  2  0
 16 17  1  0
 17 18  2  0
 15 19  1  0
 19 20  2  0
 19 21  1  0
 21 22  1  0
 22 23  1  0
 23 24  1  0
 24 25  1  0
 25 26  1  0
 18  6  1  0
 12  7  1  0
 18 13  1  0
 26 21  1  0
M  END
>  <Molecule ChEMBL ID>  (43) 
CHEMBL2441450

>  <Molecule Name>  (43) 
nan

>  <Molecule Max Phase>  (43) 
0

>  <Molecular Weight>  (43) 
349.48

>  <#RO5 Violations>  (43) 
1.0

>  <AlogP>  (43) 
5.01

>  <Compound Key>  (43) 
33

>  <Smiles>  (43) 
CCCCCn1c2ccccc2c3cc(ncc13)C(=O)N4CCCCC4

>  <Standard Type>  (43) 
Ki

>  <Standard Relation>  (43) 
'='

>  <Standard Value>  (43) 
35.3

>  <Standard Units>  (43) 
nM

>  <pChEMBL Value>  (43) 
7.45

>  <Data Validity Comment>  (43) 
nan

>  <Comment>  (43) 
nan

>  <Uo Units>  (43) 
UO_0000065

>  <Ligand Efficiency BEI>  (43) 
21.32

>  <Ligand Efficiency LE>  (43) 
0.39

>  <Ligand Efficiency LLE>  (43) 
2.44

>  <Ligand Efficiency SEI>  (43) 
19.54

>  <Potential Duplicate>  (43) 
False

>  <Assay ChEMBL ID>  (43) 
CHEMBL2445749

>  <Assay Description>  (43) 
Displacement of [3H]-CP55940 from human CB2 receptor expressed in HEK293 cells after 1.5 hrs by microbeta liquid scintillation counting analysis

>  <Assay Type>  (43) 
B

>  <BAO Format ID>  (43) 
BAO_0000219

>  <BAO Label>  (43) 
cell-based format

>  <Assay Organism>  (43) 
Homo sapiens

>  <Assay Tissue ChEMBL ID>  (43) 
nan

>  <Assay Tissue Name>  (43) 
nan

>  <Assay Cell Type>  (43) 
HEK293

>  <Assay Subcellular Fraction>  (43) 
nan

>  <Target ChEMBL ID>  (43) 
CHEMBL253

>  <Target Name>  (43) 
Cannabinoid CB2 receptor

>  <Target Organism>  (43) 
Homo sapiens

>  <Target Type>  (43) 
SINGLE PROTEIN

>  <Document ChEMBL ID>  (43) 
CHEMBL2440006

>  <Source ID>  (43) 
1

>  <Source Description>  (43) 
Scientific Literature

>  <Document Journal>  (43) 
Eur. J. Med. Chem.

>  <Document Year>  (43) 
2013.0

>  <Cell ChEMBL ID>  (43) 
CHEMBL3307715

>  <Confidence Score>  (43) 
9

>  <pKi>  (43) 
7.452

>  <preds pKi>  (43) 
7.254

>  <CB2_pKi>  (43) 
7.45

$$$$

     RDKit          2D

 28 30  0  0  0  0  0  0  0  0999 V2000
   -4.4672    1.6797    0.0000 C   0  0  0  0  0  0  0  0  0  0  0  0
   -3.7527    1.2672    0.0000 C   0  0  0  0  0  0  0  0  0  0  0  0
   -3.0382    1.6797    0.0000 C   0  0  0  0  0  0  0  0  0  0  0  0
   -2.3238    1.2672    0.0000 C   0  0  0  0  0  0  0  0  0  0  0  0
   -1.6093    1.6797    0.0000 C   0  0  0  0  0  0  0  0  0  0  0  0
   -0.8948    1.2672    0.0000 O   0  0  0  0  0  0  0  0  0  0  0  0
   -0.1804    1.6797    0.0000 C   0  0  0  0  0  0  0  0  0  0  0  0
   -0.1804    2.5047    0.0000 C   0  0  0  0  0  0  0  0  0  0  0  0
   -0.8948    2.9172    0.0000 O   0  0  0  0  0  0  0  0  0  0  0  0
   -0.8948    3.7422    0.0000 C   0  0  0  0  0  0  0  0  0  0  0  0
    0.5341    2.9172    0.0000 C   0  0  0  0  0  0  0  0  0  0  0  0
    1.2486    2.5047    0.0000 C   0  0  0  0  0  0  0  0  0  0  0  0
    1.2486    1.6797    0.0000 C   0  0  0  0  0  0  0  0  0  0  0  0
    1.9631    1.2672    0.0000 C   0  0  0  0  0  0  0  0  0  0  0  0
    2.6775    1.6797    0.0000 O   0  0  0  0  0  0  0  0  0  0  0  0
    1.9631    0.4422    0.0000 N   0  0  0  0  0  0  0  0  0  0  0  0
    2.6775    0.0297    0.0000 C   0  0  0  0  0  0  0  0  0  0  0  0
    3.3920    0.4422    0.0000 C   0  0  0  0  0  0  0  0  0  0  0  0
    4.1065    0.0297    0.0000 C   0  0  0  0  0  0  0  0  0  0  0  0
    4.8209    0.4422    0.0000 C   0  0  0  0  0  0  0  0  0  0  0  0
    5.5354    0.0297    0.0000 C   0  0  0  0  0  0  0  0  0  0  0  0
    5.5354   -0.7953    0.0000 C   0  0  0  0  0  0  0  0  0  0  0  0
    6.2499   -1.2078    0.0000 O   0  0  0  0  0  0  0  0  0  0  0  0
    4.8209   -1.2078    0.0000 C   0  0  0  0  0  0  0  0  0  0  0  0
    4.1065   -0.7953    0.0000 C   0  0  0  0  0  0  0  0  0  0  0  0
    1.2486    0.0297    0.0000 C   0  0  0  0  0  0  0  0  0  0  0  0
    0.5341    0.4422    0.0000 C   0  0  0  0  0  0  0  0  0  0  0  0
    0.5341    1.2672    0.0000 C   0  0  0  0  0  0  0  0  0  0  0  0
  1  2  1  0
  2  3  1  0
  3  4  1  0
  4  5  1  0
  5  6  1  0
  6  7  1  0
  7  8  2  0
  8  9  1  0
  9 10  1  0
  8 11  1  0
 11 12  2  0
 12 13  1  0
 13 14  1  0
 14 15  2  0
 14 16  1  0
 16 17  1  0
 17 18  1  0
 18 19  1  0
 19 20  2  0
 20 21  1  0
 21 22  2  0
 22 23  1  0
 22 24  1  0
 24 25  2  0
 16 26  1  0
 26 27  2  0
 27 28  1  0
 28  7  1  0
 28 13  2  0
 25 19  1  0
M  END
>  <Molecule ChEMBL ID>  (44) 
CHEMBL3410822

>  <Molecule Name>  (44) 
nan

>  <Molecule Max Phase>  (44) 
0

>  <Molecular Weight>  (44) 
381.47

>  <#RO5 Violations>  (44) 
0.0

>  <AlogP>  (44) 
4.53

>  <Compound Key>  (44) 
D01

>  <Smiles>  (44) 
CCCCCOc1c(OC)ccc2C(=O)N(CCc3ccc(O)cc3)C=Cc12

>  <Standard Type>  (44) 
Ki

>  <Standard Relation>  (44) 
'='

>  <Standard Value>  (44) 
3.698

>  <Standard Units>  (44) 
nM

>  <pChEMBL Value>  (44) 
8.43

>  <Data Validity Comment>  (44) 
nan

>  <Comment>  (44) 
nan

>  <Uo Units>  (44) 
UO_0000065

>  <Ligand Efficiency BEI>  (44) 
22.1

>  <Ligand Efficiency LE>  (44) 
0.41

>  <Ligand Efficiency LLE>  (44) 
3.9

>  <Ligand Efficiency SEI>  (44) 
13.89

>  <Potential Duplicate>  (44) 
False

>  <Assay ChEMBL ID>  (44) 
CHEMBL3411783

>  <Assay Description>  (44) 
Binding affinity to CB2 receptor (unknown origin)

>  <Assay Type>  (44) 
B

>  <BAO Format ID>  (44) 
BAO_0000357

>  <BAO Label>  (44) 
single protein format

>  <Assay Organism>  (44) 
Homo sapiens

>  <Assay Tissue ChEMBL ID>  (44) 
nan

>  <Assay Tissue Name>  (44) 
nan

>  <Assay Cell Type>  (44) 
nan

>  <Assay Subcellular Fraction>  (44) 
nan

>  <Target ChEMBL ID>  (44) 
CHEMBL253

>  <Target Name>  (44) 
Cannabinoid CB2 receptor

>  <Target Organism>  (44) 
Homo sapiens

>  <Target Type>  (44) 
SINGLE PROTEIN

>  <Document ChEMBL ID>  (44) 
CHEMBL3407392

>  <Source ID>  (44) 
1

>  <Source Description>  (44) 
Scientific Literature

>  <Document Journal>  (44) 
Eur. J. Med. Chem.

>  <Document Year>  (44) 
2015.0

>  <Cell ChEMBL ID>  (44) 
nan

>  <Confidence Score>  (44) 
9

>  <pKi>  (44) 
8.432

>  <preds pKi>  (44) 
7.986

>  <CB2_pKi>  (44) 
8.43

$$$$

     RDKit          2D

 39 42  0  0  0  0  0  0  0  0999 V2000
   -0.7767   -3.6489    0.0000 C   0  0  0  0  0  0  0  0  0  0  0  0
   -0.3642   -4.3633    0.0000 C   0  0  0  0  0  0  0  0  0  0  0  0
    0.0483   -5.0778    0.0000 C   0  0  0  0  0  0  0  0  0  0  0  0
    0.3502   -3.9508    0.0000 N   0  0  0  0  0  0  0  0  0  0  0  0
    1.0647   -4.3633    0.0000 C   0  0  0  0  0  0  0  0  0  0  0  0
    1.0647   -5.1883    0.0000 O   0  0  0  0  0  0  0  0  0  0  0  0
    1.7792   -3.9508    0.0000 C   0  0  0  0  0  0  0  0  0  0  0  0
    2.4937   -4.3633    0.0000 C   0  0  0  0  0  0  0  0  0  0  0  0
    3.2081   -3.9508    0.0000 C   0  0  0  0  0  0  0  0  0  0  0  0
    3.2081   -3.1258    0.0000 C   0  0  0  0  0  0  0  0  0  0  0  0
    3.7915   -2.5425    0.0000 C   0  0  0  0  0  0  0  0  0  0  0  0
    4.6165   -2.5425    0.0000 C   0  0  0  0  0  0  0  0  0  0  0  0
    5.1998   -3.1258    0.0000 C   0  0  0  0  0  0  0  0  0  0  0  0
    5.1998   -3.9508    0.0000 C   0  0  0  0  0  0  0  0  0  0  0  0
    4.6165   -4.5342    0.0000 C   0  0  0  0  0  0  0  0  0  0  0  0
    3.7915   -4.5342    0.0000 C   0  0  0  0  0  0  0  0  0  0  0  0
    2.4937   -2.7133    0.0000 N   0  0  0  0  0  0  0  0  0  0  0  0
    2.4937   -1.8883    0.0000 C   0  0  0  0  0  0  0  0  0  0  0  0
    3.2081   -1.4758    0.0000 C   0  0  0  0  0  0  0  0  0  0  0  0
    3.2081   -0.6508    0.0000 C   0  0  0  0  0  0  0  0  0  0  0  0
    3.9226   -0.2383    0.0000 C   0  0  0  0  0  0  0  0  0  0  0  0
    4.6371   -0.6508    0.0000 C   0  0  0  0  0  0  0  0  0  0  0  0
    4.6371   -1.4758    0.0000 C   0  0  0  0  0  0  0  0  0  0  0  0
    3.9226   -1.8883    0.0000 C   0  0  0  0  0  0  0  0  0  0  0  0
    1.7792   -3.1258    0.0000 C   0  0  0  0  0  0  0  0  0  0  0  0
    1.0647   -2.7133    0.0000 O   0  0  0  0  0  0  0  0  0  0  0  0
   -1.0787   -4.7758    0.0000 C   0  0  0  0  0  0  0  0  0  0  0  0
   -1.0787   -5.6008    0.0000 O   0  0  0  0  0  0  0  0  0  0  0  0
   -1.7932   -4.3633    0.0000 N   0  0  0  0  0  0  0  0  0  0  0  0
   -2.5076   -4.7758    0.0000 C   0  0  0  0  0  0  0  0  0  0  0  0
   -3.2221   -4.3633    0.0000 C   0  0  0  0  0  0  0  0  0  0  0  0
   -3.2221   -3.5383    0.0000 C   0  0  0  0  0  0  0  0  0  0  0  0
   -2.5076   -3.1258    0.0000 C   0  0  0  0  0  0  0  0  0  0  0  0
   -1.7932   -3.5383    0.0000 C   0  0  0  0  0  0  0  0  0  0  0  0
   -3.9366   -3.1258    0.0000 N   0  0  0  0  0  0  0  0  0  0  0  0
   -4.6511   -3.5383    0.0000 S   0  0  0  0  0  0  0  0  0  0  0  0
   -5.3655   -3.9508    0.0000 O   0  0  0  0  0  0  0  0  0  0  0  0
   -5.0636   -2.8239    0.0000 O   0  0  0  0  0  0  0  0  0  0  0  0
   -4.2386   -4.2528    0.0000 C   0  0  0  0  0  0  0  0  0  0  0  0
  1  2  1  0
  2  3  1  0
  2  4  1  0
  4  5  1  0
  5  6  2  0
  5  7  1  0
  7  8  2  0
  8  9  1  0
  9 10  2  0
 10 11  1  0
 11 12  1  0
 12 13  1  0
 13 14  1  0
 14 15  1  0
 15 16  1  0
 10 17  1  0
 17 18  1  0
 18 19  1  0
 19 20  1  0
 20 21  1  0
 21 22  1  0
 22 23  1  0
 23 24  1  0
 17 25  1  0
 25 26  2  0
  2 27  1  0
 27 28  2  0
 27 29  1  0
 29 30  1  0
 30 31  1  0
 31 32  1  0
 32 33  1  0
 33 34  1  0
 32 35  1  0
 35 36  1  0
 36 37  2  0
 36 38  2  0
 36 39  1  0
 25  7  1  0
 16  9  1  0
 24 19  1  0
 34 29  1  0
M  END
>  <Molecule ChEMBL ID>  (45) 
CHEMBL2018778

>  <Molecule Name>  (45) 
nan

>  <Molecule Max Phase>  (45) 
0

>  <Molecular Weight>  (45) 
562.78

>  <#RO5 Violations>  (45) 
1.0

>  <AlogP>  (45) 
3.14

>  <Compound Key>  (45) 
17

>  <Smiles>  (45) 
CC(C)(NC(=O)C1=CC2=C(CCCCCC2)N(CC3CCCCC3)C1=O)C(=O)N4CCC(CC4)NS(=O)(=O)C

>  <Standard Type>  (45) 
Ki

>  <Standard Relation>  (45) 
'='

>  <Standard Value>  (45) 
4.4

>  <Standard Units>  (45) 
nM

>  <pChEMBL Value>  (45) 
8.36

>  <Data Validity Comment>  (45) 
nan

>  <Comment>  (45) 
nan

>  <Uo Units>  (45) 
UO_0000065

>  <Ligand Efficiency BEI>  (45) 
14.85

>  <Ligand Efficiency LE>  (45) 
0.29

>  <Ligand Efficiency LLE>  (45) 
5.22

>  <Ligand Efficiency SEI>  (45) 
7.11

>  <Potential Duplicate>  (45) 
False

>  <Assay ChEMBL ID>  (45) 
CHEMBL2020402

>  <Assay Description>  (45) 
Displacement of [3H]-CP55940 from recombinant human CB2 receptor by scatchard plot analysis

>  <Assay Type>  (45) 
B

>  <BAO Format ID>  (45) 
BAO_0000357

>  <BAO Label>  (45) 
single protein format

>  <Assay Organism>  (45) 
Homo sapiens

>  <Assay Tissue ChEMBL ID>  (45) 
nan

>  <Assay Tissue Name>  (45) 
nan

>  <Assay Cell Type>  (45) 
nan

>  <Assay Subcellular Fraction>  (45) 
nan

>  <Target ChEMBL ID>  (45) 
CHEMBL253

>  <Target Name>  (45) 
Cannabinoid CB2 receptor

>  <Target Organism>  (45) 
Homo sapiens

>  <Target Type>  (45) 
SINGLE PROTEIN

>  <Document ChEMBL ID>  (45) 
CHEMBL2016558

>  <Source ID>  (45) 
1

>  <Source Description>  (45) 
Scientific Literature

>  <Document Journal>  (45) 
Bioorg. Med. Chem. Lett.

>  <Document Year>  (45) 
2012.0

>  <Cell ChEMBL ID>  (45) 
nan

>  <Confidence Score>  (45) 
9

>  <pKi>  (45) 
8.357

>  <preds pKi>  (45) 
7.694

>  <CB2_pKi>  (45) 
8.36

$$$$

     RDKit          2D

 35 35  0  0  0  0  0  0  0  0999 V2000
   -5.0278   -0.5595    0.0000 C   0  0  0  0  0  0  0  0  0  0  0  0
   -4.3134   -0.1470    0.0000 C   0  0  0  0  0  0  0  0  0  0  0  0
   -4.3134    0.6780    0.0000 C   0  0  0  0  0  0  0  0  0  0  0  0
   -3.5989    1.0905    0.0000 C   0  0  0  0  0  0  0  0  0  0  0  0
   -3.5989    1.9155    0.0000 C   0  0  0  0  0  0  0  0  0  0  0  0
   -2.8844    2.3280    0.0000 C   0  0  0  0  0  0  0  0  0  0  0  0
   -2.8844    3.1530    0.0000 C   0  0  0  0  0  0  0  0  0  0  0  0
   -2.0594    3.1530    0.0000 C   0  0  0  0  0  0  0  0  0  0  0  0
   -3.7094    3.1530    0.0000 C   0  0  0  0  0  0  0  0  0  0  0  0
   -2.8844    3.9780    0.0000 C   0  0  0  0  0  0  0  0  0  0  0  0
   -3.5989    4.3905    0.0000 C   0  0  0  0  0  0  0  0  0  0  0  0
   -3.5989    5.2155    0.0000 C   0  0  0  0  0  0  0  0  0  0  0  0
   -4.3134    5.6280    0.0000 O   0  0  0  0  0  0  0  0  0  0  0  0
   -2.8844    5.6280    0.0000 C   0  0  0  0  0  0  0  0  0  0  0  0
   -2.1699    5.2155    0.0000 C   0  0  0  0  0  0  0  0  0  0  0  0
   -1.4555    5.6280    0.0000 O   0  0  0  0  0  0  0  0  0  0  0  0
   -0.7410    5.2155    0.0000 C   0  0  0  0  0  0  0  0  0  0  0  0
   -0.0265    5.6280    0.0000 C   0  0  0  0  0  0  0  0  0  0  0  0
    0.6879    5.2155    0.0000 C   0  0  0  0  0  0  0  0  0  0  0  0
    1.4024    5.6280    0.0000 C   0  0  0  0  0  0  0  0  0  0  0  0
    2.1169    5.2155    0.0000 C   0  0  0  0  0  0  0  0  0  0  0  0
    2.8313    5.6280    0.0000 C   0  0  0  0  0  0  0  0  0  0  0  0
    3.5458    5.2155    0.0000 C   0  0  0  0  0  0  0  0  0  0  0  0
    4.2603    5.6280    0.0000 C   0  0  0  0  0  0  0  0  0  0  0  0
    4.9748    5.2155    0.0000 C   0  0  0  0  0  0  0  0  0  0  0  0
    5.6892    5.6280    0.0000 C   0  0  0  0  0  0  0  0  0  0  0  0
    6.4037    5.2155    0.0000 C   0  0  0  0  0  0  0  0  0  0  0  0
    6.4037    4.3905    0.0000 O   0  0  0  0  0  0  0  0  0  0  0  0
    7.1182    5.6280    0.0000 O   0  0  0  0  0  0  0  0  0  0  0  0
    7.8326    5.2155    0.0000 C   0  0  0  0  0  0  0  0  0  0  0  0
    8.5471    5.6280    0.0000 C   0  0  0  0  0  0  0  0  0  0  0  0
    8.5471    6.4530    0.0000 O   0  0  0  0  0  0  0  0  0  0  0  0
    9.2616    5.2155    0.0000 C   0  0  0  0  0  0  0  0  0  0  0  0
    9.9761    5.6280    0.0000 O   0  0  0  0  0  0  0  0  0  0  0  0
   -2.1699    4.3905    0.0000 C   0  0  0  0  0  0  0  0  0  0  0  0
  1  2  1  0
  2  3  1  0
  3  4  1  0
  4  5  1  0
  5  6  1  0
  6  7  1  0
  7  8  1  0
  7  9  1  0
  7 10  1  0
 10 11  2  0
 11 12  1  0
 12 13  1  0
 12 14  2  0
 14 15  1  0
 15 16  1  0
 16 17  1  0
 17 18  1  0
 18 19  1  0
 19 20  1  0
 20 21  1  0
 21 22  1  0
 22 23  1  0
 23 24  1  0
 24 25  1  0
 25 26  1  0
 26 27  1  0
 27 28  2  0
 27 29  1  0
 29 30  1  0
 30 31  1  0
 31 32  1  0
 31 33  1  0
 33 34  1  0
 15 35  2  0
 35 10  1  0
M  END
>  <Molecule ChEMBL ID>  (46) 
CHEMBL1923778

>  <Molecule Name>  (46) 
nan

>  <Molecule Max Phase>  (46) 
0

>  <Molecular Weight>  (46) 
494.71

>  <#RO5 Violations>  (46) 
1.0

>  <AlogP>  (46) 
6.43

>  <Compound Key>  (46) 
56

>  <Smiles>  (46) 
CCCCCCC(C)(C)c1cc(O)cc(OCCCCCCCCCCC(=O)OCC(O)CO)c1

>  <Standard Type>  (46) 
Ki

>  <Standard Relation>  (46) 
'='

>  <Standard Value>  (46) 
310.0

>  <Standard Units>  (46) 
nM

>  <pChEMBL Value>  (46) 
6.51

>  <Data Validity Comment>  (46) 
nan

>  <Comment>  (46) 
nan

>  <Uo Units>  (46) 
UO_0000065

>  <Ligand Efficiency BEI>  (46) 
13.16

>  <Ligand Efficiency LE>  (46) 
0.25

>  <Ligand Efficiency LLE>  (46) 
0.08

>  <Ligand Efficiency SEI>  (46) 
6.76

>  <Potential Duplicate>  (46) 
False

>  <Assay ChEMBL ID>  (46) 
CHEMBL1926463

>  <Assay Description>  (46) 
Displacement of [3H]CP55940 from human CB2 receptor expressed in human HEK293 cells

>  <Assay Type>  (46) 
B

>  <BAO Format ID>  (46) 
BAO_0000219

>  <BAO Label>  (46) 
cell-based format

>  <Assay Organism>  (46) 
Homo sapiens

>  <Assay Tissue ChEMBL ID>  (46) 
nan

>  <Assay Tissue Name>  (46) 
nan

>  <Assay Cell Type>  (46) 
HEK293

>  <Assay Subcellular Fraction>  (46) 
nan

>  <Target ChEMBL ID>  (46) 
CHEMBL253

>  <Target Name>  (46) 
Cannabinoid CB2 receptor

>  <Target Organism>  (46) 
Homo sapiens

>  <Target Type>  (46) 
SINGLE PROTEIN

>  <Document ChEMBL ID>  (46) 
CHEMBL1921750

>  <Source ID>  (46) 
1

>  <Source Description>  (46) 
Scientific Literature

>  <Document Journal>  (46) 
J. Med. Chem.

>  <Document Year>  (46) 
2011.0

>  <Cell ChEMBL ID>  (46) 
CHEMBL3307715

>  <Confidence Score>  (46) 
9

>  <pKi>  (46) 
6.509

>  <preds pKi>  (46) 
5.975

>  <CB2_pKi>  (46) 
6.51

$$$$

     RDKit          2D

 23 25  0  0  0  0  0  0  0  0999 V2000
   -4.0488   -1.6585    0.0000 C   0  0  0  0  0  0  0  0  0  0  0  0
   -3.3343   -2.0710    0.0000 C   0  0  0  0  0  0  0  0  0  0  0  0
   -2.6198   -1.6585    0.0000 C   0  0  0  0  0  0  0  0  0  0  0  0
   -1.9053   -2.0710    0.0000 C   0  0  0  0  0  0  0  0  0  0  0  0
   -1.1909   -1.6585    0.0000 C   0  0  0  0  0  0  0  0  0  0  0  0
   -0.4764   -2.0710    0.0000 N   0  0  0  0  0  0  0  0  0  0  0  0
    0.2773   -1.7355    0.0000 C   0  0  0  0  0  0  0  0  0  0  0  0
    0.8293   -2.3486    0.0000 C   0  0  0  0  0  0  0  0  0  0  0  0
    1.6498   -2.2623    0.0000 C   0  0  0  0  0  0  0  0  0  0  0  0
    2.1347   -2.9298    0.0000 O   0  0  0  0  0  0  0  0  0  0  0  0
    1.9853   -1.5087    0.0000 C   0  0  0  0  0  0  0  0  0  0  0  0
    2.8058   -1.4224    0.0000 C   0  0  0  0  0  0  0  0  0  0  0  0
    3.1414   -0.6688    0.0000 C   0  0  0  0  0  0  0  0  0  0  0  0
    3.9619   -0.5825    0.0000 C   0  0  0  0  0  0  0  0  0  0  0  0
    4.4468   -1.2500    0.0000 C   0  0  0  0  0  0  0  0  0  0  0  0
    4.1112   -2.0036    0.0000 C   0  0  0  0  0  0  0  0  0  0  0  0
    3.2907   -2.0899    0.0000 C   0  0  0  0  0  0  0  0  0  0  0  0
    0.4168   -3.0630    0.0000 C   0  0  0  0  0  0  0  0  0  0  0  0
    0.6717   -3.8477    0.0000 C   0  0  0  0  0  0  0  0  0  0  0  0
    0.1197   -4.4608    0.0000 C   0  0  0  0  0  0  0  0  0  0  0  0
   -0.6873   -4.2892    0.0000 C   0  0  0  0  0  0  0  0  0  0  0  0
   -0.9422   -3.5046    0.0000 C   0  0  0  0  0  0  0  0  0  0  0  0
   -0.3902   -2.8915    0.0000 C   0  0  0  0  0  0  0  0  0  0  0  0
  1  2  1  0
  2  3  1  0
  3  4  1  0
  4  5  1  0
  5  6  1  0
  6  7  1  0
  7  8  2  0
  8  9  1  0
  9 10  2  0
  9 11  1  0
 11 12  1  0
 12 13  2  0
 13 14  1  0
 14 15  2  0
 15 16  1  0
 16 17  2  0
  8 18  1  0
 18 19  2  0
 19 20  1  0
 20 21  2  0
 21 22  1  0
 22 23  2  0
 23  6  1  0
 17 12  1  0
 23 18  1  0
M  END
>  <Molecule ChEMBL ID>  (47) 
CHEMBL365878

>  <Molecule Name>  (47) 
nan

>  <Molecule Max Phase>  (47) 
0

>  <Molecular Weight>  (47) 
305.42

>  <#RO5 Violations>  (47) 
1.0

>  <AlogP>  (47) 
5.26

>  <Compound Key>  (47) 
table 1 (JWH-167)

>  <Smiles>  (47) 
CCCCCn1cc(C(=O)Cc2ccccc2)c3ccccc13

>  <Standard Type>  (47) 
Ki

>  <Standard Relation>  (47) 
'='

>  <Standard Value>  (47) 
159.0

>  <Standard Units>  (47) 
nM

>  <pChEMBL Value>  (47) 
6.8

>  <Data Validity Comment>  (47) 
nan

>  <Comment>  (47) 
nan

>  <Uo Units>  (47) 
UO_0000065

>  <Ligand Efficiency BEI>  (47) 
22.26

>  <Ligand Efficiency LE>  (47) 
0.4

>  <Ligand Efficiency LLE>  (47) 
1.54

>  <Ligand Efficiency SEI>  (47) 
30.9

>  <Potential Duplicate>  (47) 
True

>  <Assay ChEMBL ID>  (47) 
CHEMBL828769

>  <Assay Description>  (47) 
Binding affinity to displace [3H]CP-55940 from cloned human CB2 receptor

>  <Assay Type>  (47) 
B

>  <BAO Format ID>  (47) 
BAO_0000357

>  <BAO Label>  (47) 
single protein format

>  <Assay Organism>  (47) 
Homo sapiens

>  <Assay Tissue ChEMBL ID>  (47) 
nan

>  <Assay Tissue Name>  (47) 
nan

>  <Assay Cell Type>  (47) 
nan

>  <Assay Subcellular Fraction>  (47) 
nan

>  <Target ChEMBL ID>  (47) 
CHEMBL253

>  <Target Name>  (47) 
Cannabinoid CB2 receptor

>  <Target Organism>  (47) 
Homo sapiens

>  <Target Type>  (47) 
SINGLE PROTEIN

>  <Document ChEMBL ID>  (47) 
CHEMBL1140358

>  <Source ID>  (47) 
1

>  <Source Description>  (47) 
Scientific Literature

>  <Document Journal>  (47) 
Bioorg. Med. Chem. Lett.

>  <Document Year>  (47) 
2005.0

>  <Cell ChEMBL ID>  (47) 
nan

>  <Confidence Score>  (47) 
9

>  <pKi>  (47) 
6.799

>  <preds pKi>  (47) 
6.386

>  <CB2_pKi>  (47) 
6.80

$$$$

     RDKit          2D

 31 34  0  0  0  0  0  0  0  0999 V2000
   -1.7073    5.0975    0.0000 C   0  0  0  0  0  0  0  0  0  0  0  0
   -1.7073    4.2725    0.0000 C   0  0  0  0  0  0  0  0  0  0  0  0
   -0.9928    3.8600    0.0000 C   0  0  0  0  0  0  0  0  0  0  0  0
   -0.9928    3.0350    0.0000 C   0  0  0  0  0  0  0  0  0  0  0  0
   -0.2784    2.6225    0.0000 C   0  0  0  0  0  0  0  0  0  0  0  0
   -0.2784    1.7975    0.0000 N   0  0  0  0  0  0  0  0  0  0  0  0
    0.4361    1.3850    0.0000 C   0  0  0  0  0  0  0  0  0  0  0  0
    0.4361    0.5600    0.0000 C   0  0  0  0  0  0  0  0  0  0  0  0
    1.1506    0.1475    0.0000 C   0  0  0  0  0  0  0  0  0  0  0  0
    1.1506   -0.6775    0.0000 O   0  0  0  0  0  0  0  0  0  0  0  0
    1.8651    0.5600    0.0000 N   0  0  0  0  0  0  0  0  0  0  0  0
    2.5795    0.1475    0.0000 C   0  0  0  0  0  0  0  0  0  0  0  0
    3.2940    0.5600    0.0000 C   0  0  0  0  0  0  0  0  0  0  0  0
    4.0085    0.1475    0.0000 C   0  0  0  0  0  0  0  0  0  0  0  0
    4.0085   -0.6775    0.0000 C   0  0  0  0  0  0  0  0  0  0  0  0
    3.2940   -1.0900    0.0000 C   0  0  0  0  0  0  0  0  0  0  0  0
    2.5795   -0.6775    0.0000 C   0  0  0  0  0  0  0  0  0  0  0  0
   -0.2784    0.1475    0.0000 C   0  0  0  0  0  0  0  0  0  0  0  0
   -0.2784   -0.6775    0.0000 O   0  0  0  0  0  0  0  0  0  0  0  0
   -0.9928    0.5600    0.0000 N   0  0  0  0  0  0  0  0  0  0  0  0
   -1.7774    0.3050    0.0000 N   0  0  0  0  0  0  0  0  0  0  0  0
   -2.2624    0.9725    0.0000 C   0  0  0  0  0  0  0  0  0  0  0  0
   -1.7774    1.6399    0.0000 C   0  0  0  0  0  0  0  0  0  0  0  0
   -0.9928    1.3850    0.0000 C   0  0  0  0  0  0  0  0  0  0  0  0
   -3.0874    0.9725    0.0000 C   0  0  0  0  0  0  0  0  0  0  0  0
   -3.4999    0.2580    0.0000 C   0  0  0  0  0  0  0  0  0  0  0  0
   -4.3249    0.2580    0.0000 C   0  0  0  0  0  0  0  0  0  0  0  0
   -4.7374    0.9725    0.0000 C   0  0  0  0  0  0  0  0  0  0  0  0
   -5.5624    0.9725    0.0000 C   0  0  0  0  0  0  0  0  0  0  0  0
   -4.3249    1.6869    0.0000 C   0  0  0  0  0  0  0  0  0  0  0  0
   -3.4999    1.6869    0.0000 C   0  0  0  0  0  0  0  0  0  0  0  0
  1  2  1  0
  2  3  1  0
  3  4  1  0
  4  5  1  0
  5  6  1  0
  6  7  1  0
  7  8  2  0
  8  9  1  0
  9 10  2  0
  9 11  1  0
 11 12  1  0
 12 13  1  0
 13 14  1  0
 14 15  1  0
 15 16  1  0
 16 17  1  0
  8 18  1  0
 18 19  2  0
 18 20  1  0
 20 21  1  0
 21 22  2  0
 22 23  1  0
 23 24  2  0
 22 25  1  0
 25 26  2  0
 26 27  1  0
 27 28  2  0
 28 29  1  0
 28 30  1  0
 30 31  2  0
 24  6  1  0
 17 12  1  0
 24 20  1  0
 31 25  1  0
M  END
>  <Molecule ChEMBL ID>  (48) 
CHEMBL2381789

>  <Molecule Name>  (48) 
nan

>  <Molecule Max Phase>  (48) 
0

>  <Molecular Weight>  (48) 
420.56

>  <#RO5 Violations>  (48) 
0.0

>  <AlogP>  (48) 
4.72

>  <Compound Key>  (48) 
27

>  <Smiles>  (48) 
CCCCCN1C=C(C(=O)NC2CCCCC2)C(=O)n3nc(cc13)c4ccc(C)cc4

>  <Standard Type>  (48) 
Ki

>  <Standard Relation>  (48) 
'='

>  <Standard Value>  (48) 
57.0

>  <Standard Units>  (48) 
nM

>  <pChEMBL Value>  (48) 
7.24

>  <Data Validity Comment>  (48) 
nan

>  <Comment>  (48) 
nan

>  <Uo Units>  (48) 
UO_0000065

>  <Ligand Efficiency BEI>  (48) 
17.22

>  <Ligand Efficiency LE>  (48) 
0.32

>  <Ligand Efficiency LLE>  (48) 
2.52

>  <Ligand Efficiency SEI>  (48) 
10.59

>  <Potential Duplicate>  (48) 
False

>  <Assay ChEMBL ID>  (48) 
CHEMBL2383561

>  <Assay Description>  (48) 
Displacement of [3H]CP-55940 from human CB2 receptor expressed in CHO cell membrane after 60 mins by scintillation counting analysis

>  <Assay Type>  (48) 
B

>  <BAO Format ID>  (48) 
BAO_0000219

>  <BAO Label>  (48) 
cell-based format

>  <Assay Organism>  (48) 
Homo sapiens

>  <Assay Tissue ChEMBL ID>  (48) 
nan

>  <Assay Tissue Name>  (48) 
nan

>  <Assay Cell Type>  (48) 
CHO

>  <Assay Subcellular Fraction>  (48) 
nan

>  <Target ChEMBL ID>  (48) 
CHEMBL253

>  <Target Name>  (48) 
Cannabinoid CB2 receptor

>  <Target Organism>  (48) 
Homo sapiens

>  <Target Type>  (48) 
SINGLE PROTEIN

>  <Document ChEMBL ID>  (48) 
CHEMBL2380310

>  <Source ID>  (48) 
1

>  <Source Description>  (48) 
Scientific Literature

>  <Document Journal>  (48) 
J. Med. Chem.

>  <Document Year>  (48) 
2013.0

>  <Cell ChEMBL ID>  (48) 
CHEMBL3308072

>  <Confidence Score>  (48) 
9

>  <pKi>  (48) 
7.244

>  <preds pKi>  (48) 
7.472

>  <CB2_pKi>  (48) 
7.24

$$$$

     RDKit          2D

 29 32  0  0  0  0  0  0  0  0999 V2000
    3.9435   -3.9131    0.0000 C   0  0  0  0  0  0  0  0  0  0  0  0
    3.2290   -3.5006    0.0000 S   0  0  0  0  0  0  0  0  0  0  0  0
    2.5145   -3.9131    0.0000 C   0  0  0  0  0  0  0  0  0  0  0  0
    2.5145   -4.7381    0.0000 S   0  0  0  0  0  0  0  0  0  0  0  0
    1.8001   -3.5006    0.0000 N   0  0  0  0  0  0  0  0  0  0  0  0
    1.0856   -3.9131    0.0000 C   0  0  0  0  0  0  0  0  0  0  0  0
    0.3711   -3.5006    0.0000 C   0  0  0  0  0  0  0  0  0  0  0  0
    0.3711   -4.3256    0.0000 C   0  0  0  0  0  0  0  0  0  0  0  0
   -0.3434   -4.7381    0.0000 C   0  0  0  0  0  0  0  0  0  0  0  0
   -1.0578   -4.3256    0.0000 C   0  0  0  0  0  0  0  0  0  0  0  0
   -1.0578   -3.5006    0.0000 C   0  0  0  0  0  0  0  0  0  0  0  0
   -0.3434   -3.0881    0.0000 C   0  0  0  0  0  0  0  0  0  0  0  0
    0.3711   -2.6756    0.0000 C   0  0  0  0  0  0  0  0  0  0  0  0
    1.0856   -2.2631    0.0000 O   0  0  0  0  0  0  0  0  0  0  0  0
    1.8001   -2.6756    0.0000 C   0  0  0  0  0  0  0  0  0  0  0  0
    2.5145   -2.2631    0.0000 N   0  0  0  0  0  0  0  0  0  0  0  0
    2.5145   -1.4381    0.0000 C   0  0  0  0  0  0  0  0  0  0  0  0
    1.8001   -1.0256    0.0000 C   0  0  0  0  0  0  0  0  0  0  0  0
    1.8001   -0.2006    0.0000 C   0  0  0  0  0  0  0  0  0  0  0  0
    2.5145    0.2119    0.0000 C   0  0  0  0  0  0  0  0  0  0  0  0
    2.5145    1.0369    0.0000 N   0  0  0  0  0  0  0  0  0  0  0  0
    1.8001    1.4494    0.0000 C   0  0  0  0  0  0  0  0  0  0  0  0
    3.2290    1.4494    0.0000 C   0  0  0  0  0  0  0  0  0  0  0  0
    3.2290   -0.2006    0.0000 C   0  0  0  0  0  0  0  0  0  0  0  0
    3.9435    0.2119    0.0000 C   0  0  0  0  0  0  0  0  0  0  0  0
    4.6579   -0.2006    0.0000 C   0  0  0  0  0  0  0  0  0  0  0  0
    4.6579   -1.0256    0.0000 C   0  0  0  0  0  0  0  0  0  0  0  0
    3.9435   -1.4381    0.0000 C   0  0  0  0  0  0  0  0  0  0  0  0
    3.2290   -1.0256    0.0000 C   0  0  0  0  0  0  0  0  0  0  0  0
  1  2  1  0
  2  3  1  0
  3  4  2  0
  3  5  1  0
  5  6  1  0
  6  7  1  0
  7  8  1  0
  8  9  1  0
  9 10  1  0
 10 11  1  0
 11 12  1  0
  7 13  1  0
 13 14  1  0
 14 15  1  0
 15 16  2  0
 16 17  1  0
 17 18  2  0
 18 19  1  0
 19 20  2  0
 20 21  1  0
 21 22  1  0
 21 23  1  0
 20 24  1  0
 24 25  2  0
 25 26  1  0
 26 27  2  0
 27 28  1  0
 28 29  2  0
 15  5  1  0
 12  7  1  0
 29 17  1  0
 29 24  1  0
M  END
>  <Molecule ChEMBL ID>  (49) 
CHEMBL481716

>  <Molecule Name>  (49) 
nan

>  <Molecule Max Phase>  (49) 
0

>  <Molecular Weight>  (49) 
427.64

>  <#RO5 Violations>  (49) 
1.0

>  <AlogP>  (49) 
5.82

>  <Compound Key>  (49) 
28

>  <Smiles>  (49) 
CSC(=S)N1CC2(CCCCC2)CO/C/1=N\c3ccc(N(C)C)c4ccccc34

>  <Standard Type>  (49) 
Ki

>  <Standard Relation>  (49) 
'='

>  <Standard Value>  (49) 
6.6

>  <Standard Units>  (49) 
nM

>  <pChEMBL Value>  (49) 
8.18

>  <Data Validity Comment>  (49) 
nan

>  <Comment>  (49) 
nan

>  <Uo Units>  (49) 
UO_0000065

>  <Ligand Efficiency BEI>  (49) 
19.13

>  <Ligand Efficiency LE>  (49) 
0.39

>  <Ligand Efficiency LLE>  (49) 
2.36

>  <Ligand Efficiency SEI>  (49) 
29.14

>  <Potential Duplicate>  (49) 
False

>  <Assay ChEMBL ID>  (49) 
CHEMBL947739

>  <Assay Description>  (49) 
Binding affinity to human CB2 receptor

>  <Assay Type>  (49) 
B

>  <BAO Format ID>  (49) 
BAO_0000357

>  <BAO Label>  (49) 
single protein format

>  <Assay Organism>  (49) 
Homo sapiens

>  <Assay Tissue ChEMBL ID>  (49) 
nan

>  <Assay Tissue Name>  (49) 
nan

>  <Assay Cell Type>  (49) 
nan

>  <Assay Subcellular Fraction>  (49) 
nan

>  <Target ChEMBL ID>  (49) 
CHEMBL253

>  <Target Name>  (49) 
Cannabinoid CB2 receptor

>  <Target Organism>  (49) 
Homo sapiens

>  <Target Type>  (49) 
SINGLE PROTEIN

>  <Document ChEMBL ID>  (49) 
CHEMBL1141006

>  <Source ID>  (49) 
1

>  <Source Description>  (49) 
Scientific Literature

>  <Document Journal>  (49) 
Bioorg. Med. Chem. Lett.

>  <Document Year>  (49) 
2008.0

>  <Cell ChEMBL ID>  (49) 
nan

>  <Confidence Score>  (49) 
9

>  <pKi>  (49) 
8.180

>  <preds pKi>  (49) 
7.618

>  <CB2_pKi>  (49) 
8.18

$$$$

     RDKit          2D

 36 41  0  0  0  0  0  0  0  0999 V2000
    1.4133    1.1330    0.0000 C   0  0  0  0  0  0  0  0  0  0  0  0
    0.6635    0.7889    0.0000 C   0  0  0  0  0  0  0  0  0  0  0  0
    0.5866   -0.0325    0.0000 C   0  0  0  0  0  0  0  0  0  0  0  0
   -0.1631   -0.3767    0.0000 C   0  0  0  0  0  0  0  0  0  0  0  0
   -0.8361    0.1006    0.0000 C   0  0  0  0  0  0  0  0  0  0  0  0
   -1.5859   -0.2436    0.0000 C   0  0  0  0  0  0  0  0  0  0  0  0
   -1.6627   -1.0650    0.0000 N   0  0  0  0  0  0  0  0  0  0  0  0
   -1.0434   -1.6100    0.0000 N   0  0  0  0  0  0  0  0  0  0  0  0
   -1.3703   -2.3674    0.0000 C   0  0  0  0  0  0  0  0  0  0  0  0
   -0.9496   -3.0771    0.0000 C   0  0  0  0  0  0  0  0  0  0  0  0
   -0.1247   -3.0677    0.0000 O   0  0  0  0  0  0  0  0  0  0  0  0
   -1.3539   -3.7963    0.0000 N   0  0  0  0  0  0  0  0  0  0  0  0
   -2.1789   -3.8057    0.0000 C   0  0  0  0  0  0  0  0  0  0  0  0
   -2.5832   -4.5248    0.0000 C   0  0  0  0  0  0  0  0  0  0  0  0
   -2.1626   -5.2346    0.0000 C   0  0  0  0  0  0  0  0  0  0  0  0
   -2.5669   -5.9537    0.0000 C   0  0  0  0  0  0  0  0  0  0  0  0
   -3.3918   -5.9631    0.0000 C   0  0  0  0  0  0  0  0  0  0  0  0
   -3.4958   -5.1685    0.0000 C   0  0  0  0  0  0  0  0  0  0  0  0
   -3.4081   -4.5343    0.0000 C   0  0  0  0  0  0  0  0  0  0  0  0
   -3.8124   -5.2534    0.0000 C   0  0  0  0  0  0  0  0  0  0  0  0
   -4.4505   -4.7304    0.0000 C   0  0  0  0  0  0  0  0  0  0  0  0
   -4.4383   -5.7909    0.0000 C   0  0  0  0  0  0  0  0  0  0  0  0
   -2.1917   -2.2906    0.0000 C   0  0  0  0  0  0  0  0  0  0  0  0
   -2.7083   -2.9338    0.0000 C   0  0  0  0  0  0  0  0  0  0  0  0
   -3.5333   -2.9309    0.0000 C   0  0  0  0  0  0  0  0  0  0  0  0
   -4.0454   -2.2840    0.0000 C   0  0  0  0  0  0  0  0  0  0  0  0
   -3.8590   -1.4804    0.0000 C   0  0  0  0  0  0  0  0  0  0  0  0
   -4.5390   -1.0132    0.0000 C   0  0  0  0  0  0  0  0  0  0  0  0
   -4.4745   -0.1908    0.0000 C   0  0  0  0  0  0  0  0  0  0  0  0
   -5.1545    0.2764    0.0000 Cl  0  0  0  0  0  0  0  0  0  0  0  0
   -3.7299    0.1646    0.0000 C   0  0  0  0  0  0  0  0  0  0  0  0
   -3.0499   -0.3026    0.0000 C   0  0  0  0  0  0  0  0  0  0  0  0
   -3.1145   -1.1250    0.0000 C   0  0  0  0  0  0  0  0  0  0  0  0
   -2.3724   -1.4856    0.0000 C   0  0  0  0  0  0  0  0  0  0  0  0
   -0.7592    0.9220    0.0000 C   0  0  0  0  0  0  0  0  0  0  0  0
   -0.0094    1.2662    0.0000 C   0  0  0  0  0  0  0  0  0  0  0  0
  1  2  1  0
  2  3  2  0
  3  4  1  0
  4  5  2  0
  5  6  1  0
  6  7  1  0
  7  8  1  0
  8  9  2  0
  9 10  1  0
 10 11  2  0
 10 12  1  0
 12 13  1  0
 13 14  1  0
 14 15  1  0
 15 16  1  0
 16 17  1  0
 17 18  1  0
 18 19  1  0
 19 20  1  0
 20 21  1  0
 20 22  1  0
  9 23  1  0
 23 24  1  0
 24 25  1  0
 25 26  1  0
 26 27  1  0
 27 28  2  0
 28 29  1  0
 29 30  1  0
 29 31  2  0
 31 32  1  0
 32 33  2  0
 33 34  1  0
  5 35  1  0
 35 36  2  0
 36  2  1  0
 34  7  1  0
 19 14  1  0
 20 17  1  0
 34 23  2  0
 33 27  1  0
M  END
>  <Molecule ChEMBL ID>  (50) 
CHEMBL3984538

>  <Molecule Name>  (50) 
nan

>  <Molecule Max Phase>  (50) 
0

>  <Molecular Weight>  (50) 
502.1

>  <#RO5 Violations>  (50) 
2.0

>  <AlogP>  (50) 
6.85

>  <Compound Key>  (50) 
10a

>  <Smiles>  (50) 
Cc1ccc(Cn2nc(C(=O)NCC3CCC4CC3C4(C)C)c5CCCc6cc(Cl)ccc6c25)cc1

>  <Standard Type>  (50) 
Ki

>  <Standard Relation>  (50) 
'='

>  <Standard Value>  (50) 
9.5

>  <Standard Units>  (50) 
nM

>  <pChEMBL Value>  (50) 
8.02

>  <Data Validity Comment>  (50) 
nan

>  <Comment>  (50) 
nan

>  <Uo Units>  (50) 
UO_0000065

>  <Ligand Efficiency BEI>  (50) 
15.98

>  <Ligand Efficiency LE>  (50) 
0.3

>  <Ligand Efficiency LLE>  (50) 
1.17

>  <Ligand Efficiency SEI>  (50) 
17.1

>  <Potential Duplicate>  (50) 
False

>  <Assay ChEMBL ID>  (50) 
CHEMBL3857710

>  <Assay Description>  (50) 
Displacement of [3H]-CP55,940 from human CB2 receptor transfected in CHO cell membranes after 60 mins by liquid scintillation spectrometry

>  <Assay Type>  (50) 
B

>  <BAO Format ID>  (50) 
BAO_0000219

>  <BAO Label>  (50) 
cell-based format

>  <Assay Organism>  (50) 
Homo sapiens

>  <Assay Tissue ChEMBL ID>  (50) 
nan

>  <Assay Tissue Name>  (50) 
nan

>  <Assay Cell Type>  (50) 
CHO

>  <Assay Subcellular Fraction>  (50) 
nan

>  <Target ChEMBL ID>  (50) 
CHEMBL253

>  <Target Name>  (50) 
Cannabinoid CB2 receptor

>  <Target Organism>  (50) 
Homo sapiens

>  <Target Type>  (50) 
SINGLE PROTEIN

>  <Document ChEMBL ID>  (50) 
CHEMBL3856211

>  <Source ID>  (50) 
1

>  <Source Description>  (50) 
Scientific Literature

>  <Document Journal>  (50) 
Eur J Med Chem

>  <Document Year>  (50) 
2016.0

>  <Cell ChEMBL ID>  (50) 
CHEMBL3308072

>  <Confidence Score>  (50) 
9

>  <pKi>  (50) 
8.022

>  <preds pKi>  (50) 
6.935

>  <CB2_pKi>  (50) 
8.02

$$$$

     RDKit          2D

 30 32  0  0  0  0  0  0  0  0999 V2000
   -2.1622    5.2200    0.0000 C   0  0  0  0  0  0  0  0  0  0  0  0
   -2.1622    4.3950    0.0000 C   0  0  0  0  0  0  0  0  0  0  0  0
   -1.4477    3.9825    0.0000 N   0  0  0  0  0  0  0  0  0  0  0  0
   -0.7332    4.3950    0.0000 C   0  0  0  0  0  0  0  0  0  0  0  0
   -0.0188    3.9825    0.0000 C   0  0  0  0  0  0  0  0  0  0  0  0
   -1.4477    3.1575    0.0000 C   0  0  0  0  0  0  0  0  0  0  0  0
   -0.7332    2.7450    0.0000 C   0  0  0  0  0  0  0  0  0  0  0  0
   -0.7332    1.9200    0.0000 C   0  0  0  0  0  0  0  0  0  0  0  0
   -1.4477    1.5075    0.0000 C   0  0  0  0  0  0  0  0  0  0  0  0
   -1.4477    0.6825    0.0000 C   0  0  0  0  0  0  0  0  0  0  0  0
   -0.7332    0.2700    0.0000 N   0  0  0  0  0  0  0  0  0  0  0  0
   -0.0188    0.6825    0.0000 C   0  0  0  0  0  0  0  0  0  0  0  0
    0.6957    0.2700    0.0000 C   0  0  0  0  0  0  0  0  0  0  0  0
    1.4102    0.6825    0.0000 C   0  0  0  0  0  0  0  0  0  0  0  0
    2.1247    0.2700    0.0000 C   0  0  0  0  0  0  0  0  0  0  0  0
    2.1247   -0.5550    0.0000 C   0  0  0  0  0  0  0  0  0  0  0  0
    1.4102   -0.9675    0.0000 C   0  0  0  0  0  0  0  0  0  0  0  0
    0.6957   -0.5550    0.0000 C   0  0  0  0  0  0  0  0  0  0  0  0
   -0.7332   -0.5550    0.0000 S   0  0  0  0  0  0  0  0  0  0  0  0
   -1.5582   -0.5550    0.0000 O   0  0  0  0  0  0  0  0  0  0  0  0
    0.0918   -0.5550    0.0000 O   0  0  0  0  0  0  0  0  0  0  0  0
   -0.7332   -1.3800    0.0000 C   0  0  0  0  0  0  0  0  0  0  0  0
   -0.0188   -1.7925    0.0000 C   0  0  0  0  0  0  0  0  0  0  0  0
   -0.0188   -2.6175    0.0000 C   0  0  0  0  0  0  0  0  0  0  0  0
   -0.7332   -3.0300    0.0000 C   0  0  0  0  0  0  0  0  0  0  0  0
   -0.7332   -3.8550    0.0000 F   0  0  0  0  0  0  0  0  0  0  0  0
   -1.4477   -2.6175    0.0000 C   0  0  0  0  0  0  0  0  0  0  0  0
   -1.4477   -1.7925    0.0000 C   0  0  0  0  0  0  0  0  0  0  0  0
   -2.1622    1.9200    0.0000 C   0  0  0  0  0  0  0  0  0  0  0  0
   -2.1622    2.7450    0.0000 C   0  0  0  0  0  0  0  0  0  0  0  0
  1  2  1  0
  2  3  1  0
  3  4  1  0
  4  5  1  0
  3  6  1  0
  6  7  2  0
  7  8  1  0
  8  9  2  0
  9 10  1  0
 10 11  1  0
 11 12  1  0
 12 13  1  0
 13 14  2  0
 14 15  1  0
 15 16  2  0
 16 17  1  0
 17 18  2  0
 11 19  1  0
 19 20  2  0
 19 21  2  0
 19 22  1  0
 22 23  2  0
 23 24  1  0
 24 25  2  0
 25 26  1  0
 25 27  1  0
 27 28  2  0
  9 29  1  0
 29 30  2  0
 30  6  1  0
 18 13  1  0
 28 22  1  0
M  END
>  <Molecule ChEMBL ID>  (51) 
CHEMBL2336562

>  <Molecule Name>  (51) 
nan

>  <Molecule Max Phase>  (51) 
0

>  <Molecular Weight>  (51) 
426.56

>  <#RO5 Violations>  (51) 
1.0

>  <AlogP>  (51) 
5.06

>  <Compound Key>  (51) 
16

>  <Smiles>  (51) 
CCN(CC)c1ccc(CN(Cc2ccccc2)S(=O)(=O)c3ccc(F)cc3)cc1

>  <Standard Type>  (51) 
Ki

>  <Standard Relation>  (51) 
'='

>  <Standard Value>  (51) 
102.0

>  <Standard Units>  (51) 
nM

>  <pChEMBL Value>  (51) 
6.99

>  <Data Validity Comment>  (51) 
nan

>  <Comment>  (51) 
nan

>  <Uo Units>  (51) 
UO_0000065

>  <Ligand Efficiency BEI>  (51) 
16.39

>  <Ligand Efficiency LE>  (51) 
0.32

>  <Ligand Efficiency LLE>  (51) 
1.93

>  <Ligand Efficiency SEI>  (51) 
17.21

>  <Potential Duplicate>  (51) 
False

>  <Assay ChEMBL ID>  (51) 
CHEMBL2339600

>  <Assay Description>  (51) 
Displacement of [3H]CP-55940 from human CB2 receptor expressed in CHO cell membranes after 1 hr by scintillation counting analysis

>  <Assay Type>  (51) 
B

>  <BAO Format ID>  (51) 
BAO_0000219

>  <BAO Label>  (51) 
cell-based format

>  <Assay Organism>  (51) 
Homo sapiens

>  <Assay Tissue ChEMBL ID>  (51) 
nan

>  <Assay Tissue Name>  (51) 
nan

>  <Assay Cell Type>  (51) 
CHO

>  <Assay Subcellular Fraction>  (51) 
nan

>  <Target ChEMBL ID>  (51) 
CHEMBL253

>  <Target Name>  (51) 
Cannabinoid CB2 receptor

>  <Target Organism>  (51) 
Homo sapiens

>  <Target Type>  (51) 
SINGLE PROTEIN

>  <Document ChEMBL ID>  (51) 
CHEMBL2331513

>  <Source ID>  (51) 
1

>  <Source Description>  (51) 
Scientific Literature

>  <Document Journal>  (51) 
ACS Med. Chem. Lett.

>  <Document Year>  (51) 
2013.0

>  <Cell ChEMBL ID>  (51) 
CHEMBL3308072

>  <Confidence Score>  (51) 
9

>  <pKi>  (51) 
6.991

>  <preds pKi>  (51) 
6.961

>  <CB2_pKi>  (51) 
6.99

$$$$

     RDKit          2D

 33 33  0  0  0  0  0  0  0  0999 V2000
   -8.0043    0.6311    0.0000 C   0  0  0  0  0  0  0  0  0  0  0  0
   -7.1942    0.4752    0.0000 C   0  0  0  0  0  0  0  0  0  0  0  0
   -6.6541    1.0988    0.0000 C   0  0  0  0  0  0  0  0  0  0  0  0
   -5.8440    0.9429    0.0000 C   0  0  0  0  0  0  0  0  0  0  0  0
   -5.3039    1.5666    0.0000 C   0  0  0  0  0  0  0  0  0  0  0  0
   -4.4937    1.4107    0.0000 C   0  0  0  0  0  0  0  0  0  0  0  0
   -3.9537    2.0343    0.0000 C   0  0  0  0  0  0  0  0  0  0  0  0
   -3.3300    1.4942    0.0000 C   0  0  0  0  0  0  0  0  0  0  0  0
   -4.5773    2.5744    0.0000 C   0  0  0  0  0  0  0  0  0  0  0  0
   -3.4136    2.6579    0.0000 C   0  0  0  0  0  0  0  0  0  0  0  0
   -3.6836    3.4375    0.0000 C   0  0  0  0  0  0  0  0  0  0  0  0
   -3.1435    4.0611    0.0000 C   0  0  0  0  0  0  0  0  0  0  0  0
   -2.3334    3.9052    0.0000 C   0  0  0  0  0  0  0  0  0  0  0  0
   -2.0633    3.1257    0.0000 C   0  0  0  0  0  0  0  0  0  0  0  0
   -1.2532    2.9698    0.0000 O   0  0  0  0  0  0  0  0  0  0  0  0
   -0.7131    3.5934    0.0000 C   0  0  0  0  0  0  0  0  0  0  0  0
    0.0970    3.4375    0.0000 C   0  0  0  0  0  0  0  0  0  0  0  0
    0.6371    4.0611    0.0000 C   0  0  0  0  0  0  0  0  0  0  0  0
    1.4472    3.9052    0.0000 C   0  0  0  0  0  0  0  0  0  0  0  0
    1.7173    3.1257    0.0000 C   0  0  0  0  0  0  0  0  0  0  0  0
    1.1772    2.5020    0.0000 C   0  0  0  0  0  0  0  0  0  0  0  0
    1.4472    1.7225    0.0000 C   0  0  0  0  0  0  0  0  0  0  0  0
    2.2574    1.5666    0.0000 C   0  0  0  0  0  0  0  0  0  0  0  0
    2.5274    0.7870    0.0000 C   0  0  0  0  0  0  0  0  0  0  0  0
    3.3375    0.6311    0.0000 C   0  0  0  0  0  0  0  0  0  0  0  0
    3.8776    1.2547    0.0000 C   0  0  0  0  0  0  0  0  0  0  0  0
    3.6076    2.0343    0.0000 O   0  0  0  0  0  0  0  0  0  0  0  0
    4.6878    1.0988    0.0000 N   0  0  0  0  0  0  0  0  0  0  0  0
    5.2279    1.7225    0.0000 C   0  0  0  0  0  0  0  0  0  0  0  0
    4.9578    2.5020    0.0000 C   0  0  0  0  0  0  0  0  0  0  0  0
    6.0380    1.5666    0.0000 C   0  0  0  0  0  0  0  0  0  0  0  0
    6.5781    2.1902    0.0000 O   0  0  0  0  0  0  0  0  0  0  0  0
   -2.6034    2.5020    0.0000 C   0  0  0  0  0  0  0  0  0  0  0  0
  1  2  1  0
  2  3  1  0
  3  4  1  0
  4  5  1  0
  5  6  1  0
  6  7  1  0
  7  8  1  0
  7  9  1  0
  7 10  1  0
 10 11  2  0
 11 12  1  0
 12 13  2  0
 13 14  1  0
 14 15  1  0
 15 16  1  0
 16 17  1  0
 17 18  1  0
 18 19  2  0
 19 20  1  0
 20 21  1  0
 21 22  2  0
 22 23  1  0
 23 24  1  0
 24 25  1  0
 25 26  1  0
 26 27  2  0
 26 28  1  0
 28 29  1  0
 29 30  1  6
 29 31  1  0
 31 32  1  0
 14 33  2  0
 33 10  1  0
M  END
>  <Molecule ChEMBL ID>  (52) 
CHEMBL391858

>  <Molecule Name>  (52) 
nan

>  <Molecule Max Phase>  (52) 
0

>  <Molecular Weight>  (52) 
457.7

>  <#RO5 Violations>  (52) 
1.0

>  <AlogP>  (52) 
6.87

>  <Compound Key>  (52) 
O-2220, 1

>  <Smiles>  (52) 
CCCCCCC(C)(C)c1cccc(OCC\C=C/C\C=C/CCCC(=O)N[C@H](C)CO)c1

>  <Standard Type>  (52) 
Ki

>  <Standard Relation>  (52) 
'='

>  <Standard Value>  (52) 
21.48

>  <Standard Units>  (52) 
nM

>  <pChEMBL Value>  (52) 
7.67

>  <Data Validity Comment>  (52) 
nan

>  <Comment>  (52) 
nan

>  <Uo Units>  (52) 
UO_0000065

>  <Ligand Efficiency BEI>  (52) 
16.75

>  <Ligand Efficiency LE>  (52) 
0.32

>  <Ligand Efficiency LLE>  (52) 
0.8

>  <Ligand Efficiency SEI>  (52) 
13.09

>  <Potential Duplicate>  (52) 
False

>  <Assay ChEMBL ID>  (52) 
CHEMBL925003

>  <Assay Description>  (52) 
Displacement of [3H]CP-55940 from human CB2 receptor expressed in CHO cells

>  <Assay Type>  (52) 
B

>  <BAO Format ID>  (52) 
BAO_0000219

>  <BAO Label>  (52) 
cell-based format

>  <Assay Organism>  (52) 
Homo sapiens

>  <Assay Tissue ChEMBL ID>  (52) 
nan

>  <Assay Tissue Name>  (52) 
nan

>  <Assay Cell Type>  (52) 
CHO

>  <Assay Subcellular Fraction>  (52) 
nan

>  <Target ChEMBL ID>  (52) 
CHEMBL253

>  <Target Name>  (52) 
Cannabinoid CB2 receptor

>  <Target Organism>  (52) 
Homo sapiens

>  <Target Type>  (52) 
SINGLE PROTEIN

>  <Document ChEMBL ID>  (52) 
CHEMBL1140469

>  <Source ID>  (52) 
1

>  <Source Description>  (52) 
Scientific Literature

>  <Document Journal>  (52) 
Bioorg. Med. Chem.

>  <Document Year>  (52) 
2007.0

>  <Cell ChEMBL ID>  (52) 
CHEMBL3308072

>  <Confidence Score>  (52) 
9

>  <pKi>  (52) 
7.668

>  <preds pKi>  (52) 
7.355

>  <CB2_pKi>  (52) 
7.67

$$$$

     RDKit          2D

 32 34  0  0  0  0  0  0  0  0999 V2000
    2.6196   -6.6229    0.0000 C   0  0  0  0  0  0  0  0  0  0  0  0
    2.0676   -6.0098    0.0000 C   0  0  0  0  0  0  0  0  0  0  0  0
    2.3225   -5.2252    0.0000 C   0  0  0  0  0  0  0  0  0  0  0  0
    1.7705   -4.6121    0.0000 C   0  0  0  0  0  0  0  0  0  0  0  0
    2.0254   -3.8275    0.0000 N   0  0  0  0  0  0  0  0  0  0  0  0
    1.5405   -3.1601    0.0000 C   0  0  0  0  0  0  0  0  0  0  0  0
    0.7155   -3.1601    0.0000 N   0  0  0  0  0  0  0  0  0  0  0  0
    0.3030   -2.4456    0.0000 C   0  0  0  0  0  0  0  0  0  0  0  0
    0.7155   -1.7311    0.0000 O   0  0  0  0  0  0  0  0  0  0  0  0
   -0.5220   -2.4456    0.0000 C   0  0  0  0  0  0  0  0  0  0  0  0
   -0.9345   -3.1601    0.0000 C   0  0  0  0  0  0  0  0  0  0  0  0
   -1.7595   -3.1601    0.0000 C   0  0  0  0  0  0  0  0  0  0  0  0
   -2.1720   -2.4456    0.0000 C   0  0  0  0  0  0  0  0  0  0  0  0
   -1.7595   -1.7311    0.0000 C   0  0  0  0  0  0  0  0  0  0  0  0
   -0.9345   -1.7311    0.0000 C   0  0  0  0  0  0  0  0  0  0  0  0
   -0.5220   -1.0167    0.0000 O   0  0  0  0  0  0  0  0  0  0  0  0
   -0.9345   -0.3022    0.0000 C   0  0  0  0  0  0  0  0  0  0  0  0
   -1.7595   -0.3022    0.0000 C   0  0  0  0  0  0  0  0  0  0  0  0
   -2.5845   -0.3022    0.0000 C   0  0  0  0  0  0  0  0  0  0  0  0
   -1.7595    0.5228    0.0000 C   0  0  0  0  0  0  0  0  0  0  0  0
   -1.7595   -1.1272    0.0000 O   0  0  0  0  0  0  0  0  0  0  0  0
   -2.1720   -3.8745    0.0000 C   0  0  0  0  0  0  0  0  0  0  0  0
   -2.5845   -4.5890    0.0000 F   0  0  0  0  0  0  0  0  0  0  0  0
   -2.8865   -3.4620    0.0000 F   0  0  0  0  0  0  0  0  0  0  0  0
   -1.4575   -4.2870    0.0000 F   0  0  0  0  0  0  0  0  0  0  0  0
    2.0254   -2.4926    0.0000 S   0  0  0  0  0  0  0  0  0  0  0  0
    2.8100   -2.7476    0.0000 C   0  0  0  0  0  0  0  0  0  0  0  0
    3.5245   -2.3351    0.0000 N   0  0  0  0  0  0  0  0  0  0  0  0
    4.2390   -2.7476    0.0000 C   0  0  0  0  0  0  0  0  0  0  0  0
    4.2390   -3.5726    0.0000 C   0  0  0  0  0  0  0  0  0  0  0  0
    3.5245   -3.9851    0.0000 C   0  0  0  0  0  0  0  0  0  0  0  0
    2.8100   -3.5726    0.0000 C   0  0  0  0  0  0  0  0  0  0  0  0
  1  2  1  0
  2  3  1  0
  3  4  1  0
  4  5  1  0
  5  6  1  0
  6  7  2  0
  7  8  1  0
  8  9  2  0
  8 10  1  0
 10 11  2  0
 11 12  1  0
 12 13  2  0
 13 14  1  0
 14 15  2  0
 15 16  1  0
 16 17  1  0
 17 18  1  0
 18 19  1  0
 18 20  1  0
 18 21  1  0
 12 22  1  0
 22 23  1  0
 22 24  1  0
 22 25  1  0
  6 26  1  0
 26 27  1  0
 27 28  2  0
 28 29  1  0
 29 30  2  0
 30 31  1  0
 31 32  2  0
 32  5  1  0
 15 10  1  0
 32 27  1  0
M  END
>  <Molecule ChEMBL ID>  (53) 
CHEMBL3639461

>  <Molecule Name>  (53) 
nan

>  <Molecule Max Phase>  (53) 
0

>  <Molecular Weight>  (53) 
467.51

>  <#RO5 Violations>  (53) 
0.0

>  <AlogP>  (53) 
4.81

>  <Compound Key>  (53) 
BDBM139904

>  <Smiles>  (53) 
CCCCN1\C(=N\C(=O)c2cc(ccc2OCC(C)(C)O)C(F)(F)F)\Sc3ncccc13

>  <Standard Type>  (53) 
Ki

>  <Standard Relation>  (53) 
'='

>  <Standard Value>  (53) 
15.0

>  <Standard Units>  (53) 
nM

>  <pChEMBL Value>  (53) 
7.82

>  <Data Validity Comment>  (53) 
nan

>  <Comment>  (53) 
274848

>  <Uo Units>  (53) 
UO_0000065

>  <Ligand Efficiency BEI>  (53) 
16.74

>  <Ligand Efficiency LE>  (53) 
0.33

>  <Ligand Efficiency LLE>  (53) 
3.01

>  <Ligand Efficiency SEI>  (53) 
10.2

>  <Potential Duplicate>  (53) 
False

>  <Assay ChEMBL ID>  (53) 
CHEMBL3705595

>  <Assay Description>  (53) 
Radioligand Binding Assays: The CB1 and CB2 radioligand binding assays described herein are utilized to ascertain the selectivity of compounds of the present application for binding to CB2 relative to CB1 receptors.HEK293 cells stably expressing human CB2 receptors were grown until a confluent monolayer was formed. Briefly, the cells were harvested and homogenized in TE buffer (50 mM Tris-HCl, 1 mM MgCl2, and 1 mM EDTA) using a polytron for 210 second bursts in the presence of protease inhibitors, followed by centrifugation at 45,000xg for 20 minutes. The final membrane pellet was re-homogenized in storage buffer (50 mM Tris-HCl, 1 mM MgCl2, and 1 mM EDTA and 10% sucrose) and frozen at -78 C. until used. Saturation binding reactions were initiated by the addition of membrane preparation (protein concentration of 5 ug/well for human CB2) into wells of a deep well plate containing [3H]CP 55,940 (120 Ci/mmol, a nonselective CB agonist commercially available from Tocris) in assay buffer.

>  <Assay Type>  (53) 
B

>  <BAO Format ID>  (53) 
BAO_0000219

>  <BAO Label>  (53) 
cell-based format

>  <Assay Organism>  (53) 
Homo sapiens

>  <Assay Tissue ChEMBL ID>  (53) 
nan

>  <Assay Tissue Name>  (53) 
nan

>  <Assay Cell Type>  (53) 
HEK293

>  <Assay Subcellular Fraction>  (53) 
nan

>  <Target ChEMBL ID>  (53) 
CHEMBL253

>  <Target Name>  (53) 
Cannabinoid CB2 receptor

>  <Target Organism>  (53) 
Homo sapiens

>  <Target Type>  (53) 
SINGLE PROTEIN

>  <Document ChEMBL ID>  (53) 
CHEMBL3638829

>  <Source ID>  (53) 
37

>  <Source Description>  (53) 
BindingDB Database

>  <Document Journal>  (53) 
nan

>  <Document Year>  (53) 
2014.0

>  <Cell ChEMBL ID>  (53) 
CHEMBL3307715

>  <Confidence Score>  (53) 
9

>  <pKi>  (53) 
7.824

>  <preds pKi>  (53) 
8.267

>  <CB2_pKi>  (53) 
7.82

$$$$

     RDKit          2D

 30 33  0  0  0  0  0  0  0  0999 V2000
   -4.1170    1.9078    0.0000 C   0  0  0  0  0  0  0  0  0  0  0  0
   -3.4025    2.3203    0.0000 C   0  0  0  0  0  0  0  0  0  0  0  0
   -3.4025    3.1453    0.0000 C   0  0  0  0  0  0  0  0  0  0  0  0
   -2.6881    3.5578    0.0000 C   0  0  0  0  0  0  0  0  0  0  0  0
   -1.9736    3.1453    0.0000 C   0  0  0  0  0  0  0  0  0  0  0  0
   -1.9736    2.3203    0.0000 C   0  0  0  0  0  0  0  0  0  0  0  0
   -2.6881    1.9078    0.0000 C   0  0  0  0  0  0  0  0  0  0  0  0
   -2.6881    1.0828    0.0000 C   0  0  0  0  0  0  0  0  0  0  0  0
   -3.4025    0.6703    0.0000 C   0  0  0  0  0  0  0  0  0  0  0  0
   -3.4025   -0.1547    0.0000 C   0  0  0  0  0  0  0  0  0  0  0  0
   -2.6881   -0.5672    0.0000 O   0  0  0  0  0  0  0  0  0  0  0  0
   -4.1170   -0.5672    0.0000 N   0  0  0  0  0  0  0  0  0  0  0  0
   -4.1170   -1.3922    0.0000 C   0  0  0  0  0  0  0  0  0  0  0  0
   -4.8315   -1.8047    0.0000 C   0  0  0  0  0  0  0  0  0  0  0  0
   -5.5459   -1.3922    0.0000 O   0  0  0  0  0  0  0  0  0  0  0  0
   -5.5459   -0.5672    0.0000 C   0  0  0  0  0  0  0  0  0  0  0  0
   -4.8315   -0.1547    0.0000 C   0  0  0  0  0  0  0  0  0  0  0  0
   -1.2591    3.5578    0.0000 C   0  0  0  0  0  0  0  0  0  0  0  0
   -1.2591    4.3828    0.0000 O   0  0  0  0  0  0  0  0  0  0  0  0
   -0.5446    3.1453    0.0000 N   0  0  0  0  0  0  0  0  0  0  0  0
    0.1698    3.5578    0.0000 C   0  0  0  0  0  0  0  0  0  0  0  0
    0.8843    3.1453    0.0000 C   0  0  0  0  0  0  0  0  0  0  0  0
    0.8843    2.3203    0.0000 C   0  0  0  0  0  0  0  0  0  0  0  0
    1.5988    3.5578    0.0000 C   0  0  0  0  0  0  0  0  0  0  0  0
    1.5988    4.3828    0.0000 C   0  0  0  0  0  0  0  0  0  0  0  0
    0.8843    4.7953    0.0000 C   0  0  0  0  0  0  0  0  0  0  0  0
    1.0906    3.9703    0.0000 C   0  0  0  0  0  0  0  0  0  0  0  0
    0.1698    4.3828    0.0000 C   0  0  0  0  0  0  0  0  0  0  0  0
   -0.1123    5.1581    0.0000 C   0  0  0  0  0  0  0  0  0  0  0  0
   -0.6426    4.2396    0.0000 C   0  0  0  0  0  0  0  0  0  0  0  0
  1  2  1  0
  2  3  2  0
  3  4  1  0
  4  5  2  0
  5  6  1  0
  6  7  2  0
  7  8  1  0
  8  9  1  0
  9 10  1  0
 10 11  2  0
 10 12  1  0
 12 13  1  0
 13 14  1  0
 14 15  1  0
 15 16  1  0
 16 17  1  0
  5 18  1  0
 18 19  2  0
 18 20  1  0
 20 21  1  0
 21 22  1  0
 22 23  1  1
 22 24  1  0
 24 25  1  0
 26 25  1  6
 26 27  1  0
 26 28  1  0
 28 29  1  0
 28 30  1  0
  7  2  1  0
 17 12  1  0
 28 21  1  0
 27 22  1  0
M  END
>  <Molecule ChEMBL ID>  (54) 
CHEMBL568683

>  <Molecule Name>  (54) 
nan

>  <Molecule Max Phase>  (54) 
0

>  <Molecular Weight>  (54) 
412.57

>  <#RO5 Violations>  (54) 
0.0

>  <AlogP>  (54) 
3.73

>  <Compound Key>  (54) 
16b

>  <Smiles>  (54) 
Cc1ccc(cc1CCC(=O)N2CCOCC2)C(=O)NC3[C@@]4(C)CC[C@H](C4)C3(C)C

>  <Standard Type>  (54) 
Ki

>  <Standard Relation>  (54) 
'='

>  <Standard Value>  (54) 
83.0

>  <Standard Units>  (54) 
nM

>  <pChEMBL Value>  (54) 
7.08

>  <Data Validity Comment>  (54) 
nan

>  <Comment>  (54) 
nan

>  <Uo Units>  (54) 
UO_0000065

>  <Ligand Efficiency BEI>  (54) 
17.16

>  <Ligand Efficiency LE>  (54) 
0.32

>  <Ligand Efficiency LLE>  (54) 
3.35

>  <Ligand Efficiency SEI>  (54) 
12.08

>  <Potential Duplicate>  (54) 
False

>  <Assay ChEMBL ID>  (54) 
CHEMBL1041036

>  <Assay Description>  (54) 
Displacement of [3H]CP-55940 from human CB2 receptor expressed in CHO cells

>  <Assay Type>  (54) 
B

>  <BAO Format ID>  (54) 
BAO_0000219

>  <BAO Label>  (54) 
cell-based format

>  <Assay Organism>  (54) 
Homo sapiens

>  <Assay Tissue ChEMBL ID>  (54) 
nan

>  <Assay Tissue Name>  (54) 
nan

>  <Assay Cell Type>  (54) 
CHO

>  <Assay Subcellular Fraction>  (54) 
nan

>  <Target ChEMBL ID>  (54) 
CHEMBL253

>  <Target Name>  (54) 
Cannabinoid CB2 receptor

>  <Target Organism>  (54) 
Homo sapiens

>  <Target Type>  (54) 
SINGLE PROTEIN

>  <Document ChEMBL ID>  (54) 
CHEMBL1155343

>  <Source ID>  (54) 
1

>  <Source Description>  (54) 
Scientific Literature

>  <Document Journal>  (54) 
Bioorg. Med. Chem. Lett.

>  <Document Year>  (54) 
2009.0

>  <Cell ChEMBL ID>  (54) 
CHEMBL3308072

>  <Confidence Score>  (54) 
9

>  <pKi>  (54) 
7.081

>  <preds pKi>  (54) 
6.654

>  <CB2_pKi>  (54) 
7.08

$$$$

     RDKit          2D

 26 25  0  0  0  0  0  0  0  0999 V2000
   -3.2505   -3.0485    0.0000 C   0  0  0  0  0  0  0  0  0  0  0  0
   -2.5360   -3.4610    0.0000 C   0  0  0  0  0  0  0  0  0  0  0  0
   -1.8215   -3.0485    0.0000 C   0  0  0  0  0  0  0  0  0  0  0  0
   -1.1070   -3.4610    0.0000 C   0  0  0  0  0  0  0  0  0  0  0  0
   -0.3926   -3.0485    0.0000 C   0  0  0  0  0  0  0  0  0  0  0  0
    0.3219   -3.4610    0.0000 C   0  0  0  0  0  0  0  0  0  0  0  0
    0.3219   -4.2860    0.0000 C   0  0  0  0  0  0  0  0  0  0  0  0
   -0.3926   -4.6985    0.0000 C   0  0  0  0  0  0  0  0  0  0  0  0
   -0.3926   -5.5235    0.0000 C   0  0  0  0  0  0  0  0  0  0  0  0
    0.3219   -5.9360    0.0000 C   0  0  0  0  0  0  0  0  0  0  0  0
    1.0364   -5.5235    0.0000 C   0  0  0  0  0  0  0  0  0  0  0  0
    1.7508   -5.9360    0.0000 C   0  0  0  0  0  0  0  0  0  0  0  0
    2.4653   -5.5235    0.0000 C   0  0  0  0  0  0  0  0  0  0  0  0
    2.4653   -4.6985    0.0000 C   0  0  0  0  0  0  0  0  0  0  0  0
    3.1798   -4.2860    0.0000 C   0  0  0  0  0  0  0  0  0  0  0  0
    3.1798   -3.4610    0.0000 C   0  0  0  0  0  0  0  0  0  0  0  0
    2.4653   -3.0485    0.0000 C   0  0  0  0  0  0  0  0  0  0  0  0
    2.4653   -2.2235    0.0000 C   0  0  0  0  0  0  0  0  0  0  0  0
    3.1798   -1.8110    0.0000 C   0  0  0  0  0  0  0  0  0  0  0  0
    3.8943   -2.2235    0.0000 C   0  0  0  0  0  0  0  0  0  0  0  0
    3.8943   -3.0485    0.0000 O   0  0  0  0  0  0  0  0  0  0  0  0
    4.6087   -1.8110    0.0000 N   0  0  0  0  0  0  0  0  0  0  0  0
    5.3232   -2.2235    0.0000 O   0  0  0  0  0  0  0  0  0  0  0  0
    6.0377   -1.8110    0.0000 C   0  0  0  0  0  0  0  0  0  0  0  0
    6.7521   -2.2235    0.0000 C   0  0  0  0  0  0  0  0  0  0  0  0
    7.4666   -1.8110    0.0000 O   0  0  0  0  0  0  0  0  0  0  0  0
  1  2  1  0
  2  3  1  0
  3  4  1  0
  4  5  1  0
  5  6  1  0
  6  7  2  0
  7  8  1  0
  8  9  1  0
  9 10  2  0
 10 11  1  0
 11 12  1  0
 12 13  2  0
 13 14  1  0
 14 15  1  0
 15 16  2  0
 16 17  1  0
 17 18  1  0
 18 19  1  0
 19 20  1  0
 20 21  2  0
 20 22  1  0
 22 23  1  0
 23 24  1  0
 24 25  1  0
 25 26  1  0
M  END
>  <Molecule ChEMBL ID>  (55) 
CHEMBL382444

>  <Molecule Name>  (55) 
nan

>  <Molecule Max Phase>  (55) 
0

>  <Molecular Weight>  (55) 
363.54

>  <#RO5 Violations>  (55) 
1.0

>  <AlogP>  (55) 
5.17

>  <Compound Key>  (55) 
1b

>  <Smiles>  (55) 
CCCCC\C=C/C\C=C/C\C=C/C\C=C/CCCC(=O)NOCCO

>  <Standard Type>  (55) 
Ki

>  <Standard Relation>  (55) 
'='

>  <Standard Value>  (55) 
81.0

>  <Standard Units>  (55) 
nM

>  <pChEMBL Value>  (55) 
7.09

>  <Data Validity Comment>  (55) 
nan

>  <Comment>  (55) 
nan

>  <Uo Units>  (55) 
UO_0000065

>  <Ligand Efficiency BEI>  (55) 
19.51

>  <Ligand Efficiency LE>  (55) 
0.37

>  <Ligand Efficiency LLE>  (55) 
1.92

>  <Ligand Efficiency SEI>  (55) 
12.11

>  <Potential Duplicate>  (55) 
False

>  <Assay ChEMBL ID>  (55) 
CHEMBL868884

>  <Assay Description>  (55) 
Binding affinity to human recombinant CB2 receptor expressed in COS cells

>  <Assay Type>  (55) 
B

>  <BAO Format ID>  (55) 
BAO_0000219

>  <BAO Label>  (55) 
cell-based format

>  <Assay Organism>  (55) 
Homo sapiens

>  <Assay Tissue ChEMBL ID>  (55) 
nan

>  <Assay Tissue Name>  (55) 
nan

>  <Assay Cell Type>  (55) 
COS

>  <Assay Subcellular Fraction>  (55) 
nan

>  <Target ChEMBL ID>  (55) 
CHEMBL253

>  <Target Name>  (55) 
Cannabinoid CB2 receptor

>  <Target Organism>  (55) 
Homo sapiens

>  <Target Type>  (55) 
SINGLE PROTEIN

>  <Document ChEMBL ID>  (55) 
CHEMBL1146088

>  <Source ID>  (55) 
1

>  <Source Description>  (55) 
Scientific Literature

>  <Document Journal>  (55) 
J. Med. Chem.

>  <Document Year>  (55) 
2006.0

>  <Cell ChEMBL ID>  (55) 
nan

>  <Confidence Score>  (55) 
9

>  <pKi>  (55) 
7.092

>  <preds pKi>  (55) 
5.765

>  <CB2_pKi>  (55) 
7.09

$$$$

     RDKit          2D

 24 26  0  0  0  0  0  0  0  0999 V2000
   -4.2313   -0.9763    0.0000 C   0  0  0  0  0  0  0  0  0  0  0  0
   -3.5168   -1.3888    0.0000 O   0  0  0  0  0  0  0  0  0  0  0  0
   -2.8024   -0.9763    0.0000 C   0  0  0  0  0  0  0  0  0  0  0  0
   -2.8024   -0.1513    0.0000 O   0  0  0  0  0  0  0  0  0  0  0  0
   -2.0879   -1.3888    0.0000 C   0  0  0  0  0  0  0  0  0  0  0  0
   -1.3734   -0.9763    0.0000 C   0  0  0  0  0  0  0  0  0  0  0  0
   -0.6590   -1.3888    0.0000 N   0  0  0  0  0  0  0  0  0  0  0  0
    0.0947   -1.0532    0.0000 C   0  0  0  0  0  0  0  0  0  0  0  0
    0.6468   -1.6663    0.0000 C   0  0  0  0  0  0  0  0  0  0  0  0
    1.4672   -1.5801    0.0000 C   0  0  0  0  0  0  0  0  0  0  0  0
    1.8028   -0.8264    0.0000 O   0  0  0  0  0  0  0  0  0  0  0  0
    1.9522   -2.2475    0.0000 C   0  0  0  0  0  0  0  0  0  0  0  0
    2.7058   -2.5831    0.0000 C   0  0  0  0  0  0  0  0  0  0  0  0
    3.1672   -1.8991    0.0000 C   0  0  0  0  0  0  0  0  0  0  0  0
    3.2993   -3.1562    0.0000 C   0  0  0  0  0  0  0  0  0  0  0  0
    2.0384   -3.0680    0.0000 C   0  0  0  0  0  0  0  0  0  0  0  0
    2.4000   -3.8095    0.0000 C   0  0  0  0  0  0  0  0  0  0  0  0
    1.2454   -3.2954    0.0000 C   0  0  0  0  0  0  0  0  0  0  0  0
    0.2343   -2.3808    0.0000 C   0  0  0  0  0  0  0  0  0  0  0  0
    0.4892   -3.1654    0.0000 C   0  0  0  0  0  0  0  0  0  0  0  0
   -0.0628   -3.7785    0.0000 C   0  0  0  0  0  0  0  0  0  0  0  0
   -0.8698   -3.6070    0.0000 C   0  0  0  0  0  0  0  0  0  0  0  0
   -1.1248   -2.8224    0.0000 C   0  0  0  0  0  0  0  0  0  0  0  0
   -0.5727   -2.2093    0.0000 C   0  0  0  0  0  0  0  0  0  0  0  0
  1  2  1  0
  2  3  1  0
  3  4  2  0
  3  5  1  0
  5  6  1  0
  6  7  1  0
  7  8  1  0
  8  9  2  0
  9 10  1  0
 10 11  2  0
 10 12  1  0
 12 13  1  0
 13 14  1  0
 13 15  1  0
 13 16  1  0
 16 17  1  0
 16 18  1  0
  9 19  1  0
 19 20  2  0
 20 21  1  0
 21 22  2  0
 22 23  1  0
 23 24  2  0
 24  7  1  0
 16 12  1  0
 24 19  1  0
M  END
>  <Molecule ChEMBL ID>  (56) 
CHEMBL570877

>  <Molecule Name>  (56) 
nan

>  <Molecule Max Phase>  (56) 
0

>  <Molecular Weight>  (56) 
327.42

>  <#RO5 Violations>  (56) 
0.0

>  <AlogP>  (56) 
4.07

>  <Compound Key>  (56) 
57

>  <Smiles>  (56) 
COC(=O)CCn1cc(C(=O)C2C(C)(C)C2(C)C)c3ccccc13

>  <Standard Type>  (56) 
Ki

>  <Standard Relation>  (56) 
'='

>  <Standard Value>  (56) 
2.951

>  <Standard Units>  (56) 
nM

>  <pChEMBL Value>  (56) 
8.53

>  <Data Validity Comment>  (56) 
nan

>  <Comment>  (56) 
nan

>  <Uo Units>  (56) 
UO_0000065

>  <Ligand Efficiency BEI>  (56) 
26.05

>  <Ligand Efficiency LE>  (56) 
0.49

>  <Ligand Efficiency LLE>  (56) 
4.46

>  <Ligand Efficiency SEI>  (56) 
17.66

>  <Potential Duplicate>  (56) 
False

>  <Assay ChEMBL ID>  (56) 
CHEMBL1040875

>  <Assay Description>  (56) 
Displacement of [3H]CP-55940 from human recombinant CB2 receptor expressed in HEK293 cells

>  <Assay Type>  (56) 
B

>  <BAO Format ID>  (56) 
BAO_0000219

>  <BAO Label>  (56) 
cell-based format

>  <Assay Organism>  (56) 
Homo sapiens

>  <Assay Tissue ChEMBL ID>  (56) 
nan

>  <Assay Tissue Name>  (56) 
nan

>  <Assay Cell Type>  (56) 
HEK293

>  <Assay Subcellular Fraction>  (56) 
nan

>  <Target ChEMBL ID>  (56) 
CHEMBL253

>  <Target Name>  (56) 
Cannabinoid CB2 receptor

>  <Target Organism>  (56) 
Homo sapiens

>  <Target Type>  (56) 
SINGLE PROTEIN

>  <Document ChEMBL ID>  (56) 
CHEMBL1156767

>  <Source ID>  (56) 
1

>  <Source Description>  (56) 
Scientific Literature

>  <Document Journal>  (56) 
J. Med. Chem.

>  <Document Year>  (56) 
2010.0

>  <Cell ChEMBL ID>  (56) 
CHEMBL3307715

>  <Confidence Score>  (56) 
9

>  <pKi>  (56) 
8.534

>  <preds pKi>  (56) 
8.014

>  <CB2_pKi>  (56) 
8.53

$$$$

     RDKit          2D

 32 36  0  0  0  0  0  0  0  0999 V2000
    0.8657    1.9299    0.0000 C   0  0  0  0  0  0  0  0  0  0  0  0
    1.5719    1.5034    0.0000 C   0  0  0  0  0  0  0  0  0  0  0  0
    2.2944    1.9017    0.0000 C   0  0  0  0  0  0  0  0  0  0  0  0
    1.5556    0.6785    0.0000 S   0  0  0  0  0  0  0  0  0  0  0  0
    0.7308    0.6948    0.0000 O   0  0  0  0  0  0  0  0  0  0  0  0
    2.3805    0.6623    0.0000 O   0  0  0  0  0  0  0  0  0  0  0  0
    1.5394   -0.1463    0.0000 N   0  0  0  0  0  0  0  0  0  0  0  0
    2.1971   -0.6443    0.0000 C   0  0  0  0  0  0  0  0  0  0  0  0
    3.0220   -0.6605    0.0000 C   0  0  0  0  0  0  0  0  0  0  0  0
    3.2614   -1.4500    0.0000 N   0  0  0  0  0  0  0  0  0  0  0  0
    2.5845   -1.9217    0.0000 C   0  0  0  0  0  0  0  0  0  0  0  0
    1.9268   -1.4237    0.0000 C   0  0  0  0  0  0  0  0  0  0  0  0
    1.1019   -1.4075    0.0000 C   0  0  0  0  0  0  0  0  0  0  0  0
    0.5379   -2.0096    0.0000 C   0  0  0  0  0  0  0  0  0  0  0  0
   -0.2655   -1.8222    0.0000 C   0  0  0  0  0  0  0  0  0  0  0  0
   -0.5049   -1.0327    0.0000 C   0  0  0  0  0  0  0  0  0  0  0  0
    0.0591   -0.4306    0.0000 C   0  0  0  0  0  0  0  0  0  0  0  0
    0.8625   -0.6180    0.0000 C   0  0  0  0  0  0  0  0  0  0  0  0
   -0.8295   -2.4242    0.0000 C   0  0  0  0  0  0  0  0  0  0  0  0
   -0.5901   -3.2137    0.0000 O   0  0  0  0  0  0  0  0  0  0  0  0
   -1.6330   -2.2368    0.0000 N   0  0  0  0  0  0  0  0  0  0  0  0
   -2.1970   -2.8389    0.0000 C   0  0  0  0  0  0  0  0  0  0  0  0
   -3.0004   -2.6515    0.0000 C   0  0  0  0  0  0  0  0  0  0  0  0
   -3.2398   -1.8620    0.0000 C   0  0  0  0  0  0  0  0  0  0  0  0
   -4.0433   -1.6746    0.0000 C   0  0  0  0  0  0  0  0  0  0  0  0
   -2.6758   -1.2600    0.0000 C   0  0  0  0  0  0  0  0  0  0  0  0
   -1.8724   -1.4474    0.0000 C   0  0  0  0  0  0  0  0  0  0  0  0
    4.0408   -1.7204    0.0000 C   0  0  0  0  0  0  0  0  0  0  0  0
    4.7177   -1.2487    0.0000 C   0  0  0  0  0  0  0  0  0  0  0  0
    5.3755   -1.7467    0.0000 C   0  0  0  0  0  0  0  0  0  0  0  0
    5.1051   -2.5262    0.0000 C   0  0  0  0  0  0  0  0  0  0  0  0
    4.2803   -2.5099    0.0000 C   0  0  0  0  0  0  0  0  0  0  0  0
  1  2  1  0
  2  3  1  0
  2  4  1  0
  4  5  2  0
  4  6  2  0
  4  7  1  0
  7  8  1  0
  8  9  1  0
  9 10  1  0
 10 11  1  0
 11 12  1  0
 12 13  1  0
 13 14  2  0
 14 15  1  0
 15 16  2  0
 16 17  1  0
 17 18  2  0
 15 19  1  0
 19 20  2  0
 19 21  1  0
 21 22  1  0
 22 23  1  0
 23 24  1  0
 24 25  1  0
 24 26  1  0
 26 27  1  0
 10 28  1  0
 28 29  1  0
 29 30  1  0
 30 31  1  0
 31 32  1  0
 18  7  1  0
 12  8  2  0
 18 13  1  0
 27 21  1  0
 32 28  1  0
M  END
>  <Molecule ChEMBL ID>  (57) 
CHEMBL401480

>  <Molecule Name>  (57) 
nan

>  <Molecule Max Phase>  (57) 
0

>  <Molecular Weight>  (57) 
457.64

>  <#RO5 Violations>  (57) 
0.0

>  <AlogP>  (57) 
4.36

>  <Compound Key>  (57) 
17

>  <Smiles>  (57) 
CC(C)S(=O)(=O)n1c2CN(Cc2c3cc(ccc13)C(=O)N4CCC(C)CC4)C5CCCC5

>  <Standard Type>  (57) 
Ki

>  <Standard Relation>  (57) 
'='

>  <Standard Value>  (57) 
4.2

>  <Standard Units>  (57) 
nM

>  <pChEMBL Value>  (57) 
8.38

>  <Data Validity Comment>  (57) 
nan

>  <Comment>  (57) 
nan

>  <Uo Units>  (57) 
UO_0000065

>  <Ligand Efficiency BEI>  (57) 
18.3

>  <Ligand Efficiency LE>  (57) 
0.36

>  <Ligand Efficiency LLE>  (57) 
4.02

>  <Ligand Efficiency SEI>  (57) 
13.38

>  <Potential Duplicate>  (57) 
False

>  <Assay ChEMBL ID>  (57) 
CHEMBL924302

>  <Assay Description>  (57) 
Binding affinity to human CB2 receptor

>  <Assay Type>  (57) 
B

>  <BAO Format ID>  (57) 
BAO_0000357

>  <BAO Label>  (57) 
single protein format

>  <Assay Organism>  (57) 
Homo sapiens

>  <Assay Tissue ChEMBL ID>  (57) 
nan

>  <Assay Tissue Name>  (57) 
nan

>  <Assay Cell Type>  (57) 
nan

>  <Assay Subcellular Fraction>  (57) 
nan

>  <Target ChEMBL ID>  (57) 
CHEMBL253

>  <Target Name>  (57) 
Cannabinoid CB2 receptor

>  <Target Organism>  (57) 
Homo sapiens

>  <Target Type>  (57) 
SINGLE PROTEIN

>  <Document ChEMBL ID>  (57) 
CHEMBL1140510

>  <Source ID>  (57) 
1

>  <Source Description>  (57) 
Scientific Literature

>  <Document Journal>  (57) 
Bioorg. Med. Chem. Lett.

>  <Document Year>  (57) 
2007.0

>  <Cell ChEMBL ID>  (57) 
nan

>  <Confidence Score>  (57) 
9

>  <pKi>  (57) 
8.377

>  <preds pKi>  (57) 
7.006

>  <CB2_pKi>  (57) 
8.38

$$$$

     RDKit          2D

 29 31  0  0  0  0  0  0  0  0999 V2000
   -3.8907   -0.3198    0.0000 C   0  0  0  0  0  0  0  0  0  0  0  0
   -3.1763   -0.7323    0.0000 C   0  0  0  0  0  0  0  0  0  0  0  0
   -2.4618   -0.3198    0.0000 C   0  0  0  0  0  0  0  0  0  0  0  0
   -1.7473   -0.7323    0.0000 C   0  0  0  0  0  0  0  0  0  0  0  0
   -1.0328   -0.3198    0.0000 C   0  0  0  0  0  0  0  0  0  0  0  0
   -0.3184   -0.7323    0.0000 N   0  0  0  0  0  0  0  0  0  0  0  0
    0.3961   -0.3198    0.0000 C   0  0  0  0  0  0  0  0  0  0  0  0
    1.1106   -0.7323    0.0000 C   0  0  0  0  0  0  0  0  0  0  0  0
    1.8250   -0.3198    0.0000 C   0  0  0  0  0  0  0  0  0  0  0  0
    1.8250    0.5052    0.0000 O   0  0  0  0  0  0  0  0  0  0  0  0
    2.5395   -0.7323    0.0000 N   0  0  0  0  0  0  0  0  0  0  0  0
    3.2540   -0.3198    0.0000 N   0  0  0  0  0  0  0  0  0  0  0  0
    3.9685   -0.7323    0.0000 C   0  0  0  0  0  0  0  0  0  0  0  0
    3.2540    0.5052    0.0000 C   0  0  0  0  0  0  0  0  0  0  0  0
    1.1106   -1.5573    0.0000 C   0  0  0  0  0  0  0  0  0  0  0  0
    1.8250   -1.9698    0.0000 O   0  0  0  0  0  0  0  0  0  0  0  0
    0.3961   -1.9698    0.0000 C   0  0  0  0  0  0  0  0  0  0  0  0
    0.3961   -2.7948    0.0000 C   0  0  0  0  0  0  0  0  0  0  0  0
   -0.3184   -3.2073    0.0000 C   0  0  0  0  0  0  0  0  0  0  0  0
   -1.0328   -2.7948    0.0000 C   0  0  0  0  0  0  0  0  0  0  0  0
   -1.7473   -3.2073    0.0000 S   0  0  0  0  0  0  0  0  0  0  0  0
   -2.4618   -2.7948    0.0000 C   0  0  0  0  0  0  0  0  0  0  0  0
   -3.1763   -3.2073    0.0000 C   0  0  0  0  0  0  0  0  0  0  0  0
   -3.8907   -2.7948    0.0000 C   0  0  0  0  0  0  0  0  0  0  0  0
   -3.8907   -1.9698    0.0000 C   0  0  0  0  0  0  0  0  0  0  0  0
   -3.1763   -1.5573    0.0000 C   0  0  0  0  0  0  0  0  0  0  0  0
   -2.4618   -1.9698    0.0000 C   0  0  0  0  0  0  0  0  0  0  0  0
   -1.0328   -1.9698    0.0000 C   0  0  0  0  0  0  0  0  0  0  0  0
   -0.3184   -1.5573    0.0000 C   0  0  0  0  0  0  0  0  0  0  0  0
  1  2  1  0
  2  3  1  0
  3  4  1  0
  4  5  1  0
  5  6  1  0
  6  7  1  0
  7  8  2  0
  8  9  1  0
  9 10  2  0
  9 11  1  0
 11 12  1  0
 12 13  1  0
 12 14  1  0
  8 15  1  0
 15 16  2  0
 15 17  1  0
 17 18  2  0
 18 19  1  0
 19 20  2  0
 20 21  1  0
 21 22  1  0
 22 23  2  0
 23 24  1  0
 24 25  2  0
 25 26  1  0
 26 27  2  0
 20 28  1  0
 28 29  2  0
 29  6  1  0
 29 17  1  0
 27 22  1  0
M  END
>  <Molecule ChEMBL ID>  (58) 
CHEMBL2152822

>  <Molecule Name>  (58) 
nan

>  <Molecule Max Phase>  (58) 
0

>  <Molecular Weight>  (58) 
409.56

>  <#RO5 Violations>  (58) 
0.0

>  <AlogP>  (58) 
4.55

>  <Compound Key>  (58) 
32

>  <Smiles>  (58) 
CCCCCN1C=C(C(=O)NN(C)C)C(=O)c2ccc(Sc3ccccc3)cc12

>  <Standard Type>  (58) 
Ki

>  <Standard Relation>  (58) 
'='

>  <Standard Value>  (58) 
77.5

>  <Standard Units>  (58) 
nM

>  <pChEMBL Value>  (58) 
7.11

>  <Data Validity Comment>  (58) 
nan

>  <Comment>  (58) 
nan

>  <Uo Units>  (58) 
UO_0000065

>  <Ligand Efficiency BEI>  (58) 
17.36

>  <Ligand Efficiency LE>  (58) 
0.33

>  <Ligand Efficiency LLE>  (58) 
2.56

>  <Ligand Efficiency SEI>  (58) 
13.09

>  <Potential Duplicate>  (58) 
False

>  <Assay ChEMBL ID>  (58) 
CHEMBL2154766

>  <Assay Description>  (58) 
Displacement of [3H]CP55940 from human recombinant CB2 receptor transfected in HEK cell membranes

>  <Assay Type>  (58) 
B

>  <BAO Format ID>  (58) 
BAO_0000219

>  <BAO Label>  (58) 
cell-based format

>  <Assay Organism>  (58) 
Homo sapiens

>  <Assay Tissue ChEMBL ID>  (58) 
nan

>  <Assay Tissue Name>  (58) 
nan

>  <Assay Cell Type>  (58) 
HEK293

>  <Assay Subcellular Fraction>  (58) 
nan

>  <Target ChEMBL ID>  (58) 
CHEMBL253

>  <Target Name>  (58) 
Cannabinoid CB2 receptor

>  <Target Organism>  (58) 
Homo sapiens

>  <Target Type>  (58) 
SINGLE PROTEIN

>  <Document ChEMBL ID>  (58) 
CHEMBL2151006

>  <Source ID>  (58) 
1

>  <Source Description>  (58) 
Scientific Literature

>  <Document Journal>  (58) 
Eur. J. Med. Chem.

>  <Document Year>  (58) 
2012.0

>  <Cell ChEMBL ID>  (58) 
CHEMBL3307715

>  <Confidence Score>  (58) 
9

>  <pKi>  (58) 
7.111

>  <preds pKi>  (58) 
7.570

>  <CB2_pKi>  (58) 
7.11

$$$$

     RDKit          2D

 25 27  0  0  0  0  0  0  0  0999 V2000
   -1.4954   -4.0804    0.0000 C   0  0  0  0  0  0  0  0  0  0  0  0
   -0.7809   -3.6679    0.0000 C   0  0  0  0  0  0  0  0  0  0  0  0
   -0.0664   -4.0804    0.0000 C   0  0  0  0  0  0  0  0  0  0  0  0
    0.6481   -3.6679    0.0000 C   0  0  0  0  0  0  0  0  0  0  0  0
    0.6481   -2.8429    0.0000 N   0  0  0  0  0  0  0  0  0  0  0  0
   -0.0664   -2.4304    0.0000 C   0  0  0  0  0  0  0  0  0  0  0  0
   -0.0664   -1.6054    0.0000 C   0  0  0  0  0  0  0  0  0  0  0  0
   -0.7809   -1.1929    0.0000 C   0  0  0  0  0  0  0  0  0  0  0  0
   -0.7809   -0.3679    0.0000 O   0  0  0  0  0  0  0  0  0  0  0  0
   -1.4954   -1.6054    0.0000 N   0  0  0  0  0  0  0  0  0  0  0  0
   -2.2098   -1.1929    0.0000 C   0  0  0  0  0  0  0  0  0  0  0  0
   -2.9635   -1.5284    0.0000 C   0  0  0  0  0  0  0  0  0  0  0  0
   -3.5155   -0.9153    0.0000 C   0  0  0  0  0  0  0  0  0  0  0  0
   -3.1030   -0.2009    0.0000 C   0  0  0  0  0  0  0  0  0  0  0  0
   -2.2961   -0.3724    0.0000 C   0  0  0  0  0  0  0  0  0  0  0  0
    0.6481   -1.1929    0.0000 C   0  0  0  0  0  0  0  0  0  0  0  0
    0.6481   -0.3679    0.0000 O   0  0  0  0  0  0  0  0  0  0  0  0
    1.3625   -1.6054    0.0000 C   0  0  0  0  0  0  0  0  0  0  0  0
    2.0770   -1.1929    0.0000 C   0  0  0  0  0  0  0  0  0  0  0  0
    2.7915   -1.6054    0.0000 C   0  0  0  0  0  0  0  0  0  0  0  0
    2.7915   -2.4304    0.0000 C   0  0  0  0  0  0  0  0  0  0  0  0
    2.0770   -2.8429    0.0000 C   0  0  0  0  0  0  0  0  0  0  0  0
    2.0770   -3.6679    0.0000 O   0  0  0  0  0  0  0  0  0  0  0  0
    1.3625   -4.0804    0.0000 C   0  0  0  0  0  0  0  0  0  0  0  0
    1.3625   -2.4304    0.0000 C   0  0  0  0  0  0  0  0  0  0  0  0
  1  2  1  0
  2  3  1  0
  3  4  1  0
  4  5  1  0
  5  6  1  0
  6  7  2  0
  7  8  1  0
  8  9  2  0
  8 10  1  0
 10 11  1  0
 11 12  1  0
 12 13  1  0
 13 14  1  0
 14 15  1  0
  7 16  1  0
 16 17  2  0
 16 18  1  0
 18 19  2  0
 19 20  1  0
 20 21  2  0
 21 22  1  0
 22 23  1  0
 23 24  1  0
 22 25  2  0
 25  5  1  0
 15 11  1  0
 25 18  1  0
M  END
>  <Molecule ChEMBL ID>  (59) 
CHEMBL3409151

>  <Molecule Name>  (59) 
nan

>  <Molecule Max Phase>  (59) 
0

>  <Molecular Weight>  (59) 
342.44

>  <#RO5 Violations>  (59) 
0.0

>  <AlogP>  (59) 
3.48

>  <Compound Key>  (59) 
RS-007

>  <Smiles>  (59) 
CCCCN1C=C(C(=O)NC2CCCC2)C(=O)c3cccc(OC)c13

>  <Standard Type>  (59) 
Ki

>  <Standard Relation>  (59) 
'='

>  <Standard Value>  (59) 
19.7

>  <Standard Units>  (59) 
nM

>  <pChEMBL Value>  (59) 
7.71

>  <Data Validity Comment>  (59) 
nan

>  <Comment>  (59) 
nan

>  <Uo Units>  (59) 
UO_0000065

>  <Ligand Efficiency BEI>  (59) 
22.5

>  <Ligand Efficiency LE>  (59) 
0.42

>  <Ligand Efficiency LLE>  (59) 
4.23

>  <Ligand Efficiency SEI>  (59) 
12.77

>  <Potential Duplicate>  (59) 
False

>  <Assay ChEMBL ID>  (59) 
CHEMBL3413748

>  <Assay Description>  (59) 
Displacement of [3H]-CP-55940 from human CB2 receptor transfected in CHOK1 cells after 90 mins by liquid scintillation counting analysis

>  <Assay Type>  (59) 
B

>  <BAO Format ID>  (59) 
BAO_0000219

>  <BAO Label>  (59) 
cell-based format

>  <Assay Organism>  (59) 
Homo sapiens

>  <Assay Tissue ChEMBL ID>  (59) 
nan

>  <Assay Tissue Name>  (59) 
nan

>  <Assay Cell Type>  (59) 
CHO-K1

>  <Assay Subcellular Fraction>  (59) 
nan

>  <Target ChEMBL ID>  (59) 
CHEMBL253

>  <Target Name>  (59) 
Cannabinoid CB2 receptor

>  <Target Organism>  (59) 
Homo sapiens

>  <Target Type>  (59) 
SINGLE PROTEIN

>  <Document ChEMBL ID>  (59) 
CHEMBL3407340

>  <Source ID>  (59) 
1

>  <Source Description>  (59) 
Scientific Literature

>  <Document Journal>  (59) 
Eur. J. Med. Chem.

>  <Document Year>  (59) 
2015.0

>  <Cell ChEMBL ID>  (59) 
CHEMBL3307512

>  <Confidence Score>  (59) 
9

>  <pKi>  (59) 
7.706

>  <preds pKi>  (59) 
7.448

>  <CB2_pKi>  (59) 
7.71

$$$$

     RDKit          2D

 26 27  0  0  0  0  0  0  0  0999 V2000
   -4.6099    1.6992    0.0000 C   0  0  0  0  0  0  0  0  0  0  0  0
   -3.8954    1.2867    0.0000 N   0  0  0  0  0  0  0  0  0  0  0  0
   -3.1810    1.6992    0.0000 C   0  0  0  0  0  0  0  0  0  0  0  0
   -3.1810    2.5242    0.0000 O   0  0  0  0  0  0  0  0  0  0  0  0
   -2.4665    1.2867    0.0000 C   0  0  0  0  0  0  0  0  0  0  0  0
   -1.7520    1.6992    0.0000 C   0  0  0  0  0  0  0  0  0  0  0  0
   -1.0376    1.2867    0.0000 C   0  0  0  0  0  0  0  0  0  0  0  0
   -0.3231    1.6992    0.0000 C   0  0  0  0  0  0  0  0  0  0  0  0
    0.3914    1.2867    0.0000 C   0  0  0  0  0  0  0  0  0  0  0  0
   -0.0211    0.5722    0.0000 C   0  0  0  0  0  0  0  0  0  0  0  0
    0.8039    2.0012    0.0000 C   0  0  0  0  0  0  0  0  0  0  0  0
    1.1059    0.8742    0.0000 C   0  0  0  0  0  0  0  0  0  0  0  0
    1.8203    1.2867    0.0000 C   0  0  0  0  0  0  0  0  0  0  0  0
    2.5348    0.8742    0.0000 C   0  0  0  0  0  0  0  0  0  0  0  0
    2.5348    0.0492    0.0000 C   0  0  0  0  0  0  0  0  0  0  0  0
    1.8203   -0.3633    0.0000 C   0  0  0  0  0  0  0  0  0  0  0  0
    1.8203   -1.1883    0.0000 O   0  0  0  0  0  0  0  0  0  0  0  0
    1.1059    0.0492    0.0000 C   0  0  0  0  0  0  0  0  0  0  0  0
    3.2493   -0.3633    0.0000 C   0  0  0  0  0  0  0  0  0  0  0  0
    3.9637    0.0492    0.0000 C   0  0  0  0  0  0  0  0  0  0  0  0
    4.6782   -0.3633    0.0000 C   0  0  0  0  0  0  0  0  0  0  0  0
    5.3927    0.0492    0.0000 C   0  0  0  0  0  0  0  0  0  0  0  0
    4.6782   -1.1883    0.0000 C   0  0  0  0  0  0  0  0  0  0  0  0
    3.9637   -1.6008    0.0000 C   0  0  0  0  0  0  0  0  0  0  0  0
    3.9637   -2.4258    0.0000 C   0  0  0  0  0  0  0  0  0  0  0  0
    3.2493   -1.1883    0.0000 C   0  0  0  0  0  0  0  0  0  0  0  0
  1  2  1  0
  2  3  1  0
  3  4  2  0
  3  5  1  0
  5  6  1  0
  6  7  1  0
  7  8  1  0
  8  9  1  0
  9 10  1  0
  9 11  1  0
  9 12  1  0
 12 13  2  0
 13 14  1  0
 14 15  2  0
 15 16  1  0
 16 17  1  0
 16 18  2  0
 15 19  1  0
 19 20  2  0
 20 21  1  0
 21 22  1  0
 21 23  2  0
 23 24  1  0
 24 25  1  0
 24 26  2  0
 18 12  1  0
 26 19  1  0
M  END
>  <Molecule ChEMBL ID>  (60) 
CHEMBL391133

>  <Molecule Name>  (60) 
nan

>  <Molecule Max Phase>  (60) 
0

>  <Molecular Weight>  (60) 
353.51

>  <#RO5 Violations>  (60) 
1.0

>  <AlogP>  (60) 
5.26

>  <Compound Key>  (60) 
16c

>  <Smiles>  (60) 
CNC(=O)CCCCC(C)(C)c1ccc(c(O)c1)c2cc(C)cc(C)c2

>  <Standard Type>  (60) 
Ki

>  <Standard Relation>  (60) 
'='

>  <Standard Value>  (60) 
39.0

>  <Standard Units>  (60) 
nM

>  <pChEMBL Value>  (60) 
7.41

>  <Data Validity Comment>  (60) 
nan

>  <Comment>  (60) 
nan

>  <Uo Units>  (60) 
UO_0000065

>  <Ligand Efficiency BEI>  (60) 
20.96

>  <Ligand Efficiency LE>  (60) 
0.39

>  <Ligand Efficiency LLE>  (60) 
2.15

>  <Ligand Efficiency SEI>  (60) 
15.02

>  <Potential Duplicate>  (60) 
False

>  <Assay ChEMBL ID>  (60) 
CHEMBL896458

>  <Assay Description>  (60) 
Displacement of [3H]CP-55940 from cloned human CB2 receptor

>  <Assay Type>  (60) 
B

>  <BAO Format ID>  (60) 
BAO_0000357

>  <BAO Label>  (60) 
single protein format

>  <Assay Organism>  (60) 
Homo sapiens

>  <Assay Tissue ChEMBL ID>  (60) 
nan

>  <Assay Tissue Name>  (60) 
nan

>  <Assay Cell Type>  (60) 
nan

>  <Assay Subcellular Fraction>  (60) 
nan

>  <Target ChEMBL ID>  (60) 
CHEMBL253

>  <Target Name>  (60) 
Cannabinoid CB2 receptor

>  <Target Organism>  (60) 
Homo sapiens

>  <Target Type>  (60) 
SINGLE PROTEIN

>  <Document ChEMBL ID>  (60) 
CHEMBL1148889

>  <Source ID>  (60) 
1

>  <Source Description>  (60) 
Scientific Literature

>  <Document Journal>  (60) 
Bioorg. Med. Chem. Lett.

>  <Document Year>  (60) 
2007.0

>  <Cell ChEMBL ID>  (60) 
nan

>  <Confidence Score>  (60) 
9

>  <pKi>  (60) 
7.409

>  <preds pKi>  (60) 
7.631

>  <CB2_pKi>  (60) 
7.41

$$$$

     RDKit          2D

 29 32  0  0  0  0  0  0  0  0999 V2000
    0.4646    2.0140    0.0000 C   0  0  0  0  0  0  0  0  0  0  0  0
    1.1708    1.5875    0.0000 C   0  0  0  0  0  0  0  0  0  0  0  0
    1.1545    0.7627    0.0000 S   0  0  0  0  0  0  0  0  0  0  0  0
    0.3297    0.7789    0.0000 O   0  0  0  0  0  0  0  0  0  0  0  0
    1.9794    0.7464    0.0000 O   0  0  0  0  0  0  0  0  0  0  0  0
    1.1383   -0.0622    0.0000 N   0  0  0  0  0  0  0  0  0  0  0  0
    1.7960   -0.5602    0.0000 C   0  0  0  0  0  0  0  0  0  0  0  0
    2.6209   -0.5764    0.0000 C   0  0  0  0  0  0  0  0  0  0  0  0
    2.8603   -1.3659    0.0000 N   0  0  0  0  0  0  0  0  0  0  0  0
    2.1834   -1.8376    0.0000 C   0  0  0  0  0  0  0  0  0  0  0  0
    1.5257   -1.3396    0.0000 C   0  0  0  0  0  0  0  0  0  0  0  0
    0.7008   -1.3233    0.0000 C   0  0  0  0  0  0  0  0  0  0  0  0
    0.1368   -1.9254    0.0000 C   0  0  0  0  0  0  0  0  0  0  0  0
   -0.6666   -1.7380    0.0000 C   0  0  0  0  0  0  0  0  0  0  0  0
   -0.9061   -0.9485    0.0000 C   0  0  0  0  0  0  0  0  0  0  0  0
   -0.3420   -0.3464    0.0000 C   0  0  0  0  0  0  0  0  0  0  0  0
    0.4614   -0.5338    0.0000 C   0  0  0  0  0  0  0  0  0  0  0  0
   -1.2306   -2.3401    0.0000 C   0  0  0  0  0  0  0  0  0  0  0  0
   -0.9912   -3.1296    0.0000 O   0  0  0  0  0  0  0  0  0  0  0  0
   -2.0341   -2.1527    0.0000 N   0  0  0  0  0  0  0  0  0  0  0  0
   -2.2735   -1.3632    0.0000 C   0  0  0  0  0  0  0  0  0  0  0  0
   -2.5981   -2.7548    0.0000 C   0  0  0  0  0  0  0  0  0  0  0  0
   -3.4015   -2.5674    0.0000 C   0  0  0  0  0  0  0  0  0  0  0  0
   -2.3587   -3.5443    0.0000 C   0  0  0  0  0  0  0  0  0  0  0  0
    3.6397   -1.6363    0.0000 C   0  0  0  0  0  0  0  0  0  0  0  0
    4.3166   -1.1646    0.0000 C   0  0  0  0  0  0  0  0  0  0  0  0
    4.9743   -1.6626    0.0000 C   0  0  0  0  0  0  0  0  0  0  0  0
    4.7040   -2.4420    0.0000 C   0  0  0  0  0  0  0  0  0  0  0  0
    3.8791   -2.4258    0.0000 C   0  0  0  0  0  0  0  0  0  0  0  0
  1  2  1  0
  2  3  1  0
  3  4  2  0
  3  5  2  0
  3  6  1  0
  6  7  1  0
  7  8  1  0
  8  9  1  0
  9 10  1  0
 10 11  1  0
 11 12  1  0
 12 13  2  0
 13 14  1  0
 14 15  2  0
 15 16  1  0
 16 17  2  0
 14 18  1  0
 18 19  2  0
 18 20  1  0
 20 21  1  0
 20 22  1  0
 22 23  1  0
 22 24  1  0
  9 25  1  0
 25 26  1  0
 26 27  1  0
 27 28  1  0
 28 29  1  0
 17  6  1  0
 11  7  2  0
 17 12  1  0
 29 25  1  0
M  END
>  <Molecule ChEMBL ID>  (61) 
CHEMBL249786

>  <Molecule Name>  (61) 
nan

>  <Molecule Max Phase>  (61) 
0

>  <Molecular Weight>  (61) 
417.58

>  <#RO5 Violations>  (61) 
0.0

>  <AlogP>  (61) 
3.58

>  <Compound Key>  (61) 
25

>  <Smiles>  (61) 
CCS(=O)(=O)n1c2CN(Cc2c3cc(ccc13)C(=O)N(C)C(C)C)C4CCCC4

>  <Standard Type>  (61) 
Ki

>  <Standard Relation>  (61) 
'='

>  <Standard Value>  (61) 
107.0

>  <Standard Units>  (61) 
nM

>  <pChEMBL Value>  (61) 
6.97

>  <Data Validity Comment>  (61) 
nan

>  <Comment>  (61) 
nan

>  <Uo Units>  (61) 
UO_0000065

>  <Ligand Efficiency BEI>  (61) 
16.69

>  <Ligand Efficiency LE>  (61) 
0.33

>  <Ligand Efficiency LLE>  (61) 
3.39

>  <Ligand Efficiency SEI>  (61) 
11.13

>  <Potential Duplicate>  (61) 
False

>  <Assay ChEMBL ID>  (61) 
CHEMBL924302

>  <Assay Description>  (61) 
Binding affinity to human CB2 receptor

>  <Assay Type>  (61) 
B

>  <BAO Format ID>  (61) 
BAO_0000357

>  <BAO Label>  (61) 
single protein format

>  <Assay Organism>  (61) 
Homo sapiens

>  <Assay Tissue ChEMBL ID>  (61) 
nan

>  <Assay Tissue Name>  (61) 
nan

>  <Assay Cell Type>  (61) 
nan

>  <Assay Subcellular Fraction>  (61) 
nan

>  <Target ChEMBL ID>  (61) 
CHEMBL253

>  <Target Name>  (61) 
Cannabinoid CB2 receptor

>  <Target Organism>  (61) 
Homo sapiens

>  <Target Type>  (61) 
SINGLE PROTEIN

>  <Document ChEMBL ID>  (61) 
CHEMBL1140510

>  <Source ID>  (61) 
1

>  <Source Description>  (61) 
Scientific Literature

>  <Document Journal>  (61) 
Bioorg. Med. Chem. Lett.

>  <Document Year>  (61) 
2007.0

>  <Cell ChEMBL ID>  (61) 
nan

>  <Confidence Score>  (61) 
9

>  <pKi>  (61) 
6.971

>  <preds pKi>  (61) 
7.697

>  <CB2_pKi>  (61) 
6.97

$$$$

     RDKit          2D

 30 33  0  0  0  0  0  0  0  0999 V2000
    1.5545   -7.4906    0.0000 C   0  0  0  0  0  0  0  0  0  0  0  0
    1.5545   -6.6656    0.0000 C   0  0  0  0  0  0  0  0  0  0  0  0
    0.8400   -6.2531    0.0000 C   0  0  0  0  0  0  0  0  0  0  0  0
    0.8400   -5.4281    0.0000 C   0  0  0  0  0  0  0  0  0  0  0  0
    0.1255   -5.0156    0.0000 C   0  0  0  0  0  0  0  0  0  0  0  0
    0.1255   -4.1906    0.0000 N   0  0  0  0  0  0  0  0  0  0  0  0
   -0.5890   -3.7781    0.0000 C   0  0  0  0  0  0  0  0  0  0  0  0
   -0.5890   -2.9531    0.0000 C   0  0  0  0  0  0  0  0  0  0  0  0
   -1.3034   -2.5406    0.0000 C   0  0  0  0  0  0  0  0  0  0  0  0
   -2.0179   -2.9531    0.0000 O   0  0  0  0  0  0  0  0  0  0  0  0
   -1.3034   -1.7156    0.0000 N   0  0  0  0  0  0  0  0  0  0  0  0
   -2.0179   -1.3031    0.0000 C   0  0  0  0  0  0  0  0  0  0  0  0
   -2.7324   -1.7156    0.0000 C   0  0  0  0  0  0  0  0  0  0  0  0
   -3.4468   -1.3031    0.0000 C   0  0  0  0  0  0  0  0  0  0  0  0
   -3.4468   -0.4781    0.0000 C   0  0  0  0  0  0  0  0  0  0  0  0
   -2.7324   -0.0656    0.0000 C   0  0  0  0  0  0  0  0  0  0  0  0
   -2.7324    0.7594    0.0000 C   0  0  0  0  0  0  0  0  0  0  0  0
   -2.0179    1.1719    0.0000 C   0  0  0  0  0  0  0  0  0  0  0  0
   -1.3034    0.7594    0.0000 C   0  0  0  0  0  0  0  0  0  0  0  0
   -1.3034   -0.0656    0.0000 C   0  0  0  0  0  0  0  0  0  0  0  0
   -2.0179   -0.4781    0.0000 C   0  0  0  0  0  0  0  0  0  0  0  0
    0.1255   -2.5406    0.0000 C   0  0  0  0  0  0  0  0  0  0  0  0
    0.1255   -1.7156    0.0000 O   0  0  0  0  0  0  0  0  0  0  0  0
    0.8400   -2.9531    0.0000 C   0  0  0  0  0  0  0  0  0  0  0  0
    1.5545   -2.5406    0.0000 C   0  0  0  0  0  0  0  0  0  0  0  0
    2.2689   -2.9531    0.0000 C   0  0  0  0  0  0  0  0  0  0  0  0
    2.9834   -2.5406    0.0000 Cl  0  0  0  0  0  0  0  0  0  0  0  0
    2.2689   -3.7781    0.0000 C   0  0  0  0  0  0  0  0  0  0  0  0
    1.5545   -4.1906    0.0000 C   0  0  0  0  0  0  0  0  0  0  0  0
    0.8400   -3.7781    0.0000 C   0  0  0  0  0  0  0  0  0  0  0  0
  1  2  1  0
  2  3  1  0
  3  4  1  0
  4  5  1  0
  5  6  1  0
  6  7  1  0
  7  8  2  0
  8  9  1  0
  9 10  2  0
  9 11  1  0
 11 12  1  0
 12 13  1  0
 13 14  1  0
 14 15  1  0
 15 16  1  0
 16 17  2  0
 17 18  1  0
 18 19  2  0
 19 20  1  0
 20 21  2  0
  8 22  1  0
 22 23  2  0
 22 24  1  0
 24 25  2  0
 25 26  1  0
 26 27  1  0
 26 28  2  0
 28 29  1  0
 29 30  2  0
 30  6  1  0
 21 12  1  0
 21 16  1  0
 30 24  1  0
M  END
>  <Molecule ChEMBL ID>  (62) 
CHEMBL235335

>  <Molecule Name>  (62) 
nan

>  <Molecule Max Phase>  (62) 
0

>  <Molecular Weight>  (62) 
422.96

>  <#RO5 Violations>  (62) 
1.0

>  <AlogP>  (62) 
5.65

>  <Compound Key>  (62) 
57

>  <Smiles>  (62) 
CCCCCN1C=C(C(=O)NC2CCCc3ccccc23)C(=O)c4cc(Cl)ccc14

>  <Standard Type>  (62) 
Ki

>  <Standard Relation>  (62) 
'='

>  <Standard Value>  (62) 
506.0

>  <Standard Units>  (62) 
nM

>  <pChEMBL Value>  (62) 
6.3

>  <Data Validity Comment>  (62) 
nan

>  <Comment>  (62) 
nan

>  <Uo Units>  (62) 
UO_0000065

>  <Ligand Efficiency BEI>  (62) 
14.89

>  <Ligand Efficiency LE>  (62) 
0.29

>  <Ligand Efficiency LLE>  (62) 
0.65

>  <Ligand Efficiency SEI>  (62) 
12.32

>  <Potential Duplicate>  (62) 
False

>  <Assay ChEMBL ID>  (62) 
CHEMBL900693

>  <Assay Description>  (62) 
Inhibition of human CB2 receptor expressed in CHO cells

>  <Assay Type>  (62) 
B

>  <BAO Format ID>  (62) 
BAO_0000219

>  <BAO Label>  (62) 
cell-based format

>  <Assay Organism>  (62) 
Homo sapiens

>  <Assay Tissue ChEMBL ID>  (62) 
nan

>  <Assay Tissue Name>  (62) 
nan

>  <Assay Cell Type>  (62) 
CHO

>  <Assay Subcellular Fraction>  (62) 
nan

>  <Target ChEMBL ID>  (62) 
CHEMBL253

>  <Target Name>  (62) 
Cannabinoid CB2 receptor

>  <Target Organism>  (62) 
Homo sapiens

>  <Target Type>  (62) 
SINGLE PROTEIN

>  <Document ChEMBL ID>  (62) 
CHEMBL1137569

>  <Source ID>  (62) 
1

>  <Source Description>  (62) 
Scientific Literature

>  <Document Journal>  (62) 
J. Med. Chem.

>  <Document Year>  (62) 
2007.0

>  <Cell ChEMBL ID>  (62) 
CHEMBL3308072

>  <Confidence Score>  (62) 
9

>  <pKi>  (62) 
6.607

>  <preds pKi>  (62) 
6.934

>  <CB2_pKi>  (62) 
6.61

$$$$

     RDKit          2D

 31 33  0  0  0  0  0  0  0  0999 V2000
   -5.0018    2.1457    0.0000 C   0  0  0  0  0  0  0  0  0  0  0  0
   -4.2873    1.7332    0.0000 C   0  0  0  0  0  0  0  0  0  0  0  0
   -3.5728    2.1457    0.0000 C   0  0  0  0  0  0  0  0  0  0  0  0
   -2.8584    1.7332    0.0000 C   0  0  0  0  0  0  0  0  0  0  0  0
   -2.1439    2.1457    0.0000 C   0  0  0  0  0  0  0  0  0  0  0  0
   -1.4294    1.7332    0.0000 O   0  0  0  0  0  0  0  0  0  0  0  0
   -0.7149    2.1457    0.0000 C   0  0  0  0  0  0  0  0  0  0  0  0
   -0.7149    2.9707    0.0000 C   0  0  0  0  0  0  0  0  0  0  0  0
   -1.4294    3.3832    0.0000 O   0  0  0  0  0  0  0  0  0  0  0  0
   -1.4294    4.2082    0.0000 C   0  0  0  0  0  0  0  0  0  0  0  0
   -0.0005    3.3832    0.0000 C   0  0  0  0  0  0  0  0  0  0  0  0
    0.7140    2.9707    0.0000 C   0  0  0  0  0  0  0  0  0  0  0  0
    0.7140    2.1457    0.0000 C   0  0  0  0  0  0  0  0  0  0  0  0
    1.4285    1.7332    0.0000 C   0  0  0  0  0  0  0  0  0  0  0  0
    1.4285    0.9082    0.0000 C   0  0  0  0  0  0  0  0  0  0  0  0
    2.1429    0.4957    0.0000 C   0  0  0  0  0  0  0  0  0  0  0  0
    2.1429   -0.3293    0.0000 O   0  0  0  0  0  0  0  0  0  0  0  0
    2.8574    0.9082    0.0000 N   0  0  0  0  0  0  0  0  0  0  0  0
    3.5719    0.4957    0.0000 C   0  0  0  0  0  0  0  0  0  0  0  0
    4.2864    0.9082    0.0000 C   0  0  0  0  0  0  0  0  0  0  0  0
    5.0008    0.4957    0.0000 C   0  0  0  0  0  0  0  0  0  0  0  0
    5.7153    0.9082    0.0000 C   0  0  0  0  0  0  0  0  0  0  0  0
    6.4298    0.4957    0.0000 C   0  0  0  0  0  0  0  0  0  0  0  0
    6.4298   -0.3293    0.0000 C   0  0  0  0  0  0  0  0  0  0  0  0
    5.7153   -0.7418    0.0000 C   0  0  0  0  0  0  0  0  0  0  0  0
    5.0008   -0.3293    0.0000 C   0  0  0  0  0  0  0  0  0  0  0  0
    4.2864   -0.7418    0.0000 F   0  0  0  0  0  0  0  0  0  0  0  0
    0.7140    0.4957    0.0000 C   0  0  0  0  0  0  0  0  0  0  0  0
    0.7140   -0.3293    0.0000 O   0  0  0  0  0  0  0  0  0  0  0  0
   -0.0005    0.9082    0.0000 N   0  0  0  0  0  0  0  0  0  0  0  0
   -0.0005    1.7332    0.0000 C   0  0  0  0  0  0  0  0  0  0  0  0
  1  2  1  0
  2  3  1  0
  3  4  1  0
  4  5  1  0
  5  6  1  0
  6  7  1  0
  7  8  2  0
  8  9  1  0
  9 10  1  0
  8 11  1  0
 11 12  2  0
 12 13  1  0
 13 14  1  0
 14 15  2  0
 15 16  1  0
 16 17  2  0
 16 18  1  0
 18 19  1  0
 19 20  1  0
 20 21  1  0
 21 22  2  0
 22 23  1  0
 23 24  2  0
 24 25  1  0
 25 26  2  0
 26 27  1  0
 15 28  1  0
 28 29  2  0
 28 30  1  0
 30 31  1  0
 31  7  1  0
 31 13  2  0
 26 21  1  0
M  END
>  <Molecule ChEMBL ID>  (63) 
CHEMBL3410831

>  <Molecule Name>  (63) 
nan

>  <Molecule Max Phase>  (63) 
0

>  <Molecular Weight>  (63) 
426.49

>  <#RO5 Violations>  (63) 
0.0

>  <AlogP>  (63) 
4.22

>  <Compound Key>  (63) 
B06

>  <Smiles>  (63) 
CCCCCOc1c(OC)ccc2C=C(C(=O)NCCc3ccccc3F)C(=O)Nc12

>  <Standard Type>  (63) 
Ki

>  <Standard Relation>  (63) 
'='

>  <Standard Value>  (63) 
0.1799

>  <Standard Units>  (63) 
nM

>  <pChEMBL Value>  (63) 
9.74

>  <Data Validity Comment>  (63) 
nan

>  <Comment>  (63) 
nan

>  <Uo Units>  (63) 
UO_0000065

>  <Ligand Efficiency BEI>  (63) 
22.85

>  <Ligand Efficiency LE>  (63) 
0.43

>  <Ligand Efficiency LLE>  (63) 
5.52

>  <Ligand Efficiency SEI>  (63) 
12.12

>  <Potential Duplicate>  (63) 
False

>  <Assay ChEMBL ID>  (63) 
CHEMBL3411783

>  <Assay Description>  (63) 
Binding affinity to CB2 receptor (unknown origin)

>  <Assay Type>  (63) 
B

>  <BAO Format ID>  (63) 
BAO_0000357

>  <BAO Label>  (63) 
single protein format

>  <Assay Organism>  (63) 
Homo sapiens

>  <Assay Tissue ChEMBL ID>  (63) 
nan

>  <Assay Tissue Name>  (63) 
nan

>  <Assay Cell Type>  (63) 
nan

>  <Assay Subcellular Fraction>  (63) 
nan

>  <Target ChEMBL ID>  (63) 
CHEMBL253

>  <Target Name>  (63) 
Cannabinoid CB2 receptor

>  <Target Organism>  (63) 
Homo sapiens

>  <Target Type>  (63) 
SINGLE PROTEIN

>  <Document ChEMBL ID>  (63) 
CHEMBL3407392

>  <Source ID>  (63) 
1

>  <Source Description>  (63) 
Scientific Literature

>  <Document Journal>  (63) 
Eur. J. Med. Chem.

>  <Document Year>  (63) 
2015.0

>  <Cell ChEMBL ID>  (63) 
nan

>  <Confidence Score>  (63) 
9

>  <pKi>  (63) 
9.745

>  <preds pKi>  (63) 
9.181

>  <CB2_pKi>  (63) 
9.74

$$$$

     RDKit          2D

 30 33  0  0  0  0  0  0  0  0999 V2000
    1.2342    0.1457    0.0000 C   0  0  0  0  0  0  0  0  0  0  0  0
    1.2342   -0.6793    0.0000 C   0  0  0  0  0  0  0  0  0  0  0  0
    1.9016   -1.1643    0.0000 C   0  0  0  0  0  0  0  0  0  0  0  0
    1.6467   -1.9489    0.0000 N   0  0  0  0  0  0  0  0  0  0  0  0
    0.8217   -1.9489    0.0000 N   0  0  0  0  0  0  0  0  0  0  0  0
    0.3368   -2.6163    0.0000 C   0  0  0  0  0  0  0  0  0  0  0  0
   -0.4837   -2.5301    0.0000 C   0  0  0  0  0  0  0  0  0  0  0  0
   -0.9686   -3.1975    0.0000 C   0  0  0  0  0  0  0  0  0  0  0  0
   -0.6331   -3.9512    0.0000 C   0  0  0  0  0  0  0  0  0  0  0  0
   -1.1180   -4.6186    0.0000 Cl  0  0  0  0  0  0  0  0  0  0  0  0
    0.1874   -4.0374    0.0000 C   0  0  0  0  0  0  0  0  0  0  0  0
    0.6723   -3.3700    0.0000 C   0  0  0  0  0  0  0  0  0  0  0  0
    1.4928   -3.4562    0.0000 Cl  0  0  0  0  0  0  0  0  0  0  0  0
    0.5668   -1.1643    0.0000 C   0  0  0  0  0  0  0  0  0  0  0  0
   -0.2179   -0.9093    0.0000 N   0  0  0  0  0  0  0  0  0  0  0  0
   -0.8853   -1.3942    0.0000 C   0  0  0  0  0  0  0  0  0  0  0  0
   -1.5527   -0.9093    0.0000 C   0  0  0  0  0  0  0  0  0  0  0  0
   -1.2978   -0.1247    0.0000 C   0  0  0  0  0  0  0  0  0  0  0  0
   -0.4728   -0.1247    0.0000 C   0  0  0  0  0  0  0  0  0  0  0  0
    2.6863   -0.9093    0.0000 C   0  0  0  0  0  0  0  0  0  0  0  0
    2.8578   -0.1023    0.0000 O   0  0  0  0  0  0  0  0  0  0  0  0
    3.2993   -1.4614    0.0000 N   0  0  0  0  0  0  0  0  0  0  0  0
    4.0840   -1.2064    0.0000 C   0  0  0  0  0  0  0  0  0  0  0  0
    4.6971   -1.7584    0.0000 C   0  0  0  0  0  0  0  0  0  0  0  0
    5.4817   -1.5035    0.0000 C   0  0  0  0  0  0  0  0  0  0  0  0
    6.0948   -2.0555    0.0000 C   0  0  0  0  0  0  0  0  0  0  0  0
    5.9233   -2.8625    0.0000 C   0  0  0  0  0  0  0  0  0  0  0  0
    6.5363   -3.4145    0.0000 Cl  0  0  0  0  0  0  0  0  0  0  0  0
    5.1386   -3.1175    0.0000 C   0  0  0  0  0  0  0  0  0  0  0  0
    4.5255   -2.5654    0.0000 C   0  0  0  0  0  0  0  0  0  0  0  0
  1  2  1  0
  2  3  1  0
  3  4  2  0
  4  5  1  0
  5  6  1  0
  6  7  2  0
  7  8  1  0
  8  9  2  0
  9 10  1  0
  9 11  1  0
 11 12  2  0
 12 13  1  0
  5 14  1  0
 14 15  1  0
 15 16  1  0
 16 17  2  0
 17 18  1  0
 18 19  2  0
  3 20  1  0
 20 21  2  0
 20 22  1  0
 22 23  1  0
 23 24  1  0
 24 25  2  0
 25 26  1  0
 26 27  2  0
 27 28  1  0
 27 29  1  0
 29 30  2  0
 14  2  2  0
 12  6  1  0
 19 15  1  0
 30 24  1  0
M  END
>  <Molecule ChEMBL ID>  (64) 
CHEMBL574722

>  <Molecule Name>  (64) 
nan

>  <Molecule Max Phase>  (64) 
0

>  <Molecular Weight>  (64) 
459.76

>  <#RO5 Violations>  (64) 
1.0

>  <AlogP>  (64) 
5.86

>  <Compound Key>  (64) 
7

>  <Smiles>  (64) 
Cc1c(nn(c2ccc(Cl)cc2Cl)c1n3cccc3)C(=O)NCc4ccc(Cl)cc4

>  <Standard Type>  (64) 
Ki

>  <Standard Relation>  (64) 
'='

>  <Standard Value>  (64) 
940.0

>  <Standard Units>  (64) 
nM

>  <pChEMBL Value>  (64) 
6.03

>  <Data Validity Comment>  (64) 
nan

>  <Comment>  (64) 
nan

>  <Uo Units>  (64) 
UO_0000065

>  <Ligand Efficiency BEI>  (64) 
13.11

>  <Ligand Efficiency LE>  (64) 
0.27

>  <Ligand Efficiency LLE>  (64) 
0.17

>  <Ligand Efficiency SEI>  (64) 
11.62

>  <Potential Duplicate>  (64) 
False

>  <Assay ChEMBL ID>  (64) 
CHEMBL1049259

>  <Assay Description>  (64) 
Displacement of [3H]CP-55940 from human recombinant CB2 receptor expressed in HEK cells

>  <Assay Type>  (64) 
B

>  <BAO Format ID>  (64) 
BAO_0000219

>  <BAO Label>  (64) 
cell-based format

>  <Assay Organism>  (64) 
Homo sapiens

>  <Assay Tissue ChEMBL ID>  (64) 
nan

>  <Assay Tissue Name>  (64) 
nan

>  <Assay Cell Type>  (64) 
HEK293

>  <Assay Subcellular Fraction>  (64) 
nan

>  <Target ChEMBL ID>  (64) 
CHEMBL253

>  <Target Name>  (64) 
Cannabinoid CB2 receptor

>  <Target Organism>  (64) 
Homo sapiens

>  <Target Type>  (64) 
SINGLE PROTEIN

>  <Document ChEMBL ID>  (64) 
CHEMBL1154113

>  <Source ID>  (64) 
1

>  <Source Description>  (64) 
Scientific Literature

>  <Document Journal>  (64) 
Bioorg. Med. Chem.

>  <Document Year>  (64) 
2009.0

>  <Cell ChEMBL ID>  (64) 
CHEMBL3307715

>  <Confidence Score>  (64) 
9

>  <pKi>  (64) 
6.027

>  <preds pKi>  (64) 
6.144

>  <CB2_pKi>  (64) 
6.03

$$$$

     RDKit          2D

 30 32  0  0  0  0  0  0  0  0999 V2000
   -0.0341   -4.3004    0.0000 F   0  0  0  0  0  0  0  0  0  0  0  0
   -0.2890   -3.5157    0.0000 C   0  0  0  0  0  0  0  0  0  0  0  0
    0.4956   -3.2608    0.0000 F   0  0  0  0  0  0  0  0  0  0  0  0
   -1.0737   -3.7707    0.0000 F   0  0  0  0  0  0  0  0  0  0  0  0
   -0.5440   -2.7311    0.0000 C   0  0  0  0  0  0  0  0  0  0  0  0
    0.0081   -2.1180    0.0000 C   0  0  0  0  0  0  0  0  0  0  0  0
   -0.2469   -1.3334    0.0000 C   0  0  0  0  0  0  0  0  0  0  0  0
    0.3052   -0.7203    0.0000 S   0  0  0  0  0  0  0  0  0  0  0  0
    0.9182   -1.2723    0.0000 O   0  0  0  0  0  0  0  0  0  0  0  0
   -0.3079   -0.1683    0.0000 O   0  0  0  0  0  0  0  0  0  0  0  0
    0.8572   -0.1072    0.0000 O   0  0  0  0  0  0  0  0  0  0  0  0
    0.6022    0.6774    0.0000 C   0  0  0  0  0  0  0  0  0  0  0  0
   -0.2047    0.8489    0.0000 C   0  0  0  0  0  0  0  0  0  0  0  0
   -0.4597    1.6336    0.0000 C   0  0  0  0  0  0  0  0  0  0  0  0
    0.0924    2.2467    0.0000 C   0  0  0  0  0  0  0  0  0  0  0  0
    0.8993    2.0751    0.0000 C   0  0  0  0  0  0  0  0  0  0  0  0
    1.5668    2.5600    0.0000 O   0  0  0  0  0  0  0  0  0  0  0  0
    2.2342    2.0751    0.0000 C   0  0  0  0  0  0  0  0  0  0  0  0
    3.0412    2.2467    0.0000 C   0  0  0  0  0  0  0  0  0  0  0  0
    3.2961    3.0313    0.0000 C   0  0  0  0  0  0  0  0  0  0  0  0
    3.5511    3.8159    0.0000 N   0  0  0  0  0  0  0  0  0  0  0  0
    3.5932    1.6336    0.0000 C   0  0  0  0  0  0  0  0  0  0  0  0
    3.3383    0.8489    0.0000 C   0  0  0  0  0  0  0  0  0  0  0  0
    2.5313    0.6774    0.0000 C   0  0  0  0  0  0  0  0  0  0  0  0
    1.9793    1.2905    0.0000 C   0  0  0  0  0  0  0  0  0  0  0  0
    1.1543    1.2905    0.0000 C   0  0  0  0  0  0  0  0  0  0  0  0
    4.4002    1.8051    0.0000 C   0  0  0  0  0  0  0  0  0  0  0  0
    5.2072    1.9766    0.0000 F   0  0  0  0  0  0  0  0  0  0  0  0
    4.5717    0.9981    0.0000 F   0  0  0  0  0  0  0  0  0  0  0  0
    4.2287    2.6121    0.0000 F   0  0  0  0  0  0  0  0  0  0  0  0
  1  2  1  0
  2  3  1  0
  2  4  1  0
  2  5  1  0
  5  6  1  0
  6  7  1  0
  7  8  1  0
  8  9  2  0
  8 10  2  0
  8 11  1  0
 11 12  1  0
 12 13  2  0
 13 14  1  0
 14 15  2  0
 15 16  1  0
 16 17  1  0
 17 18  1  0
 18 19  2  0
 19 20  1  0
 20 21  3  0
 19 22  1  0
 22 23  2  0
 23 24  1  0
 24 25  2  0
 25 26  1  0
 22 27  1  0
 27 28  1  0
 27 29  1  0
 27 30  1  0
 26 12  1  0
 26 16  2  0
 25 18  1  0
M  END
>  <Molecule ChEMBL ID>  (65) 
CHEMBL1834522

>  <Molecule Name>  (65) 
nan

>  <Molecule Max Phase>  (65) 
0

>  <Molecular Weight>  (65) 
451.34

>  <#RO5 Violations>  (65) 
1.0

>  <AlogP>  (65) 
5.53

>  <Compound Key>  (65) 
4a, AM-7526

>  <Smiles>  (65) 
FC(F)(F)CCCS(=O)(=O)Oc1cccc2oc3c(C#N)c(ccc3c12)C(F)(F)F

>  <Standard Type>  (65) 
Ki

>  <Standard Relation>  (65) 
'='

>  <Standard Value>  (65) 
1805.0

>  <Standard Units>  (65) 
nM

>  <pChEMBL Value>  (65) 
5.74

>  <Data Validity Comment>  (65) 
nan

>  <Comment>  (65) 
nan

>  <Uo Units>  (65) 
UO_0000065

>  <Ligand Efficiency BEI>  (65) 
12.73

>  <Ligand Efficiency LE>  (65) 
0.26

>  <Ligand Efficiency LLE>  (65) 
0.21

>  <Ligand Efficiency SEI>  (65) 
7.15

>  <Potential Duplicate>  (65) 
False

>  <Assay ChEMBL ID>  (65) 
CHEMBL1838792

>  <Assay Description>  (65) 
Displacement of [3H]CP55940 from human cannabinoid CB2 receptor

>  <Assay Type>  (65) 
B

>  <BAO Format ID>  (65) 
BAO_0000357

>  <BAO Label>  (65) 
single protein format

>  <Assay Organism>  (65) 
Homo sapiens

>  <Assay Tissue ChEMBL ID>  (65) 
nan

>  <Assay Tissue Name>  (65) 
nan

>  <Assay Cell Type>  (65) 
nan

>  <Assay Subcellular Fraction>  (65) 
nan

>  <Target ChEMBL ID>  (65) 
CHEMBL253

>  <Target Name>  (65) 
Cannabinoid CB2 receptor

>  <Target Organism>  (65) 
Homo sapiens

>  <Target Type>  (65) 
SINGLE PROTEIN

>  <Document ChEMBL ID>  (65) 
CHEMBL1833867

>  <Source ID>  (65) 
1

>  <Source Description>  (65) 
Scientific Literature

>  <Document Journal>  (65) 
Bioorg. Med. Chem. Lett.

>  <Document Year>  (65) 
2011.0

>  <Cell ChEMBL ID>  (65) 
nan

>  <Confidence Score>  (65) 
9

>  <pKi>  (65) 
5.744

>  <preds pKi>  (65) 
6.172

>  <CB2_pKi>  (65) 
5.74

$$$$

     RDKit          2D

 34 40  0  0  0  0  0  0  0  0999 V2000
    1.5526    2.8105    0.0000 C   0  0  0  0  0  0  0  0  0  0  0  0
    2.2671    2.3980    0.0000 C   0  0  0  0  0  0  0  0  0  0  0  0
    2.2671    1.5730    0.0000 C   0  0  0  0  0  0  0  0  0  0  0  0
    2.9816    1.1605    0.0000 C   0  0  0  0  0  0  0  0  0  0  0  0
    2.9816    0.3355    0.0000 O   0  0  0  0  0  0  0  0  0  0  0  0
    2.2671   -0.0770    0.0000 C   0  0  0  0  0  0  0  0  0  0  0  0
    2.2671   -0.9020    0.0000 C   0  0  0  0  0  0  0  0  0  0  0  0
    1.5526   -1.3145    0.0000 C   0  0  0  0  0  0  0  0  0  0  0  0
    0.8382   -0.9020    0.0000 C   0  0  0  0  0  0  0  0  0  0  0  0
    0.8382   -0.0770    0.0000 C   0  0  0  0  0  0  0  0  0  0  0  0
    0.1237    0.3355    0.0000 C   0  0  0  0  0  0  0  0  0  0  0  0
   -0.5908   -0.0770    0.0000 O   0  0  0  0  0  0  0  0  0  0  0  0
    0.1237    1.1605    0.0000 C   0  0  0  0  0  0  0  0  0  0  0  0
    0.8382    1.5730    0.0000 C   0  0  0  0  0  0  0  0  0  0  0  0
    1.5526    1.1605    0.0000 N   0  0  0  0  0  0  0  0  0  0  0  0
    1.5526    0.3355    0.0000 C   0  0  0  0  0  0  0  0  0  0  0  0
   -0.5908    1.5730    0.0000 C   0  0  0  0  0  0  0  0  0  0  0  0
   -1.3052    1.1605    0.0000 O   0  0  0  0  0  0  0  0  0  0  0  0
   -0.5908    2.3980    0.0000 N   0  0  0  0  0  0  0  0  0  0  0  0
   -1.3052    2.8105    0.0000 C   0  0  0  0  0  0  0  0  0  0  0  0
   -1.3494    1.9868    0.0000 C   0  0  0  0  0  0  0  0  0  0  0  0
   -1.8090    2.7712    0.0000 C   0  0  0  0  0  0  0  0  0  0  0  0
   -2.4563    3.1449    0.0000 C   0  0  0  0  0  0  0  0  0  0  0  0
   -2.4121    3.9687    0.0000 C   0  0  0  0  0  0  0  0  0  0  0  0
   -1.7207    4.4189    0.0000 C   0  0  0  0  0  0  0  0  0  0  0  0
   -1.0734    4.0451    0.0000 C   0  0  0  0  0  0  0  0  0  0  0  0
   -1.1176    3.2212    0.0000 C   0  0  0  0  0  0  0  0  0  0  0  0
   -0.6138    3.2607    0.0000 C   0  0  0  0  0  0  0  0  0  0  0  0
   -1.9525    3.1843    0.0000 C   0  0  0  0  0  0  0  0  0  0  0  0
    2.9816   -1.3145    0.0000 N   0  0  0  0  0  0  0  0  0  0  0  0
    3.7353   -0.9789    0.0000 C   0  0  0  0  0  0  0  0  0  0  0  0
    4.2873   -1.5920    0.0000 C   0  0  0  0  0  0  0  0  0  0  0  0
    3.8748   -2.3065    0.0000 C   0  0  0  0  0  0  0  0  0  0  0  0
    3.0678   -2.1350    0.0000 C   0  0  0  0  0  0  0  0  0  0  0  0
  1  2  1  0
  2  3  1  0
  3  4  1  0
  4  5  1  0
  5  6  1  0
  6  7  1  0
  7  8  2  0
  8  9  1  0
  9 10  2  0
 10 11  1  0
 11 12  2  0
 11 13  1  0
 13 14  2  0
 14 15  1  0
 15 16  1  0
 13 17  1  0
 17 18  2  0
 17 19  1  0
 19 20  1  0
 20 21  1  0
 21 22  1  0
 22 23  1  0
 23 24  1  0
 24 25  1  0
 25 26  1  0
 26 27  1  0
 26 28  1  0
 24 29  1  0
  7 30  1  0
 30 31  1  0
 31 32  1  0
 32 33  1  0
 33 34  1  0
 15  3  1  0
 16  6  2  0
 16 10  1  0
 28 20  1  0
 29 20  1  0
 27 22  1  0
 34 30  1  0
M  END
>  <Molecule ChEMBL ID>  (66) 
CHEMBL2163571

>  <Molecule Name>  (66) 
nan

>  <Molecule Max Phase>  (66) 
0

>  <Molecular Weight>  (66) 
461.61

>  <#RO5 Violations>  (66) 
0.0

>  <AlogP>  (66) 
4.64

>  <Compound Key>  (66) 
56

>  <Smiles>  (66) 
CCC1COc2c(ccc3C(=O)C(=CN1c23)C(=O)NC45CC6CC(CC(C6)C4)C5)N7CCCC7

>  <Standard Type>  (66) 
Ki

>  <Standard Relation>  (66) 
'='

>  <Standard Value>  (66) 
8.12

>  <Standard Units>  (66) 
nM

>  <pChEMBL Value>  (66) 
8.09

>  <Data Validity Comment>  (66) 
nan

>  <Comment>  (66) 
nan

>  <Uo Units>  (66) 
UO_0000065

>  <Ligand Efficiency BEI>  (66) 
17.53

>  <Ligand Efficiency LE>  (66) 
0.32

>  <Ligand Efficiency LLE>  (66) 
3.45

>  <Ligand Efficiency SEI>  (66) 
12.73

>  <Potential Duplicate>  (66) 
False

>  <Assay ChEMBL ID>  (66) 
CHEMBL2169620

>  <Assay Description>  (66) 
Displacement of [3H]CP-55940 from human recombinant CB2 receptor expressed in CHO cell membranes incubated for 60 mins by scintillation counting

>  <Assay Type>  (66) 
B

>  <BAO Format ID>  (66) 
BAO_0000219

>  <BAO Label>  (66) 
cell-based format

>  <Assay Organism>  (66) 
Homo sapiens

>  <Assay Tissue ChEMBL ID>  (66) 
nan

>  <Assay Tissue Name>  (66) 
nan

>  <Assay Cell Type>  (66) 
CHO

>  <Assay Subcellular Fraction>  (66) 
nan

>  <Target ChEMBL ID>  (66) 
CHEMBL253

>  <Target Name>  (66) 
Cannabinoid CB2 receptor

>  <Target Organism>  (66) 
Homo sapiens

>  <Target Type>  (66) 
SINGLE PROTEIN

>  <Document ChEMBL ID>  (66) 
CHEMBL2163236

>  <Source ID>  (66) 
1

>  <Source Description>  (66) 
Scientific Literature

>  <Document Journal>  (66) 
J. Med. Chem.

>  <Document Year>  (66) 
2012.0

>  <Cell ChEMBL ID>  (66) 
CHEMBL3308072

>  <Confidence Score>  (66) 
9

>  <pKi>  (66) 
8.090

>  <preds pKi>  (66) 
7.616

>  <CB2_pKi>  (66) 
8.09

$$$$

     RDKit          2D

 22 24  0  0  0  0  0  0  0  0999 V2000
    0.1651   -0.2906    0.0000 C   0  0  0  0  0  0  0  0  0  0  0  0
    0.1651   -1.1156    0.0000 C   0  0  0  0  0  0  0  0  0  0  0  0
    0.8325   -1.6005    0.0000 C   0  0  0  0  0  0  0  0  0  0  0  0
    0.5776   -2.3851    0.0000 C   0  0  0  0  0  0  0  0  0  0  0  0
    1.0625   -3.0526    0.0000 C   0  0  0  0  0  0  0  0  0  0  0  0
    0.7269   -3.8062    0.0000 O   0  0  0  0  0  0  0  0  0  0  0  0
    1.8830   -2.9663    0.0000 N   0  0  0  0  0  0  0  0  0  0  0  0
    2.3679   -3.6338    0.0000 C   0  0  0  0  0  0  0  0  0  0  0  0
    3.1884   -3.5475    0.0000 C   0  0  0  0  0  0  0  0  0  0  0  0
    3.6733   -4.2150    0.0000 C   0  0  0  0  0  0  0  0  0  0  0  0
    3.3378   -4.9687    0.0000 C   0  0  0  0  0  0  0  0  0  0  0  0
    2.5173   -5.0549    0.0000 C   0  0  0  0  0  0  0  0  0  0  0  0
    2.0323   -4.3875    0.0000 C   0  0  0  0  0  0  0  0  0  0  0  0
   -0.2474   -2.3851    0.0000 C   0  0  0  0  0  0  0  0  0  0  0  0
   -0.7323   -3.0526    0.0000 C   0  0  0  0  0  0  0  0  0  0  0  0
   -0.5024   -1.6005    0.0000 N   0  0  0  0  0  0  0  0  0  0  0  0
   -1.2870   -1.3456    0.0000 C   0  0  0  0  0  0  0  0  0  0  0  0
   -1.9001   -1.8976    0.0000 C   0  0  0  0  0  0  0  0  0  0  0  0
   -2.6847   -1.6427    0.0000 C   0  0  0  0  0  0  0  0  0  0  0  0
   -2.8562   -0.8357    0.0000 C   0  0  0  0  0  0  0  0  0  0  0  0
   -2.2431   -0.2837    0.0000 C   0  0  0  0  0  0  0  0  0  0  0  0
   -1.4585   -0.5386    0.0000 C   0  0  0  0  0  0  0  0  0  0  0  0
  1  2  1  0
  2  3  2  0
  3  4  1  0
  4  5  1  0
  5  6  2  0
  5  7  1  0
  7  8  1  0
  8  9  1  0
  9 10  1  0
 10 11  1  0
 11 12  1  0
 12 13  1  0
  4 14  2  0
 14 15  1  0
 14 16  1  0
 16 17  1  0
 17 18  2  0
 18 19  1  0
 19 20  2  0
 20 21  1  0
 21 22  2  0
 16  2  1  0
 13  8  1  0
 22 17  1  0
M  END
>  <Molecule ChEMBL ID>  (67) 
CHEMBL3968899

>  <Molecule Name>  (67) 
nan

>  <Molecule Max Phase>  (67) 
0

>  <Molecular Weight>  (67) 
296.41

>  <#RO5 Violations>  (67) 
0.0

>  <AlogP>  (67) 
4.16

>  <Compound Key>  (67) 
22a

>  <Smiles>  (67) 
Cc1cc(C(=O)NC2CCCCC2)c(C)n1c3ccccc3

>  <Standard Type>  (67) 
Ki

>  <Standard Relation>  (67) 
'='

>  <Standard Value>  (67) 
167.81

>  <Standard Units>  (67) 
nM

>  <pChEMBL Value>  (67) 
6.78

>  <Data Validity Comment>  (67) 
nan

>  <Comment>  (67) 
nan

>  <Uo Units>  (67) 
UO_0000065

>  <Ligand Efficiency BEI>  (67) 
22.86

>  <Ligand Efficiency LE>  (67) 
0.42

>  <Ligand Efficiency LLE>  (67) 
2.62

>  <Ligand Efficiency SEI>  (67) 
19.91

>  <Potential Duplicate>  (67) 
False

>  <Assay ChEMBL ID>  (67) 
CHEMBL3866932

>  <Assay Description>  (67) 
Displacement of [3H]-CP-55940 from human CB2 receptor expressed in HEK293 cell membranes after 90 mins by radioligand binding assay

>  <Assay Type>  (67) 
B

>  <BAO Format ID>  (67) 
BAO_0000219

>  <BAO Label>  (67) 
cell-based format

>  <Assay Organism>  (67) 
Homo sapiens

>  <Assay Tissue ChEMBL ID>  (67) 
nan

>  <Assay Tissue Name>  (67) 
nan

>  <Assay Cell Type>  (67) 
HEK293

>  <Assay Subcellular Fraction>  (67) 
nan

>  <Target ChEMBL ID>  (67) 
CHEMBL253

>  <Target Name>  (67) 
Cannabinoid CB2 receptor

>  <Target Organism>  (67) 
Homo sapiens

>  <Target Type>  (67) 
SINGLE PROTEIN

>  <Document ChEMBL ID>  (67) 
CHEMBL3865825

>  <Source ID>  (67) 
1

>  <Source Description>  (67) 
Scientific Literature

>  <Document Journal>  (67) 
Eur J Med Chem

>  <Document Year>  (67) 
2016.0

>  <Cell ChEMBL ID>  (67) 
CHEMBL3307715

>  <Confidence Score>  (67) 
9

>  <pKi>  (67) 
6.775

>  <preds pKi>  (67) 
6.122

>  <CB2_pKi>  (67) 
6.78

$$$$

     RDKit          2D

 37 39  0  0  0  0  0  0  0  0999 V2000
    0.4476    1.2565    0.0000 O   0  0  0  0  0  0  0  0  0  0  0  0
   -0.3649    1.3998    0.0000 C   0  0  0  0  0  0  0  0  0  0  0  0
   -0.8952    0.7678    0.0000 C   0  0  0  0  0  0  0  0  0  0  0  0
   -1.4255    1.3998    0.0000 C   0  0  0  0  0  0  0  0  0  0  0  0
   -1.1433    2.1750    0.0000 N   0  0  0  0  0  0  0  0  0  0  0  0
   -1.6736    2.8070    0.0000 S   0  0  0  0  0  0  0  0  0  0  0  0
   -2.3056    2.2767    0.0000 O   0  0  0  0  0  0  0  0  0  0  0  0
   -1.0416    3.3373    0.0000 O   0  0  0  0  0  0  0  0  0  0  0  0
   -2.2039    3.4390    0.0000 C   0  0  0  0  0  0  0  0  0  0  0  0
   -2.7342    4.0710    0.0000 F   0  0  0  0  0  0  0  0  0  0  0  0
   -2.8359    2.9087    0.0000 F   0  0  0  0  0  0  0  0  0  0  0  0
   -1.5719    3.9693    0.0000 F   0  0  0  0  0  0  0  0  0  0  0  0
   -0.1807    0.3553    0.0000 C   0  0  0  0  0  0  0  0  0  0  0  0
   -0.1807   -0.4697    0.0000 C   0  0  0  0  0  0  0  0  0  0  0  0
   -0.8952   -0.8822    0.0000 N   0  0  0  0  0  0  0  0  0  0  0  0
   -1.6097   -0.4697    0.0000 C   0  0  0  0  0  0  0  0  0  0  0  0
   -1.6097    0.3553    0.0000 C   0  0  0  0  0  0  0  0  0  0  0  0
   -0.8952   -1.7072    0.0000 S   0  0  0  0  0  0  0  0  0  0  0  0
   -1.7202   -1.7072    0.0000 O   0  0  0  0  0  0  0  0  0  0  0  0
   -0.0702   -1.7072    0.0000 O   0  0  0  0  0  0  0  0  0  0  0  0
   -0.8952   -2.5322    0.0000 C   0  0  0  0  0  0  0  0  0  0  0  0
   -1.6097   -2.9447    0.0000 C   0  0  0  0  0  0  0  0  0  0  0  0
   -1.6097   -3.7697    0.0000 C   0  0  0  0  0  0  0  0  0  0  0  0
   -0.8952   -4.1822    0.0000 C   0  0  0  0  0  0  0  0  0  0  0  0
   -0.8952   -5.0072    0.0000 Cl  0  0  0  0  0  0  0  0  0  0  0  0
   -0.1807   -3.7697    0.0000 C   0  0  0  0  0  0  0  0  0  0  0  0
   -0.1807   -2.9447    0.0000 C   0  0  0  0  0  0  0  0  0  0  0  0
    0.5337   -2.5322    0.0000 S   0  0  0  0  0  0  0  0  0  0  0  0
    0.9462   -3.2467    0.0000 O   0  0  0  0  0  0  0  0  0  0  0  0
    0.3622   -1.7253    0.0000 O   0  0  0  0  0  0  0  0  0  0  0  0
    1.2482   -2.1197    0.0000 C   0  0  0  0  0  0  0  0  0  0  0  0
    1.2482   -1.2947    0.0000 C   0  0  0  0  0  0  0  0  0  0  0  0
    1.9627   -0.8822    0.0000 C   0  0  0  0  0  0  0  0  0  0  0  0
    2.6772   -1.2947    0.0000 C   0  0  0  0  0  0  0  0  0  0  0  0
    2.6772   -2.1197    0.0000 C   0  0  0  0  0  0  0  0  0  0  0  0
    1.9627   -2.5322    0.0000 C   0  0  0  0  0  0  0  0  0  0  0  0
    1.9627   -3.3572    0.0000 F   0  0  0  0  0  0  0  0  0  0  0  0
  1  2  1  0
  2  3  1  0
  3  4  1  0
  4  5  1  0
  5  6  1  0
  6  7  2  0
  6  8  2  0
  6  9  1  0
  9 10  1  0
  9 11  1  0
  9 12  1  0
  3 13  1  0
 13 14  1  0
 14 15  1  0
 15 16  1  0
 16 17  1  0
 15 18  1  0
 18 19  2  0
 18 20  2  0
 18 21  1  0
 21 22  2  0
 22 23  1  0
 23 24  2  0
 24 25  1  0
 24 26  1  0
 26 27  2  0
 27 28  1  0
 28 29  2  0
 28 30  2  0
 28 31  1  0
 31 32  2  0
 32 33  1  0
 33 34  2  0
 34 35  1  0
 35 36  2  0
 36 37  1  0
 17  3  1  0
 27 21  1  0
 36 31  1  0
M  END
>  <Molecule ChEMBL ID>  (68) 
CHEMBL594300

>  <Molecule Name>  (68) 
nan

>  <Molecule Max Phase>  (68) 
0

>  <Molecular Weight>  (68) 
609.04

>  <#RO5 Violations>  (68) 
1.0

>  <AlogP>  (68) 
2.51

>  <Compound Key>  (68) 
33

>  <Smiles>  (68) 
OCC1(CNS(=O)(=O)C(F)(F)F)CCN(CC1)S(=O)(=O)c2ccc(Cl)cc2S(=O)(=O)c3ccccc3F

>  <Standard Type>  (68) 
Ki

>  <Standard Relation>  (68) 
'='

>  <Standard Value>  (68) 
3.0

>  <Standard Units>  (68) 
nM

>  <pChEMBL Value>  (68) 
8.52

>  <Data Validity Comment>  (68) 
nan

>  <Comment>  (68) 
nan

>  <Uo Units>  (68) 
UO_0000065

>  <Ligand Efficiency BEI>  (68) 
13.99

>  <Ligand Efficiency LE>  (68) 
0.31

>  <Ligand Efficiency LLE>  (68) 
6.01

>  <Ligand Efficiency SEI>  (68) 
6.18

>  <Potential Duplicate>  (68) 
False

>  <Assay ChEMBL ID>  (68) 
CHEMBL1071212

>  <Assay Description>  (68) 
Binding affinity to human CB2 receptor

>  <Assay Type>  (68) 
B

>  <BAO Format ID>  (68) 
BAO_0000357

>  <BAO Label>  (68) 
single protein format

>  <Assay Organism>  (68) 
Homo sapiens

>  <Assay Tissue ChEMBL ID>  (68) 
nan

>  <Assay Tissue Name>  (68) 
nan

>  <Assay Cell Type>  (68) 
nan

>  <Assay Subcellular Fraction>  (68) 
nan

>  <Target ChEMBL ID>  (68) 
CHEMBL253

>  <Target Name>  (68) 
Cannabinoid CB2 receptor

>  <Target Organism>  (68) 
Homo sapiens

>  <Target Type>  (68) 
SINGLE PROTEIN

>  <Document ChEMBL ID>  (68) 
CHEMBL1153236

>  <Source ID>  (68) 
1

>  <Source Description>  (68) 
Scientific Literature

>  <Document Journal>  (68) 
Bioorg. Med. Chem. Lett.

>  <Document Year>  (68) 
2010.0

>  <Cell ChEMBL ID>  (68) 
nan

>  <Confidence Score>  (68) 
9

>  <pKi>  (68) 
8.523

>  <preds pKi>  (68) 
8.025

>  <CB2_pKi>  (68) 
8.52

$$$$

     RDKit          2D

 43 45  0  0  0  0  0  0  0  0999 V2000
   -3.1442   -2.7097    0.0000 C   0  0  0  0  0  0  0  0  0  0  0  0
   -2.4297   -3.1222    0.0000 C   0  0  0  0  0  0  0  0  0  0  0  0
   -1.7153   -2.7097    0.0000 C   0  0  0  0  0  0  0  0  0  0  0  0
   -1.0008   -3.1222    0.0000 C   0  0  0  0  0  0  0  0  0  0  0  0
   -1.0008   -3.9472    0.0000 N   0  0  0  0  0  0  0  0  0  0  0  0
   -1.6682   -4.4321    0.0000 N   0  0  0  0  0  0  0  0  0  0  0  0
   -1.4133   -5.2167    0.0000 C   0  0  0  0  0  0  0  0  0  0  0  0
   -0.5883   -5.2167    0.0000 S   0  0  0  0  0  0  0  0  0  0  0  0
   -0.3333   -4.4321    0.0000 C   0  0  0  0  0  0  0  0  0  0  0  0
    0.4513   -4.1772    0.0000 N   0  0  0  0  0  0  0  0  0  0  0  0
    0.6228   -3.3702    0.0000 C   0  0  0  0  0  0  0  0  0  0  0  0
    0.0097   -2.8182    0.0000 O   0  0  0  0  0  0  0  0  0  0  0  0
    1.4074   -3.1153    0.0000 C   0  0  0  0  0  0  0  0  0  0  0  0
    1.8199   -3.8297    0.0000 C   0  0  0  0  0  0  0  0  0  0  0  0
    2.6449   -3.8297    0.0000 C   0  0  0  0  0  0  0  0  0  0  0  0
    3.0574   -3.1153    0.0000 C   0  0  0  0  0  0  0  0  0  0  0  0
    2.6449   -2.4008    0.0000 C   0  0  0  0  0  0  0  0  0  0  0  0
    1.8199   -2.4008    0.0000 C   0  0  0  0  0  0  0  0  0  0  0  0
    1.4074   -1.6863    0.0000 N   0  0  0  0  0  0  0  0  0  0  0  0
    0.5824   -1.6863    0.0000 N   0  0  0  0  0  0  0  0  0  0  0  0
    0.1699   -0.9718    0.0000 C   0  0  0  0  0  0  0  0  0  0  0  0
   -0.6551   -0.9718    0.0000 C   0  0  0  0  0  0  0  0  0  0  0  0
   -1.0676   -1.6863    0.0000 C   0  0  0  0  0  0  0  0  0  0  0  0
   -1.8926   -1.6863    0.0000 C   0  0  0  0  0  0  0  0  0  0  0  0
   -2.3051   -0.9718    0.0000 C   0  0  0  0  0  0  0  0  0  0  0  0
   -1.8926   -0.2574    0.0000 C   0  0  0  0  0  0  0  0  0  0  0  0
   -2.3051    0.4571    0.0000 C   0  0  0  0  0  0  0  0  0  0  0  0
   -1.0676   -0.2574    0.0000 N   0  0  0  0  0  0  0  0  0  0  0  0
    1.8199   -0.9718    0.0000 C   0  0  0  0  0  0  0  0  0  0  0  0
    1.4074   -0.2574    0.0000 O   0  0  0  0  0  0  0  0  0  0  0  0
    2.6449   -0.9718    0.0000 O   0  0  0  0  0  0  0  0  0  0  0  0
    3.0574   -0.2574    0.0000 C   0  0  0  0  0  0  0  0  0  0  0  0
    3.7719   -0.6699    0.0000 C   0  0  0  0  0  0  0  0  0  0  0  0
    2.3430    0.1551    0.0000 C   0  0  0  0  0  0  0  0  0  0  0  0
    3.4699    0.4571    0.0000 C   0  0  0  0  0  0  0  0  0  0  0  0
    3.0574   -4.5442    0.0000 C   0  0  0  0  0  0  0  0  0  0  0  0
    3.4699   -5.2587    0.0000 F   0  0  0  0  0  0  0  0  0  0  0  0
    2.3430   -4.9567    0.0000 F   0  0  0  0  0  0  0  0  0  0  0  0
    3.7719   -4.1317    0.0000 F   0  0  0  0  0  0  0  0  0  0  0  0
   -1.8982   -5.8842    0.0000 C   0  0  0  0  0  0  0  0  0  0  0  0
   -2.3831   -6.5516    0.0000 C   0  0  0  0  0  0  0  0  0  0  0  0
   -2.5656   -5.3992    0.0000 C   0  0  0  0  0  0  0  0  0  0  0  0
   -1.2308   -6.3691    0.0000 C   0  0  0  0  0  0  0  0  0  0  0  0
  1  2  1  0
  2  3  1  0
  3  4  1  0
  4  5  1  0
  5  6  1  0
  6  7  2  0
  7  8  1  0
  8  9  1  0
  9 10  2  0
 10 11  1  0
 11 12  2  0
 11 13  1  0
 13 14  2  0
 14 15  1  0
 15 16  2  0
 16 17  1  0
 17 18  2  0
 18 19  1  0
 19 20  1  0
 20 21  2  0
 21 22  1  0
 22 23  2  0
 23 24  1  0
 24 25  2  0
 25 26  1  0
 26 27  1  0
 26 28  2  0
 19 29  1  0
 29 30  2  0
 29 31  1  0
 31 32  1  0
 32 33  1  0
 32 34  1  0
 32 35  1  0
 15 36  1  0
 36 37  1  0
 36 38  1  0
 36 39  1  0
  7 40  1  0
 40 41  1  0
 40 42  1  0
 40 43  1  0
  9  5  1  0
 18 13  1  0
 28 22  1  0
M  END
>  <Molecule ChEMBL ID>  (69) 
CHEMBL3650141

>  <Molecule Name>  (69) 
nan

>  <Molecule Max Phase>  (69) 
0

>  <Molecular Weight>  (69) 
618.73

>  <#RO5 Violations>  (69) 
2.0

>  <AlogP>  (69) 
7.28

>  <Compound Key>  (69) 
BDBM135916

>  <Smiles>  (69) 
CCCCN1N=C(S/C/1=N/C(=O)c2cc(ccc2N(\N=C\c3cccc(C)n3)C(=O)OC(C)(C)C)C(F)(F)F)C(C)(C)C

>  <Standard Type>  (69) 
Ki

>  <Standard Relation>  (69) 
'='

>  <Standard Value>  (69) 
44.0

>  <Standard Units>  (69) 
nM

>  <pChEMBL Value>  (69) 
7.36

>  <Data Validity Comment>  (69) 
nan

>  <Comment>  (69) 
269430

>  <Uo Units>  (69) 
UO_0000065

>  <Ligand Efficiency BEI>  (69) 
11.89

>  <Ligand Efficiency LE>  (69) 
0.23

>  <Ligand Efficiency LLE>  (69) 
0.08

>  <Ligand Efficiency SEI>  (69) 
7.21

>  <Potential Duplicate>  (69) 
False

>  <Assay ChEMBL ID>  (69) 
CHEMBL3706217

>  <Assay Description>  (69) 
Radioligand Binding Assay: HEK293 cells stably expressing human CB2 receptors were grown until a confluent monolayer was formed. Briefly, the cells were harvested and homogenized in TE buffer (50 mM Tris-HCl, 1 mM MgCl2, and 1 mM EDTA) using a polytron for 2x 10 second bursts in the presence of protease inhibitors, followed by centrifugation at 45,000xg for 20 minutes. The final membrane pellet was re-homogenized in storage buffer (50 mM Tris-HCl, 1 mM MgCl2, and 1 mM EDTA and 10% sucrose) and frozen at -78 C. until used. Saturation binding reactions were initiated by the addition of membrane preparation (protein concentration of 5 ug/well for human CB2) into wells of a deep well plate containing [3H]CP 55,940 (120 Ci/mmol, a nonselective CB agonist commercially available from Tocris) in assay buffer (50 mM Tris, 2.5 mM EDTA, 5 mM MgCl2, and 0.5 mg/mL fatty acid free BSA, pH 7.4). After 90 min incubation at 30 C., binding reaction was terminated by the addition of 300 uL/well of cold assay buffer.

>  <Assay Type>  (69) 
B

>  <BAO Format ID>  (69) 
BAO_0000219

>  <BAO Label>  (69) 
cell-based format

>  <Assay Organism>  (69) 
Homo sapiens

>  <Assay Tissue ChEMBL ID>  (69) 
nan

>  <Assay Tissue Name>  (69) 
nan

>  <Assay Cell Type>  (69) 
HEK293

>  <Assay Subcellular Fraction>  (69) 
nan

>  <Target ChEMBL ID>  (69) 
CHEMBL253

>  <Target Name>  (69) 
Cannabinoid CB2 receptor

>  <Target Organism>  (69) 
Homo sapiens

>  <Target Type>  (69) 
SINGLE PROTEIN

>  <Document ChEMBL ID>  (69) 
CHEMBL3639359

>  <Source ID>  (69) 
37

>  <Source Description>  (69) 
BindingDB Database

>  <Document Journal>  (69) 
nan

>  <Document Year>  (69) 
2014.0

>  <Cell ChEMBL ID>  (69) 
CHEMBL3307715

>  <Confidence Score>  (69) 
9

>  <pKi>  (69) 
7.357

>  <preds pKi>  (69) 
7.413

>  <CB2_pKi>  (69) 
7.36

$$$$

     RDKit          2D

 32 36  0  0  0  0  0  0  0  0999 V2000
    1.8327   -1.6167    0.0000 C   0  0  0  0  0  0  0  0  0  0  0  0
    1.4427   -0.8897    0.0000 O   0  0  0  0  0  0  0  0  0  0  0  0
    0.6181   -0.8639    0.0000 C   0  0  0  0  0  0  0  0  0  0  0  0
    0.2281   -0.1369    0.0000 C   0  0  0  0  0  0  0  0  0  0  0  0
   -0.5965   -0.1111    0.0000 C   0  0  0  0  0  0  0  0  0  0  0  0
   -1.0311   -0.8124    0.0000 C   0  0  0  0  0  0  0  0  0  0  0  0
   -0.6411   -1.5394    0.0000 C   0  0  0  0  0  0  0  0  0  0  0  0
   -1.0757   -2.2406    0.0000 O   0  0  0  0  0  0  0  0  0  0  0  0
   -1.9003   -2.2149    0.0000 C   0  0  0  0  0  0  0  0  0  0  0  0
   -1.7825   -3.0314    0.0000 C   0  0  0  0  0  0  0  0  0  0  0  0
   -2.6840   -2.4727    0.0000 C   0  0  0  0  0  0  0  0  0  0  0  0
   -2.2903   -1.4879    0.0000 C   0  0  0  0  0  0  0  0  0  0  0  0
   -3.0915   -1.2912    0.0000 C   0  0  0  0  0  0  0  0  0  0  0  0
   -3.1521   -0.4684    0.0000 N   0  0  0  0  0  0  0  0  0  0  0  0
   -3.8533   -0.0338    0.0000 C   0  0  0  0  0  0  0  0  0  0  0  0
   -4.5803   -0.4238    0.0000 C   0  0  0  0  0  0  0  0  0  0  0  0
   -5.2816    0.0108    0.0000 N   0  0  0  0  0  0  0  0  0  0  0  0
   -6.0086   -0.3792    0.0000 C   0  0  0  0  0  0  0  0  0  0  0  0
   -6.7098    0.0554    0.0000 C   0  0  0  0  0  0  0  0  0  0  0  0
   -6.6841    0.8800    0.0000 N   0  0  0  0  0  0  0  0  0  0  0  0
   -5.9570    1.2700    0.0000 C   0  0  0  0  0  0  0  0  0  0  0  0
   -5.2558    0.8354    0.0000 C   0  0  0  0  0  0  0  0  0  0  0  0
   -7.3853    1.3146    0.0000 C   0  0  0  0  0  0  0  0  0  0  0  0
   -8.1123    0.9246    0.0000 O   0  0  0  0  0  0  0  0  0  0  0  0
   -7.3595    2.1392    0.0000 C   0  0  0  0  0  0  0  0  0  0  0  0
   -8.0115    2.6447    0.0000 O   0  0  0  0  0  0  0  0  0  0  0  0
   -7.7322    3.4210    0.0000 C   0  0  0  0  0  0  0  0  0  0  0  0
   -6.9076    3.3953    0.0000 C   0  0  0  0  0  0  0  0  0  0  0  0
   -6.6773    2.6031    0.0000 C   0  0  0  0  0  0  0  0  0  0  0  0
   -2.3883   -0.1566    0.0000 N   0  0  0  0  0  0  0  0  0  0  0  0
   -1.8557   -0.7866    0.0000 C   0  0  0  0  0  0  0  0  0  0  0  0
    0.1835   -1.5652    0.0000 C   0  0  0  0  0  0  0  0  0  0  0  0
  1  2  1  0
  2  3  1  0
  3  4  2  0
  4  5  1  0
  5  6  2  0
  6  7  1  0
  7  8  1  0
  8  9  1  0
  9 10  1  0
  9 11  1  0
  9 12  1  0
 12 13  2  0
 13 14  1  0
 14 15  1  0
 15 16  1  0
 16 17  1  0
 17 18  1  0
 18 19  1  0
 19 20  1  0
 20 21  1  0
 21 22  1  0
 20 23  1  0
 23 24  2  0
 23 25  1  0
 25 26  1  0
 26 27  1  0
 27 28  2  0
 28 29  1  0
 14 30  1  0
 30 31  2  0
  7 32  2  0
 32  3  1  0
 31  6  1  0
 31 12  1  0
 22 17  1  0
 29 25  2  0
M  END
>  <Molecule ChEMBL ID>  (70) 
CHEMBL3781158

>  <Molecule Name>  (70) 
nan

>  <Molecule Max Phase>  (70) 
0

>  <Molecular Weight>  (70) 
436.51

>  <#RO5 Violations>  (70) 
0.0

>  <AlogP>  (70) 
3.24

>  <Compound Key>  (70) 
18b

>  <Smiles>  (70) 
COc1ccc2c(OC(C)(C)c3cn(CCN4CCN(CC4)C(=O)c5occc5)nc23)c1

>  <Standard Type>  (70) 
Ki

>  <Standard Relation>  (70) 
'='

>  <Standard Value>  (70) 
698.0

>  <Standard Units>  (70) 
nM

>  <pChEMBL Value>  (70) 
6.16

>  <Data Validity Comment>  (70) 
nan

>  <Comment>  (70) 
nan

>  <Uo Units>  (70) 
UO_0000065

>  <Ligand Efficiency BEI>  (70) 
14.1

>  <Ligand Efficiency LE>  (70) 
0.26

>  <Ligand Efficiency LLE>  (70) 
2.92

>  <Ligand Efficiency SEI>  (70) 
8.44

>  <Potential Duplicate>  (70) 
False

>  <Assay ChEMBL ID>  (70) 
CHEMBL3783895

>  <Assay Description>  (70) 
Displacement of [3H]CP55940 from human CB2 receptor expressed in HEK293 EBNA cells after 90 mins by liquid scintillation spectrophotometer

>  <Assay Type>  (70) 
B

>  <BAO Format ID>  (70) 
BAO_0000219

>  <BAO Label>  (70) 
cell-based format

>  <Assay Organism>  (70) 
Homo sapiens

>  <Assay Tissue ChEMBL ID>  (70) 
nan

>  <Assay Tissue Name>  (70) 
nan

>  <Assay Cell Type>  (70) 
HEK293-EBNA

>  <Assay Subcellular Fraction>  (70) 
nan

>  <Target ChEMBL ID>  (70) 
CHEMBL253

>  <Target Name>  (70) 
Cannabinoid CB2 receptor

>  <Target Organism>  (70) 
Homo sapiens

>  <Target Type>  (70) 
SINGLE PROTEIN

>  <Document ChEMBL ID>  (70) 
CHEMBL3779839

>  <Source ID>  (70) 
1

>  <Source Description>  (70) 
Scientific Literature

>  <Document Journal>  (70) 
J. Med. Chem.

>  <Document Year>  (70) 
2016.0

>  <Cell ChEMBL ID>  (70) 
CHEMBL3833702

>  <Confidence Score>  (70) 
9

>  <pKi>  (70) 
6.156

>  <preds pKi>  (70) 
6.430

>  <CB2_pKi>  (70) 
6.16

$$$$

     RDKit          2D

 37 43  0  0  0  0  0  0  0  0999 V2000
    0.5948   -4.4114    0.0000 C   0  0  0  0  0  0  0  0  0  0  0  0
    1.3710   -4.1321    0.0000 C   0  0  0  0  0  0  0  0  0  0  0  0
    2.0011   -4.6648    0.0000 C   0  0  0  0  0  0  0  0  0  0  0  0
    2.7774   -4.3854    0.0000 C   0  0  0  0  0  0  0  0  0  0  0  0
    2.9236   -3.5735    0.0000 C   0  0  0  0  0  0  0  0  0  0  0  0
    2.2172   -4.0469    0.0000 C   0  0  0  0  0  0  0  0  0  0  0  0
    2.2936   -3.0409    0.0000 C   0  0  0  0  0  0  0  0  0  0  0  0
    2.9275   -2.5129    0.0000 C   0  0  0  0  0  0  0  0  0  0  0  0
    1.8837   -2.3249    0.0000 C   0  0  0  0  0  0  0  0  0  0  0  0
    1.5173   -3.3202    0.0000 C   0  0  0  0  0  0  0  0  0  0  0  0
    0.8873   -2.7876    0.0000 N   0  0  0  0  0  0  0  0  0  0  0  0
    0.1110   -3.0669    0.0000 C   0  0  0  0  0  0  0  0  0  0  0  0
   -0.0353   -3.8788    0.0000 O   0  0  0  0  0  0  0  0  0  0  0  0
   -0.5191   -2.5343    0.0000 C   0  0  0  0  0  0  0  0  0  0  0  0
   -0.4585   -1.7115    0.0000 N   0  0  0  0  0  0  0  0  0  0  0  0
   -1.2223   -1.3996    0.0000 N   0  0  0  0  0  0  0  0  0  0  0  0
   -1.4189   -0.5984    0.0000 C   0  0  0  0  0  0  0  0  0  0  0  0
   -2.2111   -0.3681    0.0000 C   0  0  0  0  0  0  0  0  0  0  0  0
   -2.4078    0.4331    0.0000 C   0  0  0  0  0  0  0  0  0  0  0  0
   -1.8122    1.0040    0.0000 C   0  0  0  0  0  0  0  0  0  0  0  0
   -2.0088    1.8052    0.0000 Cl  0  0  0  0  0  0  0  0  0  0  0  0
   -1.0200    0.7737    0.0000 C   0  0  0  0  0  0  0  0  0  0  0  0
   -0.8234   -0.0275    0.0000 C   0  0  0  0  0  0  0  0  0  0  0  0
   -0.0312   -0.2578    0.0000 Cl  0  0  0  0  0  0  0  0  0  0  0  0
   -1.7549   -2.0297    0.0000 C   0  0  0  0  0  0  0  0  0  0  0  0
   -1.3203   -2.7309    0.0000 C   0  0  0  0  0  0  0  0  0  0  0  0
   -1.7103   -3.4579    0.0000 C   0  0  0  0  0  0  0  0  0  0  0  0
   -2.5349   -3.4837    0.0000 C   0  0  0  0  0  0  0  0  0  0  0  0
   -2.9695   -2.7824    0.0000 C   0  0  0  0  0  0  0  0  0  0  0  0
   -3.7941   -2.8082    0.0000 C   0  0  0  0  0  0  0  0  0  0  0  0
   -4.2287   -2.1070    0.0000 C   0  0  0  0  0  0  0  0  0  0  0  0
   -3.8387   -1.3800    0.0000 C   0  0  0  0  0  0  0  0  0  0  0  0
   -3.0141   -1.3542    0.0000 C   0  0  0  0  0  0  0  0  0  0  0  0
   -2.5795   -2.0554    0.0000 C   0  0  0  0  0  0  0  0  0  0  0  0
   -5.0533   -2.1327    0.0000 C   0  0  0  0  0  0  0  0  0  0  0  0
   -5.7545   -2.5673    0.0000 C   0  0  0  0  0  0  0  0  0  0  0  0
   -5.7803   -1.7427    0.0000 C   0  0  0  0  0  0  0  0  0  0  0  0
  2  1  1  1
  2  3  1  0
  3  4  1  0
  4  5  1  0
  5  6  1  0
  5  7  1  0
  7  8  1  0
  7  9  1  0
  7 10  1  0
 10 11  1  0
 11 12  1  0
 12 13  2  0
 12 14  1  0
 14 15  2  0
 15 16  1  0
 16 17  1  0
 17 18  2  0
 18 19  1  0
 19 20  2  0
 20 21  1  0
 20 22  1  0
 22 23  2  0
 23 24  1  0
 16 25  1  0
 25 26  2  0
 26 27  1  0
 27 28  1  0
 28 29  1  0
 29 30  2  0
 30 31  1  0
 31 32  2  0
 32 33  1  0
 33 34  2  0
 31 35  1  0
 35 36  1  0
 36 37  1  0
  6  2  1  0
 10  2  1  0
 26 14  1  0
 23 17  1  0
 34 25  1  0
 34 29  1  0
 37 35  1  0
M  END
>  <Molecule ChEMBL ID>  (71) 
CHEMBL3781252

>  <Molecule Name>  (71) 
nan

>  <Molecule Max Phase>  (71) 
0

>  <Molecular Weight>  (71) 
534.53

>  <#RO5 Violations>  (71) 
2.0

>  <AlogP>  (71) 
7.77

>  <Compound Key>  (71) 
11

>  <Smiles>  (71) 
C[C@]12CCC(C1)C(C)(C)C2NC(=O)c3nn(c4ccc(Cl)cc4Cl)c5c3CCc6cc(ccc56)C7CC7

>  <Standard Type>  (71) 
Ki

>  <Standard Relation>  (71) 
'='

>  <Standard Value>  (71) 
5517.0

>  <Standard Units>  (71) 
nM

>  <pChEMBL Value>  (71) 
5.26

>  <Data Validity Comment>  (71) 
nan

>  <Comment>  (71) 
nan

>  <Uo Units>  (71) 
UO_0000065

>  <Ligand Efficiency BEI>  (71) 
9.84

>  <Ligand Efficiency LE>  (71) 
0.19

>  <Ligand Efficiency LLE>  (71) 
-2.51

>  <Ligand Efficiency SEI>  (71) 
11.21

>  <Potential Duplicate>  (71) 
False

>  <Assay ChEMBL ID>  (71) 
CHEMBL3782504

>  <Assay Description>  (71) 
Displacement of [3H]CP55940 from human CB2 receptor expressed in HEK293-EBNA cell membrane incubated for 90 mins by liquid scintillation counting method

>  <Assay Type>  (71) 
B

>  <BAO Format ID>  (71) 
BAO_0000219

>  <BAO Label>  (71) 
cell-based format

>  <Assay Organism>  (71) 
Homo sapiens

>  <Assay Tissue ChEMBL ID>  (71) 
nan

>  <Assay Tissue Name>  (71) 
nan

>  <Assay Cell Type>  (71) 
HEK293-EBNA

>  <Assay Subcellular Fraction>  (71) 
nan

>  <Target ChEMBL ID>  (71) 
CHEMBL253

>  <Target Name>  (71) 
Cannabinoid CB2 receptor

>  <Target Organism>  (71) 
Homo sapiens

>  <Target Type>  (71) 
SINGLE PROTEIN

>  <Document ChEMBL ID>  (71) 
CHEMBL3779789

>  <Source ID>  (71) 
1

>  <Source Description>  (71) 
Scientific Literature

>  <Document Journal>  (71) 
Eur. J. Med. Chem.

>  <Document Year>  (71) 
2016.0

>  <Cell ChEMBL ID>  (71) 
CHEMBL3833702

>  <Confidence Score>  (71) 
9

>  <pKi>  (71) 
5.258

>  <preds pKi>  (71) 
6.985

>  <CB2_pKi>  (71) 
5.26

$$$$

     RDKit          2D

 32 36  0  0  0  0  0  0  0  0999 V2000
   -2.2952   -6.5980    0.0000 C   0  0  0  0  0  0  0  0  0  0  0  0
   -1.5808   -6.1854    0.0000 C   0  0  0  0  0  0  0  0  0  0  0  0
   -1.5808   -5.3604    0.0000 C   0  0  0  0  0  0  0  0  0  0  0  0
   -0.8664   -4.9479    0.0000 C   0  0  0  0  0  0  0  0  0  0  0  0
   -0.8664   -4.1229    0.0000 C   0  0  0  0  0  0  0  0  0  0  0  0
   -0.1520   -3.7104    0.0000 N   0  0  0  0  0  0  0  0  0  0  0  0
   -0.1520   -2.8854    0.0000 C   0  0  0  0  0  0  0  0  0  0  0  0
    0.5624   -2.4728    0.0000 C   0  0  0  0  0  0  0  0  0  0  0  0
    0.5624   -1.6478    0.0000 C   0  0  0  0  0  0  0  0  0  0  0  0
   -0.1521   -1.2354    0.0000 O   0  0  0  0  0  0  0  0  0  0  0  0
    1.2768   -1.2353    0.0000 N   0  0  0  0  0  0  0  0  0  0  0  0
    1.2768   -0.4103    0.0000 C   0  0  0  0  0  0  0  0  0  0  0  0
    0.5414   -0.7840    0.0000 C   0  0  0  0  0  0  0  0  0  0  0  0
    0.9908    0.0063    0.0000 C   0  0  0  0  0  0  0  0  0  0  0  0
    0.9908    0.7537    0.0000 C   0  0  0  0  0  0  0  0  0  0  0  0
    1.7263    1.1274    0.0000 C   0  0  0  0  0  0  0  0  0  0  0  0
    2.4619    0.7537    0.0000 C   0  0  0  0  0  0  0  0  0  0  0  0
    2.4619    0.0063    0.0000 C   0  0  0  0  0  0  0  0  0  0  0  0
    1.7263   -0.3674    0.0000 C   0  0  0  0  0  0  0  0  0  0  0  0
    2.0124   -0.7840    0.0000 C   0  0  0  0  0  0  0  0  0  0  0  0
    1.2768    0.3371    0.0000 C   0  0  0  0  0  0  0  0  0  0  0  0
    1.2769   -2.8853    0.0000 C   0  0  0  0  0  0  0  0  0  0  0  0
    1.9914   -2.4728    0.0000 O   0  0  0  0  0  0  0  0  0  0  0  0
    1.2770   -3.7103    0.0000 C   0  0  0  0  0  0  0  0  0  0  0  0
    0.5625   -4.1228    0.0000 C   0  0  0  0  0  0  0  0  0  0  0  0
    0.5625   -4.9478    0.0000 C   0  0  0  0  0  0  0  0  0  0  0  0
    1.9914   -4.1228    0.0000 C   0  0  0  0  0  0  0  0  0  0  0  0
    2.7059   -3.7102    0.0000 C   0  0  0  0  0  0  0  0  0  0  0  0
    3.4204   -4.1227    0.0000 C   0  0  0  0  0  0  0  0  0  0  0  0
    3.4204   -4.9477    0.0000 N   0  0  0  0  0  0  0  0  0  0  0  0
    2.7060   -5.3602    0.0000 C   0  0  0  0  0  0  0  0  0  0  0  0
    1.9915   -4.9478    0.0000 C   0  0  0  0  0  0  0  0  0  0  0  0
  1  2  1  0
  2  3  1  0
  3  4  1  0
  4  5  1  0
  5  6  1  0
  6  7  1  0
  7  8  2  0
  8  9  1  0
  9 10  2  0
  9 11  1  0
 11 12  1  0
 12 13  1  0
 13 14  1  0
 19 14  1  0
 15 16  1  0
 16 17  1  0
 20 12  1  0
 18 19  1  0
 18 20  1  0
 16 21  1  0
  8 22  1  0
 22 23  2  0
 22 24  1  0
 24 25  2  0
 25 26  1  0
 24 27  1  0
 27 28  2  0
 28 29  1  0
 29 30  2  0
 30 31  1  0
 31 32  2  0
 25  6  1  0
 17 18  1  0
 21 12  1  0
 14 15  1  0
 32 27  1  0
M  END
>  <Molecule ChEMBL ID>  (72) 
CHEMBL2170529

>  <Molecule Name>  (72) 
nan

>  <Molecule Max Phase>  (72) 
0

>  <Molecular Weight>  (72) 
433.6

>  <#RO5 Violations>  (72) 
1.0

>  <AlogP>  (72) 
5.11

>  <Compound Key>  (72) 
48

>  <Smiles>  (72) 
CCCCCN1C=C(C(=O)NC23CC4CC(CC(C4)C2)C3)C(=O)C(=C1C)c5ccncc5

>  <Standard Type>  (72) 
Ki

>  <Standard Relation>  (72) 
'='

>  <Standard Value>  (72) 
36.5

>  <Standard Units>  (72) 
nM

>  <pChEMBL Value>  (72) 
7.44

>  <Data Validity Comment>  (72) 
nan

>  <Comment>  (72) 
nan

>  <Uo Units>  (72) 
UO_0000065

>  <Ligand Efficiency BEI>  (72) 
17.15

>  <Ligand Efficiency LE>  (72) 
0.32

>  <Ligand Efficiency LLE>  (72) 
2.33

>  <Ligand Efficiency SEI>  (72) 
11.62

>  <Potential Duplicate>  (72) 
True

>  <Assay ChEMBL ID>  (72) 
CHEMBL2175894

>  <Assay Description>  (72) 
Displacement of [3H]-CP55940 from human recombinant CB2 receptor expressed in CHO cells membrane by scintillation counting

>  <Assay Type>  (72) 
B

>  <BAO Format ID>  (72) 
BAO_0000219

>  <BAO Label>  (72) 
cell-based format

>  <Assay Organism>  (72) 
Homo sapiens

>  <Assay Tissue ChEMBL ID>  (72) 
nan

>  <Assay Tissue Name>  (72) 
nan

>  <Assay Cell Type>  (72) 
CHO

>  <Assay Subcellular Fraction>  (72) 
nan

>  <Target ChEMBL ID>  (72) 
CHEMBL253

>  <Target Name>  (72) 
Cannabinoid CB2 receptor

>  <Target Organism>  (72) 
Homo sapiens

>  <Target Type>  (72) 
SINGLE PROTEIN

>  <Document ChEMBL ID>  (72) 
CHEMBL2169827

>  <Source ID>  (72) 
1

>  <Source Description>  (72) 
Scientific Literature

>  <Document Journal>  (72) 
J. Med. Chem.

>  <Document Year>  (72) 
2012.0

>  <Cell ChEMBL ID>  (72) 
CHEMBL3308072

>  <Confidence Score>  (72) 
9

>  <pKi>  (72) 
7.438

>  <preds pKi>  (72) 
7.680

>  <CB2_pKi>  (72) 
7.44

$$$$

     RDKit          2D

 35 40  0  0  0  0  0  0  0  0999 V2000
    6.7387   -1.4893    0.0000 C   0  0  0  0  0  0  0  0  0  0  0  0
    6.0242   -1.0769    0.0000 C   0  0  0  0  0  0  0  0  0  0  0  0
    5.9801   -1.9006    0.0000 C   0  0  0  0  0  0  0  0  0  0  0  0
    5.5204   -1.1162    0.0000 C   0  0  0  0  0  0  0  0  0  0  0  0
    6.2118   -0.6661    0.0000 C   0  0  0  0  0  0  0  0  0  0  0  0
    6.2560    0.1578    0.0000 C   0  0  0  0  0  0  0  0  0  0  0  0
    6.8375    0.7430    0.0000 C   0  0  0  0  0  0  0  0  0  0  0  0
    6.7156   -0.6267    0.0000 C   0  0  0  0  0  0  0  0  0  0  0  0
    5.6087    0.5315    0.0000 C   0  0  0  0  0  0  0  0  0  0  0  0
    4.9173    0.0813    0.0000 C   0  0  0  0  0  0  0  0  0  0  0  0
    4.8731   -0.7425    0.0000 C   0  0  0  0  0  0  0  0  0  0  0  0
    5.3769   -0.7031    0.0000 C   0  0  0  0  0  0  0  0  0  0  0  0
    4.2028    0.4938    0.0000 N   0  0  0  0  0  0  0  0  0  0  0  0
    3.4883    0.0813    0.0000 C   0  0  0  0  0  0  0  0  0  0  0  0
    3.4883   -0.7437    0.0000 O   0  0  0  0  0  0  0  0  0  0  0  0
    2.7739    0.4938    0.0000 C   0  0  0  0  0  0  0  0  0  0  0  0
    2.0594    0.0813    0.0000 C   0  0  0  0  0  0  0  0  0  0  0  0
    1.3449    0.4938    0.0000 N   0  0  0  0  0  0  0  0  0  0  0  0
    0.6304    0.0813    0.0000 C   0  0  0  0  0  0  0  0  0  0  0  0
   -0.0840    0.4938    0.0000 C   0  0  0  0  0  0  0  0  0  0  0  0
   -0.7985    0.0813    0.0000 C   0  0  0  0  0  0  0  0  0  0  0  0
   -1.5130    0.4938    0.0000 C   0  0  0  0  0  0  0  0  0  0  0  0
   -2.2274    0.0813    0.0000 C   0  0  0  0  0  0  0  0  0  0  0  0
   -2.9419    0.4938    0.0000 C   0  0  0  0  0  0  0  0  0  0  0  0
   -2.9419    1.3188    0.0000 C   0  0  0  0  0  0  0  0  0  0  0  0
   -2.2274    1.7313    0.0000 C   0  0  0  0  0  0  0  0  0  0  0  0
   -1.5130    1.3188    0.0000 C   0  0  0  0  0  0  0  0  0  0  0  0
    1.3449    1.3188    0.0000 C   0  0  0  0  0  0  0  0  0  0  0  0
    0.6304    1.7313    0.0000 C   0  0  0  0  0  0  0  0  0  0  0  0
    0.6304    2.5563    0.0000 C   0  0  0  0  0  0  0  0  0  0  0  0
    1.3449    2.9688    0.0000 C   0  0  0  0  0  0  0  0  0  0  0  0
    2.0594    2.5563    0.0000 C   0  0  0  0  0  0  0  0  0  0  0  0
    2.0594    1.7313    0.0000 C   0  0  0  0  0  0  0  0  0  0  0  0
    2.7739    1.3188    0.0000 C   0  0  0  0  0  0  0  0  0  0  0  0
    3.4883    1.7313    0.0000 O   0  0  0  0  0  0  0  0  0  0  0  0
  1  2  1  0
  2  3  1  0
  3  4  1  0
  4  5  1  0
  5  6  1  0
  6  7  1  0
  6  8  1  0
  6  9  1  0
  9 10  1  0
 10 11  1  0
 10 12  1  0
 10 13  1  0
 13 14  1  0
 14 15  2  0
 14 16  1  0
 16 17  2  0
 17 18  1  0
 18 19  1  0
 19 20  1  0
 20 21  1  0
 21 22  1  0
 22 23  2  0
 23 24  1  0
 24 25  2  0
 25 26  1  0
 26 27  2  0
 18 28  1  0
 28 29  2  0
 29 30  1  0
 30 31  2  0
 31 32  1  0
 32 33  2  0
 33 34  1  0
 34 35  2  0
  8  2  1  0
 12  2  1  0
 11  4  1  0
 34 16  1  0
 27 22  1  0
 33 28  1  0
M  END
>  <Molecule ChEMBL ID>  (73) 
CHEMBL394230

>  <Molecule Name>  (73) 
nan

>  <Molecule Max Phase>  (73) 
0

>  <Molecular Weight>  (73) 
468.64

>  <#RO5 Violations>  (73) 
1.0

>  <AlogP>  (73) 
6.11

>  <Compound Key>  (73) 
14

>  <Smiles>  (73) 
CC12CC3CC(C)(C1)CC(C3)(C2)NC(=O)C4=CN(CCCc5ccccc5)c6ccccc6C4=O

>  <Standard Type>  (73) 
Ki

>  <Standard Relation>  (73) 
'='

>  <Standard Value>  (73) 
160.0

>  <Standard Units>  (73) 
nM

>  <pChEMBL Value>  (73) 
6.8

>  <Data Validity Comment>  (73) 
nan

>  <Comment>  (73) 
nan

>  <Uo Units>  (73) 
UO_0000065

>  <Ligand Efficiency BEI>  (73) 
14.5

>  <Ligand Efficiency LE>  (73) 
0.27

>  <Ligand Efficiency LLE>  (73) 
0.69

>  <Ligand Efficiency SEI>  (73) 
13.3

>  <Potential Duplicate>  (73) 
False

>  <Assay ChEMBL ID>  (73) 
CHEMBL900693

>  <Assay Description>  (73) 
Inhibition of human CB2 receptor expressed in CHO cells

>  <Assay Type>  (73) 
B

>  <BAO Format ID>  (73) 
BAO_0000219

>  <BAO Label>  (73) 
cell-based format

>  <Assay Organism>  (73) 
Homo sapiens

>  <Assay Tissue ChEMBL ID>  (73) 
nan

>  <Assay Tissue Name>  (73) 
nan

>  <Assay Cell Type>  (73) 
CHO

>  <Assay Subcellular Fraction>  (73) 
nan

>  <Target ChEMBL ID>  (73) 
CHEMBL253

>  <Target Name>  (73) 
Cannabinoid CB2 receptor

>  <Target Organism>  (73) 
Homo sapiens

>  <Target Type>  (73) 
SINGLE PROTEIN

>  <Document ChEMBL ID>  (73) 
CHEMBL1137569

>  <Source ID>  (73) 
1

>  <Source Description>  (73) 
Scientific Literature

>  <Document Journal>  (73) 
J. Med. Chem.

>  <Document Year>  (73) 
2007.0

>  <Cell ChEMBL ID>  (73) 
CHEMBL3308072

>  <Confidence Score>  (73) 
9

>  <pKi>  (73) 
6.796

>  <preds pKi>  (73) 
6.891

>  <CB2_pKi>  (73) 
6.80

$$$$

     RDKit          2D

 39 44  0  0  0  0  0  0  0  0999 V2000
   -2.3778   -7.5986    0.0000 Cl  0  0  0  0  0  0  0  0  0  0  0  0
   -2.1228   -6.8140    0.0000 C   0  0  0  0  0  0  0  0  0  0  0  0
   -2.6749   -6.2009    0.0000 C   0  0  0  0  0  0  0  0  0  0  0  0
   -2.4199   -5.4162    0.0000 C   0  0  0  0  0  0  0  0  0  0  0  0
   -1.6130   -5.2447    0.0000 C   0  0  0  0  0  0  0  0  0  0  0  0
   -1.0609   -5.8578    0.0000 C   0  0  0  0  0  0  0  0  0  0  0  0
   -1.3159   -6.6424    0.0000 C   0  0  0  0  0  0  0  0  0  0  0  0
   -1.3580   -4.4601    0.0000 N   0  0  0  0  0  0  0  0  0  0  0  0
   -1.8429   -3.7927    0.0000 C   0  0  0  0  0  0  0  0  0  0  0  0
   -1.3580   -3.1252    0.0000 N   0  0  0  0  0  0  0  0  0  0  0  0
   -0.5734   -3.3802    0.0000 C   0  0  0  0  0  0  0  0  0  0  0  0
    0.1411   -2.9677    0.0000 C   0  0  0  0  0  0  0  0  0  0  0  0
    0.8555   -3.3802    0.0000 N   0  0  0  0  0  0  0  0  0  0  0  0
    0.8555   -4.2052    0.0000 C   0  0  0  0  0  0  0  0  0  0  0  0
    0.1411   -4.6177    0.0000 N   0  0  0  0  0  0  0  0  0  0  0  0
   -0.5734   -4.2052    0.0000 C   0  0  0  0  0  0  0  0  0  0  0  0
    0.1411   -2.1427    0.0000 N   0  0  0  0  0  0  0  0  0  0  0  0
   -0.5734   -1.7302    0.0000 C   0  0  0  0  0  0  0  0  0  0  0  0
   -0.5734   -0.9052    0.0000 C   0  0  0  0  0  0  0  0  0  0  0  0
    0.1411   -0.4927    0.0000 C   0  0  0  0  0  0  0  0  0  0  0  0
    0.8555   -0.9052    0.0000 C   0  0  0  0  0  0  0  0  0  0  0  0
    0.8555   -1.7302    0.0000 C   0  0  0  0  0  0  0  0  0  0  0  0
    0.1411    0.3323    0.0000 N   0  0  0  0  0  0  0  0  0  0  0  0
    0.8555    0.7448    0.0000 C   0  0  0  0  0  0  0  0  0  0  0  0
    1.5700    0.3323    0.0000 O   0  0  0  0  0  0  0  0  0  0  0  0
    0.8555    1.5698    0.0000 O   0  0  0  0  0  0  0  0  0  0  0  0
    1.5700    1.9823    0.0000 C   0  0  0  0  0  0  0  0  0  0  0  0
    1.5700    2.8073    0.0000 C   0  0  0  0  0  0  0  0  0  0  0  0
    2.2845    3.2198    0.0000 C   0  0  0  0  0  0  0  0  0  0  0  0
    2.9990    2.8073    0.0000 C   0  0  0  0  0  0  0  0  0  0  0  0
    2.9990    1.9823    0.0000 C   0  0  0  0  0  0  0  0  0  0  0  0
    2.2845    1.5698    0.0000 C   0  0  0  0  0  0  0  0  0  0  0  0
   -2.6679   -3.7927    0.0000 C   0  0  0  0  0  0  0  0  0  0  0  0
   -3.0804   -4.5071    0.0000 C   0  0  0  0  0  0  0  0  0  0  0  0
   -3.9054   -4.5071    0.0000 C   0  0  0  0  0  0  0  0  0  0  0  0
   -4.3179   -3.7927    0.0000 C   0  0  0  0  0  0  0  0  0  0  0  0
   -3.9054   -3.0782    0.0000 C   0  0  0  0  0  0  0  0  0  0  0  0
   -3.0804   -3.0782    0.0000 C   0  0  0  0  0  0  0  0  0  0  0  0
   -2.6679   -2.3637    0.0000 Cl  0  0  0  0  0  0  0  0  0  0  0  0
  1  2  1  0
  2  3  2  0
  3  4  1  0
  4  5  2  0
  5  6  1  0
  6  7  2  0
  5  8  1  0
  8  9  1  0
  9 10  2  0
 10 11  1  0
 11 12  2  0
 12 13  1  0
 13 14  2  0
 14 15  1  0
 15 16  2  0
 12 17  1  0
 17 18  1  0
 18 19  1  0
 19 20  1  0
 20 21  1  0
 21 22  1  0
 20 23  1  0
 23 24  1  0
 24 25  2  0
 24 26  1  0
 26 27  1  0
 27 28  2  0
 28 29  1  0
 29 30  2  0
 30 31  1  0
 31 32  2  0
  9 33  1  0
 33 34  2  0
 34 35  1  0
 35 36  2  0
 36 37  1  0
 37 38  2  0
 38 39  1  0
  7  2  1  0
 16  8  1  0
 16 11  1  0
 22 17  1  0
 32 27  1  0
 38 33  1  0
M  END
>  <Molecule ChEMBL ID>  (74) 
CHEMBL2436755

>  <Molecule Name>  (74) 
nan

>  <Molecule Max Phase>  (74) 
0

>  <Molecular Weight>  (74) 
559.46

>  <#RO5 Violations>  (74) 
2.0

>  <AlogP>  (74) 
6.55

>  <Compound Key>  (74) 
7

>  <Smiles>  (74) 
Clc1ccc(cc1)n2c(nc3c(ncnc23)N4CCC(CC4)NC(=O)Oc5ccccc5)c6ccccc6Cl

>  <Standard Type>  (74) 
Ki

>  <Standard Relation>  (74) 
'='

>  <Standard Value>  (74) 
10649.0

>  <Standard Units>  (74) 
nM

>  <pChEMBL Value>  (74) 
4.97

>  <Data Validity Comment>  (74) 
nan

>  <Comment>  (74) 
nan

>  <Uo Units>  (74) 
UO_0000065

>  <Ligand Efficiency BEI>  (74) 
8.89

>  <Ligand Efficiency LE>  (74) 
0.17

>  <Ligand Efficiency LLE>  (74) 
-1.58

>  <Ligand Efficiency SEI>  (74) 
5.84

>  <Potential Duplicate>  (74) 
False

>  <Assay ChEMBL ID>  (74) 
CHEMBL2438425

>  <Assay Description>  (74) 
Displacement of [3H]CP55940 from CB2 receptor (unknown origin) expressed in CHO-K1 cells

>  <Assay Type>  (74) 
B

>  <BAO Format ID>  (74) 
BAO_0000219

>  <BAO Label>  (74) 
cell-based format

>  <Assay Organism>  (74) 
Homo sapiens

>  <Assay Tissue ChEMBL ID>  (74) 
nan

>  <Assay Tissue Name>  (74) 
nan

>  <Assay Cell Type>  (74) 
CHO-K1

>  <Assay Subcellular Fraction>  (74) 
nan

>  <Target ChEMBL ID>  (74) 
CHEMBL253

>  <Target Name>  (74) 
Cannabinoid CB2 receptor

>  <Target Organism>  (74) 
Homo sapiens

>  <Target Type>  (74) 
SINGLE PROTEIN

>  <Document ChEMBL ID>  (74) 
CHEMBL2434899

>  <Source ID>  (74) 
1

>  <Source Description>  (74) 
Scientific Literature

>  <Document Journal>  (74) 
J. Med. Chem.

>  <Document Year>  (74) 
2013.0

>  <Cell ChEMBL ID>  (74) 
CHEMBL3307512

>  <Confidence Score>  (74) 
9

>  <pKi>  (74) 
4.973

>  <preds pKi>  (74) 
5.389

>  <CB2_pKi>  (74) 
4.97

$$$$

     RDKit          2D

 33 36  0  0  0  0  0  0  0  0999 V2000
   -3.9557    4.6297    0.0000 C   0  0  0  0  0  0  0  0  0  0  0  0
   -3.9557    3.8047    0.0000 C   0  0  0  0  0  0  0  0  0  0  0  0
   -3.2412    3.3922    0.0000 C   0  0  0  0  0  0  0  0  0  0  0  0
   -3.2412    2.5672    0.0000 C   0  0  0  0  0  0  0  0  0  0  0  0
   -2.5267    2.1547    0.0000 C   0  0  0  0  0  0  0  0  0  0  0  0
   -2.5267    1.3297    0.0000 N   0  0  0  0  0  0  0  0  0  0  0  0
   -1.8122    0.9172    0.0000 C   0  0  0  0  0  0  0  0  0  0  0  0
   -1.8122    0.0922    0.0000 C   0  0  0  0  0  0  0  0  0  0  0  0
   -1.0978   -0.3203    0.0000 C   0  0  0  0  0  0  0  0  0  0  0  0
   -1.0978   -1.1453    0.0000 O   0  0  0  0  0  0  0  0  0  0  0  0
   -0.3833    0.0922    0.0000 N   0  0  0  0  0  0  0  0  0  0  0  0
    0.3312   -0.3203    0.0000 C   0  0  0  0  0  0  0  0  0  0  0  0
    1.0128    0.1444    0.0000 C   0  0  0  0  0  0  0  0  0  0  0  0
    1.8012   -0.0987    0.0000 C   0  0  0  0  0  0  0  0  0  0  0  0
    2.1026   -0.8667    0.0000 C   0  0  0  0  0  0  0  0  0  0  0  0
    1.6901   -1.5812    0.0000 C   0  0  0  0  0  0  0  0  0  0  0  0
    0.8743   -1.7042    0.0000 C   0  0  0  0  0  0  0  0  0  0  0  0
    0.2695   -1.1430    0.0000 C   0  0  0  0  0  0  0  0  0  0  0  0
   -2.5267   -0.3203    0.0000 C   0  0  0  0  0  0  0  0  0  0  0  0
   -2.5267   -1.1453    0.0000 O   0  0  0  0  0  0  0  0  0  0  0  0
   -3.2412    0.0922    0.0000 C   0  0  0  0  0  0  0  0  0  0  0  0
   -4.0258   -0.1628    0.0000 C   0  0  0  0  0  0  0  0  0  0  0  0
   -4.5107    0.5047    0.0000 N   0  0  0  0  0  0  0  0  0  0  0  0
   -4.0258    1.1721    0.0000 N   0  0  0  0  0  0  0  0  0  0  0  0
   -4.2807    1.9567    0.0000 C   0  0  0  0  0  0  0  0  0  0  0  0
   -3.2412    0.9172    0.0000 C   0  0  0  0  0  0  0  0  0  0  0  0
   -4.2807   -0.9474    0.0000 C   0  0  0  0  0  0  0  0  0  0  0  0
   -3.7287   -1.5605    0.0000 C   0  0  0  0  0  0  0  0  0  0  0  0
   -3.9836   -2.3451    0.0000 C   0  0  0  0  0  0  0  0  0  0  0  0
   -4.7906   -2.5166    0.0000 C   0  0  0  0  0  0  0  0  0  0  0  0
   -5.0456   -3.3012    0.0000 Cl  0  0  0  0  0  0  0  0  0  0  0  0
   -5.3427   -1.9035    0.0000 C   0  0  0  0  0  0  0  0  0  0  0  0
   -5.0877   -1.1189    0.0000 C   0  0  0  0  0  0  0  0  0  0  0  0
  1  2  1  0
  2  3  1  0
  3  4  1  0
  4  5  1  0
  5  6  1  0
  6  7  1  0
  7  8  2  0
  8  9  1  0
  9 10  2  0
  9 11  1  0
 11 12  1  0
 12 13  1  0
 13 14  1  0
 14 15  1  0
 15 16  1  0
 16 17  1  0
 17 18  1  0
  8 19  1  0
 19 20  2  0
 19 21  1  0
 21 22  1  0
 22 23  2  0
 23 24  1  0
 24 25  1  0
 24 26  1  0
 22 27  1  0
 27 28  2  0
 28 29  1  0
 29 30  2  0
 30 31  1  0
 30 32  1  0
 32 33  2  0
 26  6  1  0
 18 12  1  0
 26 21  2  0
 33 27  1  0
M  END
>  <Molecule ChEMBL ID>  (75) 
CHEMBL2316278

>  <Molecule Name>  (75) 
nan

>  <Molecule Max Phase>  (75) 
0

>  <Molecular Weight>  (75) 
469.03

>  <#RO5 Violations>  (75) 
1.0

>  <AlogP>  (75) 
5.7

>  <Compound Key>  (75) 
47

>  <Smiles>  (75) 
CCCCCN1C=C(C(=O)NC2CCCCCC2)C(=O)c3c(nn(C)c13)c4ccc(Cl)cc4

>  <Standard Type>  (75) 
Ki

>  <Standard Relation>  (75) 
'='

>  <Standard Value>  (75) 
2830.0

>  <Standard Units>  (75) 
nM

>  <pChEMBL Value>  (75) 
5.55

>  <Data Validity Comment>  (75) 
nan

>  <Comment>  (75) 
nan

>  <Uo Units>  (75) 
UO_0000065

>  <Ligand Efficiency BEI>  (75) 
11.83

>  <Ligand Efficiency LE>  (75) 
0.23

>  <Ligand Efficiency LLE>  (75) 
-0.15

>  <Ligand Efficiency SEI>  (75) 
8.05

>  <Potential Duplicate>  (75) 
False

>  <Assay ChEMBL ID>  (75) 
CHEMBL2319554

>  <Assay Description>  (75) 
Displacement of [3H]CP-55,940 from human recombinant CB2 receptor expressed in CHO cell membranes after 60 mins by scintillation counting analysis

>  <Assay Type>  (75) 
B

>  <BAO Format ID>  (75) 
BAO_0000219

>  <BAO Label>  (75) 
cell-based format

>  <Assay Organism>  (75) 
Homo sapiens

>  <Assay Tissue ChEMBL ID>  (75) 
nan

>  <Assay Tissue Name>  (75) 
nan

>  <Assay Cell Type>  (75) 
CHO

>  <Assay Subcellular Fraction>  (75) 
nan

>  <Target ChEMBL ID>  (75) 
CHEMBL253

>  <Target Name>  (75) 
Cannabinoid CB2 receptor

>  <Target Organism>  (75) 
Homo sapiens

>  <Target Type>  (75) 
SINGLE PROTEIN

>  <Document ChEMBL ID>  (75) 
CHEMBL2311525

>  <Source ID>  (75) 
1

>  <Source Description>  (75) 
Scientific Literature

>  <Document Journal>  (75) 
J. Med. Chem.

>  <Document Year>  (75) 
2013.0

>  <Cell ChEMBL ID>  (75) 
CHEMBL3308072

>  <Confidence Score>  (75) 
9

>  <pKi>  (75) 
5.548

>  <preds pKi>  (75) 
7.259

>  <CB2_pKi>  (75) 
5.55

$$$$

     RDKit          2D

 26 29  0  0  0  0  0  0  0  0999 V2000
    0.5672   -5.8616    0.0000 C   0  0  0  0  0  0  0  0  0  0  0  0
   -0.2578   -5.8616    0.0000 C   0  0  0  0  0  0  0  0  0  0  0  0
   -0.7427   -6.5290    0.0000 N   0  0  0  0  0  0  0  0  0  0  0  0
   -1.5273   -6.2741    0.0000 C   0  0  0  0  0  0  0  0  0  0  0  0
   -1.5273   -5.4491    0.0000 S   0  0  0  0  0  0  0  0  0  0  0  0
   -0.7427   -5.1941    0.0000 C   0  0  0  0  0  0  0  0  0  0  0  0
   -0.4878   -4.4095    0.0000 C   0  0  0  0  0  0  0  0  0  0  0  0
   -1.0398   -3.7964    0.0000 C   0  0  0  0  0  0  0  0  0  0  0  0
   -0.7848   -3.0118    0.0000 N   0  0  0  0  0  0  0  0  0  0  0  0
   -1.2698   -2.3444    0.0000 C   0  0  0  0  0  0  0  0  0  0  0  0
   -0.7848   -1.6769    0.0000 C   0  0  0  0  0  0  0  0  0  0  0  0
   -1.0398   -0.8923    0.0000 C   0  0  0  0  0  0  0  0  0  0  0  0
   -1.8468   -0.7208    0.0000 O   0  0  0  0  0  0  0  0  0  0  0  0
   -0.4878   -0.2792    0.0000 C   0  0  0  0  0  0  0  0  0  0  0  0
   -0.3162    0.5278    0.0000 C   0  0  0  0  0  0  0  0  0  0  0  0
   -1.0812    0.8368    0.0000 C   0  0  0  0  0  0  0  0  0  0  0  0
    0.1210    1.2274    0.0000 C   0  0  0  0  0  0  0  0  0  0  0  0
    0.2969   -0.0243    0.0000 C   0  0  0  0  0  0  0  0  0  0  0  0
    0.9470    0.4836    0.0000 C   0  0  0  0  0  0  0  0  0  0  0  0
    0.6842   -0.7527    0.0000 C   0  0  0  0  0  0  0  0  0  0  0  0
   -0.0002   -1.9319    0.0000 C   0  0  0  0  0  0  0  0  0  0  0  0
    0.7142   -1.5194    0.0000 C   0  0  0  0  0  0  0  0  0  0  0  0
    1.4287   -1.9319    0.0000 C   0  0  0  0  0  0  0  0  0  0  0  0
    1.4287   -2.7569    0.0000 C   0  0  0  0  0  0  0  0  0  0  0  0
    0.7142   -3.1694    0.0000 C   0  0  0  0  0  0  0  0  0  0  0  0
   -0.0002   -2.7569    0.0000 C   0  0  0  0  0  0  0  0  0  0  0  0
  1  2  1  0
  2  3  1  0
  3  4  2  0
  4  5  1  0
  5  6  1  0
  6  7  1  0
  7  8  1  0
  8  9  1  0
  9 10  1  0
 10 11  2  0
 11 12  1  0
 12 13  2  0
 12 14  1  0
 14 15  1  0
 15 16  1  0
 15 17  1  0
 15 18  1  0
 18 19  1  0
 18 20  1  0
 11 21  1  0
 21 22  2  0
 22 23  1  0
 23 24  2  0
 24 25  1  0
 25 26  2  0
  6  2  2  0
 26  9  1  0
 18 14  1  0
 26 21  1  0
M  END
>  <Molecule ChEMBL ID>  (76) 
CHEMBL571095

>  <Molecule Name>  (76) 
nan

>  <Molecule Max Phase>  (76) 
0

>  <Molecular Weight>  (76) 
366.53

>  <#RO5 Violations>  (76) 
1.0

>  <AlogP>  (76) 
5.51

>  <Compound Key>  (76) 
69

>  <Smiles>  (76) 
Cc1ncsc1CCn2cc(C(=O)C3C(C)(C)C3(C)C)c4ccccc24

>  <Standard Type>  (76) 
Ki

>  <Standard Relation>  (76) 
'='

>  <Standard Value>  (76) 
18.2

>  <Standard Units>  (76) 
nM

>  <pChEMBL Value>  (76) 
7.74

>  <Data Validity Comment>  (76) 
nan

>  <Comment>  (76) 
nan

>  <Uo Units>  (76) 
UO_0000065

>  <Ligand Efficiency BEI>  (76) 
21.12

>  <Ligand Efficiency LE>  (76) 
0.41

>  <Ligand Efficiency LLE>  (76) 
2.23

>  <Ligand Efficiency SEI>  (76) 
22.18

>  <Potential Duplicate>  (76) 
False

>  <Assay ChEMBL ID>  (76) 
CHEMBL1040875

>  <Assay Description>  (76) 
Displacement of [3H]CP-55940 from human recombinant CB2 receptor expressed in HEK293 cells

>  <Assay Type>  (76) 
B

>  <BAO Format ID>  (76) 
BAO_0000219

>  <BAO Label>  (76) 
cell-based format

>  <Assay Organism>  (76) 
Homo sapiens

>  <Assay Tissue ChEMBL ID>  (76) 
nan

>  <Assay Tissue Name>  (76) 
nan

>  <Assay Cell Type>  (76) 
HEK293

>  <Assay Subcellular Fraction>  (76) 
nan

>  <Target ChEMBL ID>  (76) 
CHEMBL253

>  <Target Name>  (76) 
Cannabinoid CB2 receptor

>  <Target Organism>  (76) 
Homo sapiens

>  <Target Type>  (76) 
SINGLE PROTEIN

>  <Document ChEMBL ID>  (76) 
CHEMBL1156767

>  <Source ID>  (76) 
1

>  <Source Description>  (76) 
Scientific Literature

>  <Document Journal>  (76) 
J. Med. Chem.

>  <Document Year>  (76) 
2010.0

>  <Cell ChEMBL ID>  (76) 
CHEMBL3307715

>  <Confidence Score>  (76) 
9

>  <pKi>  (76) 
7.742

>  <preds pKi>  (76) 
8.574

>  <CB2_pKi>  (76) 
7.74

$$$$

     RDKit          2D

 26 29  0  0  0  0  0  0  0  0999 V2000
   -2.9201    0.9195    0.0000 C   0  0  0  0  0  0  0  0  0  0  0  0
   -2.6652    0.1348    0.0000 C   0  0  0  0  0  0  0  0  0  0  0  0
   -1.8582   -0.0367    0.0000 C   0  0  0  0  0  0  0  0  0  0  0  0
   -1.6032   -0.8213    0.0000 N   0  0  0  0  0  0  0  0  0  0  0  0
   -2.0882   -1.4888    0.0000 C   0  0  0  0  0  0  0  0  0  0  0  0
   -2.9132   -1.4888    0.0000 C   0  0  0  0  0  0  0  0  0  0  0  0
   -1.6032   -2.1562    0.0000 C   0  0  0  0  0  0  0  0  0  0  0  0
   -1.8582   -2.9408    0.0000 C   0  0  0  0  0  0  0  0  0  0  0  0
   -2.6652   -3.1123    0.0000 O   0  0  0  0  0  0  0  0  0  0  0  0
   -1.3062   -3.5539    0.0000 C   0  0  0  0  0  0  0  0  0  0  0  0
   -0.4992   -3.3824    0.0000 C   0  0  0  0  0  0  0  0  0  0  0  0
    0.0529   -3.9955    0.0000 C   0  0  0  0  0  0  0  0  0  0  0  0
   -0.2021   -4.7801    0.0000 C   0  0  0  0  0  0  0  0  0  0  0  0
    0.3499   -5.3932    0.0000 I   0  0  0  0  0  0  0  0  0  0  0  0
   -1.0091   -4.9516    0.0000 C   0  0  0  0  0  0  0  0  0  0  0  0
   -1.2640   -5.7362    0.0000 C   0  0  0  0  0  0  0  0  0  0  0  0
   -2.0710   -5.9078    0.0000 C   0  0  0  0  0  0  0  0  0  0  0  0
   -2.6230   -5.2947    0.0000 C   0  0  0  0  0  0  0  0  0  0  0  0
   -2.3681   -4.5101    0.0000 C   0  0  0  0  0  0  0  0  0  0  0  0
   -1.5611   -4.3385    0.0000 C   0  0  0  0  0  0  0  0  0  0  0  0
   -0.8186   -1.9013    0.0000 C   0  0  0  0  0  0  0  0  0  0  0  0
   -0.1042   -2.3138    0.0000 C   0  0  0  0  0  0  0  0  0  0  0  0
    0.6103   -1.9013    0.0000 C   0  0  0  0  0  0  0  0  0  0  0  0
    0.6103   -1.0763    0.0000 C   0  0  0  0  0  0  0  0  0  0  0  0
   -0.1042   -0.6638    0.0000 C   0  0  0  0  0  0  0  0  0  0  0  0
   -0.8186   -1.0763    0.0000 C   0  0  0  0  0  0  0  0  0  0  0  0
  1  2  1  0
  2  3  1  0
  3  4  1  0
  4  5  1  0
  5  6  1  0
  5  7  2  0
  7  8  1  0
  8  9  2  0
  8 10  1  0
 10 11  2  0
 11 12  1  0
 12 13  2  0
 13 14  1  0
 13 15  1  0
 15 16  2  0
 16 17  1  0
 17 18  2  0
 18 19  1  0
 19 20  2  0
  7 21  1  0
 21 22  2  0
 22 23  1  0
 23 24  2  0
 24 25  1  0
 25 26  2  0
 26  4  1  0
 20 10  1  0
 20 15  1  0
 26 21  1  0
M  END
>  <Molecule ChEMBL ID>  (77) 
CHEMBL2206837

>  <Molecule Name>  (77) 
nan

>  <Molecule Max Phase>  (77) 
0

>  <Molecular Weight>  (77) 
453.32

>  <#RO5 Violations>  (77) 
1.0

>  <AlogP>  (77) 
6.35

>  <Compound Key>  (77) 
JWH-422

>  <Smiles>  (77) 
CCCn1c(C)c(C(=O)c2ccc(I)c3ccccc23)c4ccccc14

>  <Standard Type>  (77) 
Ki

>  <Standard Relation>  (77) 
'='

>  <Standard Value>  (77) 
20.0

>  <Standard Units>  (77) 
nM

>  <pChEMBL Value>  (77) 
7.7

>  <Data Validity Comment>  (77) 
nan

>  <Comment>  (77) 
nan

>  <Uo Units>  (77) 
UO_0000065

>  <Ligand Efficiency BEI>  (77) 
16.98

>  <Ligand Efficiency LE>  (77) 
0.4

>  <Ligand Efficiency LLE>  (77) 
1.35

>  <Ligand Efficiency SEI>  (77) 
35.0

>  <Potential Duplicate>  (77) 
False

>  <Assay ChEMBL ID>  (77) 
CHEMBL2210670

>  <Assay Description>  (77) 
Displacement of [3H]CP55940 from human CB2 receptor expressed in CHO cells after 1 hr by liquid scintillation spectrophotometry

>  <Assay Type>  (77) 
B

>  <BAO Format ID>  (77) 
BAO_0000219

>  <BAO Label>  (77) 
cell-based format

>  <Assay Organism>  (77) 
Homo sapiens

>  <Assay Tissue ChEMBL ID>  (77) 
nan

>  <Assay Tissue Name>  (77) 
nan

>  <Assay Cell Type>  (77) 
CHO

>  <Assay Subcellular Fraction>  (77) 
nan

>  <Target ChEMBL ID>  (77) 
CHEMBL253

>  <Target Name>  (77) 
Cannabinoid CB2 receptor

>  <Target Organism>  (77) 
Homo sapiens

>  <Target Type>  (77) 
SINGLE PROTEIN

>  <Document ChEMBL ID>  (77) 
CHEMBL2203189

>  <Source ID>  (77) 
1

>  <Source Description>  (77) 
Scientific Literature

>  <Document Journal>  (77) 
Bioorg. Med. Chem.

>  <Document Year>  (77) 
2012.0

>  <Cell ChEMBL ID>  (77) 
CHEMBL3308072

>  <Confidence Score>  (77) 
9

>  <pKi>  (77) 
7.699

>  <preds pKi>  (77) 
7.623

>  <CB2_pKi>  (77) 
7.70

$$$$

     RDKit          2D

 27 30  0  0  0  0  0  0  0  0999 V2000
    1.2989   -1.1351    0.0000 C   0  0  0  0  0  0  0  0  0  0  0  0
    1.2989   -1.9601    0.0000 C   0  0  0  0  0  0  0  0  0  0  0  0
    1.9664   -2.4450    0.0000 C   0  0  0  0  0  0  0  0  0  0  0  0
    1.7114   -3.2296    0.0000 N   0  0  0  0  0  0  0  0  0  0  0  0
    0.8864   -3.2296    0.0000 N   0  0  0  0  0  0  0  0  0  0  0  0
    0.4015   -3.8971    0.0000 C   0  0  0  0  0  0  0  0  0  0  0  0
    0.7371   -4.6507    0.0000 C   0  0  0  0  0  0  0  0  0  0  0  0
    0.2522   -5.3182    0.0000 C   0  0  0  0  0  0  0  0  0  0  0  0
   -0.5683   -5.2319    0.0000 C   0  0  0  0  0  0  0  0  0  0  0  0
   -0.9039   -4.4783    0.0000 C   0  0  0  0  0  0  0  0  0  0  0  0
   -0.4190   -3.8108    0.0000 C   0  0  0  0  0  0  0  0  0  0  0  0
    0.6315   -2.4450    0.0000 C   0  0  0  0  0  0  0  0  0  0  0  0
   -0.1531   -2.1901    0.0000 C   0  0  0  0  0  0  0  0  0  0  0  0
   -0.7662   -2.7421    0.0000 C   0  0  0  0  0  0  0  0  0  0  0  0
   -1.5508   -2.4871    0.0000 C   0  0  0  0  0  0  0  0  0  0  0  0
   -1.7224   -1.6802    0.0000 C   0  0  0  0  0  0  0  0  0  0  0  0
   -1.1093   -1.1281    0.0000 C   0  0  0  0  0  0  0  0  0  0  0  0
   -0.3246   -1.3831    0.0000 C   0  0  0  0  0  0  0  0  0  0  0  0
    2.7510   -2.1901    0.0000 C   0  0  0  0  0  0  0  0  0  0  0  0
    3.3641   -2.7421    0.0000 O   0  0  0  0  0  0  0  0  0  0  0  0
    2.9225   -1.3831    0.0000 N   0  0  0  0  0  0  0  0  0  0  0  0
    3.7071   -1.1281    0.0000 N   0  0  0  0  0  0  0  0  0  0  0  0
    3.8787   -0.3212    0.0000 C   0  0  0  0  0  0  0  0  0  0  0  0
    4.6633   -0.0662    0.0000 C   0  0  0  0  0  0  0  0  0  0  0  0
    5.2764   -0.6183    0.0000 C   0  0  0  0  0  0  0  0  0  0  0  0
    5.1049   -1.4252    0.0000 C   0  0  0  0  0  0  0  0  0  0  0  0
    4.3202   -1.6802    0.0000 C   0  0  0  0  0  0  0  0  0  0  0  0
  1  2  1  0
  2  3  1  0
  3  4  2  0
  4  5  1  0
  5  6  1  0
  6  7  2  0
  7  8  1  0
  8  9  2  0
  9 10  1  0
 10 11  2  0
  5 12  1  0
 12 13  1  0
 13 14  2  0
 14 15  1  0
 15 16  2  0
 16 17  1  0
 17 18  2  0
  3 19  1  0
 19 20  2  0
 19 21  1  0
 21 22  1  0
 22 23  1  0
 23 24  1  0
 24 25  1  0
 25 26  1  0
 26 27  1  0
 12  2  2  0
 11  6  1  0
 18 13  1  0
 27 22  1  0
M  END
>  <Molecule ChEMBL ID>  (78) 
CHEMBL2347048

>  <Molecule Name>  (78) 
nan

>  <Molecule Max Phase>  (78) 
0

>  <Molecular Weight>  (78) 
360.46

>  <#RO5 Violations>  (78) 
0.0

>  <AlogP>  (78) 
3.98

>  <Compound Key>  (78) 
8f

>  <Smiles>  (78) 
Cc1c(nn(c2ccccc2)c1c3ccccc3)C(=O)NN4CCCCC4

>  <Standard Type>  (78) 
Ki

>  <Standard Relation>  (78) 
'='

>  <Standard Value>  (78) 
18220.0

>  <Standard Units>  (78) 
nM

>  <pChEMBL Value>  (78) 
4.74

>  <Data Validity Comment>  (78) 
nan

>  <Comment>  (78) 
nan

>  <Uo Units>  (78) 
UO_0000065

>  <Ligand Efficiency BEI>  (78) 
13.15

>  <Ligand Efficiency LE>  (78) 
0.24

>  <Ligand Efficiency LLE>  (78) 
0.76

>  <Ligand Efficiency SEI>  (78) 
9.45

>  <Potential Duplicate>  (78) 
False

>  <Assay ChEMBL ID>  (78) 
CHEMBL2353264

>  <Assay Description>  (78) 
Displacement of [3H]-CP55940 from human CB2 receptor after 90 mins by liquid scintillation spectrophotometer analysis

>  <Assay Type>  (78) 
B

>  <BAO Format ID>  (78) 
BAO_0000357

>  <BAO Label>  (78) 
single protein format

>  <Assay Organism>  (78) 
Homo sapiens

>  <Assay Tissue ChEMBL ID>  (78) 
nan

>  <Assay Tissue Name>  (78) 
nan

>  <Assay Cell Type>  (78) 
nan

>  <Assay Subcellular Fraction>  (78) 
nan

>  <Target ChEMBL ID>  (78) 
CHEMBL253

>  <Target Name>  (78) 
Cannabinoid CB2 receptor

>  <Target Organism>  (78) 
Homo sapiens

>  <Target Type>  (78) 
SINGLE PROTEIN

>  <Document ChEMBL ID>  (78) 
CHEMBL2346571

>  <Source ID>  (78) 
1

>  <Source Description>  (78) 
Scientific Literature

>  <Document Journal>  (78) 
Bioorg. Med. Chem.

>  <Document Year>  (78) 
2013.0

>  <Cell ChEMBL ID>  (78) 
nan

>  <Confidence Score>  (78) 
9

>  <pKi>  (78) 
4.739

>  <preds pKi>  (78) 
5.837

>  <CB2_pKi>  (78) 
4.74

$$$$

     RDKit          2D

 29 32  0  0  0  0  0  0  0  0999 V2000
    1.3234    2.9059    0.0000 C   0  0  0  0  0  0  0  0  0  0  0  0
    1.3234    2.0809    0.0000 C   0  0  0  0  0  0  0  0  0  0  0  0
    1.9908    1.5960    0.0000 C   0  0  0  0  0  0  0  0  0  0  0  0
    1.7359    0.8114    0.0000 N   0  0  0  0  0  0  0  0  0  0  0  0
    0.9109    0.8114    0.0000 N   0  0  0  0  0  0  0  0  0  0  0  0
    0.4259    0.1439    0.0000 C   0  0  0  0  0  0  0  0  0  0  0  0
   -0.3945    0.2302    0.0000 C   0  0  0  0  0  0  0  0  0  0  0  0
   -0.8795   -0.4373    0.0000 C   0  0  0  0  0  0  0  0  0  0  0  0
   -0.5439   -1.1910    0.0000 C   0  0  0  0  0  0  0  0  0  0  0  0
   -1.0288   -1.8584    0.0000 Cl  0  0  0  0  0  0  0  0  0  0  0  0
    0.2766   -1.2772    0.0000 C   0  0  0  0  0  0  0  0  0  0  0  0
    0.7615   -0.6098    0.0000 C   0  0  0  0  0  0  0  0  0  0  0  0
    1.5820   -0.6960    0.0000 Cl  0  0  0  0  0  0  0  0  0  0  0  0
    0.6559    1.5960    0.0000 C   0  0  0  0  0  0  0  0  0  0  0  0
   -0.1287    1.8509    0.0000 N   0  0  0  0  0  0  0  0  0  0  0  0
   -0.7961    1.3660    0.0000 C   0  0  0  0  0  0  0  0  0  0  0  0
   -1.4636    1.8509    0.0000 C   0  0  0  0  0  0  0  0  0  0  0  0
   -1.2086    2.6355    0.0000 C   0  0  0  0  0  0  0  0  0  0  0  0
   -0.3836    2.6355    0.0000 C   0  0  0  0  0  0  0  0  0  0  0  0
    2.7754    1.8509    0.0000 C   0  0  0  0  0  0  0  0  0  0  0  0
    3.3885    1.2989    0.0000 O   0  0  0  0  0  0  0  0  0  0  0  0
    2.9470    2.6579    0.0000 N   0  0  0  0  0  0  0  0  0  0  0  0
    3.7316    2.9128    0.0000 C   0  0  0  0  0  0  0  0  0  0  0  0
    3.8423    3.7304    0.0000 C   0  0  0  0  0  0  0  0  0  0  0  0
    4.5505    4.1535    0.0000 C   0  0  0  0  0  0  0  0  0  0  0  0
    5.3229    3.8636    0.0000 C   0  0  0  0  0  0  0  0  0  0  0  0
    5.5779    3.0790    0.0000 C   0  0  0  0  0  0  0  0  0  0  0  0
    5.1234    2.3905    0.0000 C   0  0  0  0  0  0  0  0  0  0  0  0
    4.3017    2.3165    0.0000 C   0  0  0  0  0  0  0  0  0  0  0  0
  1  2  1  0
  2  3  1  0
  3  4  2  0
  4  5  1  0
  5  6  1  0
  6  7  2  0
  7  8  1  0
  8  9  2  0
  9 10  1  0
  9 11  1  0
 11 12  2  0
 12 13  1  0
  5 14  1  0
 14 15  1  0
 15 16  1  0
 16 17  2  0
 17 18  1  0
 18 19  2  0
  3 20  1  0
 20 21  2  0
 20 22  1  0
 22 23  1  0
 23 24  1  0
 24 25  1  0
 25 26  1  0
 26 27  1  0
 27 28  1  0
 28 29  1  0
 14  2  2  0
 12  6  1  0
 19 15  1  0
 29 23  1  0
M  END
>  <Molecule ChEMBL ID>  (79) 
CHEMBL572887

>  <Molecule Name>  (79) 
nan

>  <Molecule Max Phase>  (79) 
0

>  <Molecular Weight>  (79) 
431.37

>  <#RO5 Violations>  (79) 
1.0

>  <AlogP>  (79) 
5.73

>  <Compound Key>  (79) 
14

>  <Smiles>  (79) 
Cc1c(nn(c2ccc(Cl)cc2Cl)c1n3cccc3)C(=O)NC4CCCCCC4

>  <Standard Type>  (79) 
Ki

>  <Standard Relation>  (79) 
'='

>  <Standard Value>  (79) 
20.0

>  <Standard Units>  (79) 
nM

>  <pChEMBL Value>  (79) 
7.7

>  <Data Validity Comment>  (79) 
nan

>  <Comment>  (79) 
nan

>  <Uo Units>  (79) 
UO_0000065

>  <Ligand Efficiency BEI>  (79) 
17.85

>  <Ligand Efficiency LE>  (79) 
0.36

>  <Ligand Efficiency LLE>  (79) 
1.97

>  <Ligand Efficiency SEI>  (79) 
14.85

>  <Potential Duplicate>  (79) 
False

>  <Assay ChEMBL ID>  (79) 
CHEMBL1049259

>  <Assay Description>  (79) 
Displacement of [3H]CP-55940 from human recombinant CB2 receptor expressed in HEK cells

>  <Assay Type>  (79) 
B

>  <BAO Format ID>  (79) 
BAO_0000219

>  <BAO Label>  (79) 
cell-based format

>  <Assay Organism>  (79) 
Homo sapiens

>  <Assay Tissue ChEMBL ID>  (79) 
nan

>  <Assay Tissue Name>  (79) 
nan

>  <Assay Cell Type>  (79) 
HEK293

>  <Assay Subcellular Fraction>  (79) 
nan

>  <Target ChEMBL ID>  (79) 
CHEMBL253

>  <Target Name>  (79) 
Cannabinoid CB2 receptor

>  <Target Organism>  (79) 
Homo sapiens

>  <Target Type>  (79) 
SINGLE PROTEIN

>  <Document ChEMBL ID>  (79) 
CHEMBL1154113

>  <Source ID>  (79) 
1

>  <Source Description>  (79) 
Scientific Literature

>  <Document Journal>  (79) 
Bioorg. Med. Chem.

>  <Document Year>  (79) 
2009.0

>  <Cell ChEMBL ID>  (79) 
CHEMBL3307715

>  <Confidence Score>  (79) 
9

>  <pKi>  (79) 
7.699

>  <preds pKi>  (79) 
7.630

>  <CB2_pKi>  (79) 
7.70

$$$$

     RDKit          2D

 28 30  0  0  0  0  0  0  0  0999 V2000
   -1.9061   -3.1347    0.0000 C   0  0  0  0  0  0  0  0  0  0  0  0
   -1.9061   -2.3097    0.0000 C   0  0  0  0  0  0  0  0  0  0  0  0
   -2.6206   -1.8972    0.0000 C   0  0  0  0  0  0  0  0  0  0  0  0
   -2.6206   -1.0722    0.0000 C   0  0  0  0  0  0  0  0  0  0  0  0
   -1.9061   -0.6597    0.0000 C   0  0  0  0  0  0  0  0  0  0  0  0
   -1.1917   -1.0722    0.0000 C   0  0  0  0  0  0  0  0  0  0  0  0
   -1.1917   -1.8972    0.0000 C   0  0  0  0  0  0  0  0  0  0  0  0
   -1.9061    0.1653    0.0000 C   0  0  0  0  0  0  0  0  0  0  0  0
   -2.6206    0.5778    0.0000 N   0  0  0  0  0  0  0  0  0  0  0  0
   -3.3351    0.1653    0.0000 C   0  0  0  0  0  0  0  0  0  0  0  0
   -3.3351   -0.6597    0.0000 O   0  0  0  0  0  0  0  0  0  0  0  0
   -4.0496    0.5778    0.0000 C   0  0  0  0  0  0  0  0  0  0  0  0
   -4.7640    0.1653    0.0000 C   0  0  0  0  0  0  0  0  0  0  0  0
   -4.7640   -0.6597    0.0000 C   0  0  0  0  0  0  0  0  0  0  0  0
   -5.4785   -1.0722    0.0000 C   0  0  0  0  0  0  0  0  0  0  0  0
   -6.1930   -0.6597    0.0000 C   0  0  0  0  0  0  0  0  0  0  0  0
   -6.1930    0.1653    0.0000 C   0  0  0  0  0  0  0  0  0  0  0  0
   -5.4785    0.5778    0.0000 C   0  0  0  0  0  0  0  0  0  0  0  0
   -1.1917    0.5778    0.0000 N   0  0  0  0  0  0  0  0  0  0  0  0
   -0.4772    0.1653    0.0000 C   0  0  0  0  0  0  0  0  0  0  0  0
   -0.4772   -0.6597    0.0000 O   0  0  0  0  0  0  0  0  0  0  0  0
    0.2373    0.5778    0.0000 C   0  0  0  0  0  0  0  0  0  0  0  0
    0.9517    0.1653    0.0000 C   0  0  0  0  0  0  0  0  0  0  0  0
    1.6662    0.5778    0.0000 C   0  0  0  0  0  0  0  0  0  0  0  0
    2.3807    0.1653    0.0000 C   0  0  0  0  0  0  0  0  0  0  0  0
    2.3807   -0.6597    0.0000 C   0  0  0  0  0  0  0  0  0  0  0  0
    1.6662   -1.0722    0.0000 C   0  0  0  0  0  0  0  0  0  0  0  0
    0.9517   -0.6597    0.0000 C   0  0  0  0  0  0  0  0  0  0  0  0
  1  2  1  0
  2  3  2  0
  3  4  1  0
  4  5  2  0
  5  6  1  0
  6  7  2  0
  5  8  1  0
  8  9  1  0
  9 10  1  0
 10 11  2  0
 10 12  1  0
 12 13  1  0
 13 14  2  0
 14 15  1  0
 15 16  2  0
 16 17  1  0
 17 18  2  0
  8 19  1  0
 19 20  1  0
 20 21  2  0
 20 22  1  0
 22 23  1  0
 23 24  2  0
 24 25  1  0
 25 26  2  0
 26 27  1  0
 27 28  2  0
  7  2  1  0
 18 13  1  0
 28 23  1  0
M  END
>  <Molecule ChEMBL ID>  (80) 
CHEMBL2179762

>  <Molecule Name>  (80) 
nan

>  <Molecule Max Phase>  (80) 
0

>  <Molecular Weight>  (80) 
372.47

>  <#RO5 Violations>  (80) 
0.0

>  <AlogP>  (80) 
3.71

>  <Compound Key>  (80) 
17

>  <Smiles>  (80) 
Cc1ccc(cc1)C(NC(=O)Cc2ccccc2)NC(=O)Cc3ccccc3

>  <Standard Type>  (80) 
Ki

>  <Standard Relation>  (80) 
'='

>  <Standard Value>  (80) 
494.0

>  <Standard Units>  (80) 
nM

>  <pChEMBL Value>  (80) 
6.31

>  <Data Validity Comment>  (80) 
nan

>  <Comment>  (80) 
nan

>  <Uo Units>  (80) 
UO_0000065

>  <Ligand Efficiency BEI>  (80) 
16.93

>  <Ligand Efficiency LE>  (80) 
0.31

>  <Ligand Efficiency LLE>  (80) 
2.6

>  <Ligand Efficiency SEI>  (80) 
10.84

>  <Potential Duplicate>  (80) 
False

>  <Assay ChEMBL ID>  (80) 
CHEMBL2183177

>  <Assay Description>  (80) 
Displacement of [3H]CP55940 from human CB2 receptor expressed in CHO cells incubated for 1 hr

>  <Assay Type>  (80) 
B

>  <BAO Format ID>  (80) 
BAO_0000219

>  <BAO Label>  (80) 
cell-based format

>  <Assay Organism>  (80) 
Homo sapiens

>  <Assay Tissue ChEMBL ID>  (80) 
nan

>  <Assay Tissue Name>  (80) 
nan

>  <Assay Cell Type>  (80) 
CHO

>  <Assay Subcellular Fraction>  (80) 
nan

>  <Target ChEMBL ID>  (80) 
CHEMBL253

>  <Target Name>  (80) 
Cannabinoid CB2 receptor

>  <Target Organism>  (80) 
Homo sapiens

>  <Target Type>  (80) 
SINGLE PROTEIN

>  <Document ChEMBL ID>  (80) 
CHEMBL2177038

>  <Source ID>  (80) 
1

>  <Source Description>  (80) 
Scientific Literature

>  <Document Journal>  (80) 
J. Med. Chem.

>  <Document Year>  (80) 
2012.0

>  <Cell ChEMBL ID>  (80) 
CHEMBL3308072

>  <Confidence Score>  (80) 
9

>  <pKi>  (80) 
6.306

>  <preds pKi>  (80) 
5.456

>  <CB2_pKi>  (80) 
6.31

$$$$

     RDKit          2D

 32 36  0  0  0  0  0  0  0  0999 V2000
    1.0584    2.1306    0.0000 C   0  0  0  0  0  0  0  0  0  0  0  0
    1.7646    1.7041    0.0000 C   0  0  0  0  0  0  0  0  0  0  0  0
    1.7484    0.8793    0.0000 S   0  0  0  0  0  0  0  0  0  0  0  0
    0.9235    0.8956    0.0000 O   0  0  0  0  0  0  0  0  0  0  0  0
    2.5732    0.8630    0.0000 O   0  0  0  0  0  0  0  0  0  0  0  0
    1.7321    0.0545    0.0000 N   0  0  0  0  0  0  0  0  0  0  0  0
    2.3898   -0.4435    0.0000 C   0  0  0  0  0  0  0  0  0  0  0  0
    3.2147   -0.4598    0.0000 C   0  0  0  0  0  0  0  0  0  0  0  0
    3.4541   -1.2493    0.0000 N   0  0  0  0  0  0  0  0  0  0  0  0
    2.7772   -1.7210    0.0000 C   0  0  0  0  0  0  0  0  0  0  0  0
    2.1195   -1.2230    0.0000 C   0  0  0  0  0  0  0  0  0  0  0  0
    1.2947   -1.2067    0.0000 C   0  0  0  0  0  0  0  0  0  0  0  0
    0.7306   -1.8088    0.0000 C   0  0  0  0  0  0  0  0  0  0  0  0
   -0.0728   -1.6214    0.0000 C   0  0  0  0  0  0  0  0  0  0  0  0
   -0.3122   -0.8319    0.0000 C   0  0  0  0  0  0  0  0  0  0  0  0
    0.2518   -0.2298    0.0000 C   0  0  0  0  0  0  0  0  0  0  0  0
    1.0552   -0.4172    0.0000 C   0  0  0  0  0  0  0  0  0  0  0  0
   -0.6368   -2.2235    0.0000 C   0  0  0  0  0  0  0  0  0  0  0  0
   -0.3974   -3.0130    0.0000 O   0  0  0  0  0  0  0  0  0  0  0  0
   -1.4402   -2.0361    0.0000 N   0  0  0  0  0  0  0  0  0  0  0  0
   -2.0043   -2.6382    0.0000 C   0  0  0  0  0  0  0  0  0  0  0  0
   -2.8077   -2.4508    0.0000 C   0  0  0  0  0  0  0  0  0  0  0  0
   -3.0471   -1.6613    0.0000 C   0  0  0  0  0  0  0  0  0  0  0  0
   -3.8505   -1.4739    0.0000 C   0  0  0  0  0  0  0  0  0  0  0  0
   -2.4831   -1.0592    0.0000 C   0  0  0  0  0  0  0  0  0  0  0  0
   -1.6797   -1.2466    0.0000 C   0  0  0  0  0  0  0  0  0  0  0  0
    4.2336   -1.5196    0.0000 C   0  0  0  0  0  0  0  0  0  0  0  0
    4.8574   -0.9798    0.0000 C   0  0  0  0  0  0  0  0  0  0  0  0
    5.6369   -1.2502    0.0000 C   0  0  0  0  0  0  0  0  0  0  0  0
    5.7924   -2.0604    0.0000 O   0  0  0  0  0  0  0  0  0  0  0  0
    5.1686   -2.6002    0.0000 C   0  0  0  0  0  0  0  0  0  0  0  0
    4.3891   -2.3298    0.0000 C   0  0  0  0  0  0  0  0  0  0  0  0
  1  2  1  0
  2  3  1  0
  3  4  2  0
  3  5  2  0
  3  6  1  0
  6  7  1  0
  7  8  1  0
  8  9  1  0
  9 10  1  0
 10 11  1  0
 11 12  1  0
 12 13  2  0
 13 14  1  0
 14 15  2  0
 15 16  1  0
 16 17  2  0
 14 18  1  0
 18 19  2  0
 18 20  1  0
 20 21  1  0
 21 22  1  0
 22 23  1  0
 23 24  1  0
 23 25  1  0
 25 26  1  0
  9 27  1  0
 27 28  1  0
 28 29  1  0
 29 30  1  0
 30 31  1  0
 31 32  1  0
 17  6  1  0
 11  7  2  0
 17 12  1  0
 26 20  1  0
 32 27  1  0
M  END
>  <Molecule ChEMBL ID>  (81) 
CHEMBL250194

>  <Molecule Name>  (81) 
nan

>  <Molecule Max Phase>  (81) 
0

>  <Molecular Weight>  (81) 
459.61

>  <#RO5 Violations>  (81) 
0.0

>  <AlogP>  (81) 
3.21

>  <Compound Key>  (81) 
51

>  <Smiles>  (81) 
CCS(=O)(=O)n1c2CN(Cc2c3cc(ccc13)C(=O)N4CCC(C)CC4)C5CCOCC5

>  <Standard Type>  (81) 
Ki

>  <Standard Relation>  (81) 
'='

>  <Standard Value>  (81) 
216.0

>  <Standard Units>  (81) 
nM

>  <pChEMBL Value>  (81) 
6.67

>  <Data Validity Comment>  (81) 
nan

>  <Comment>  (81) 
nan

>  <Uo Units>  (81) 
UO_0000065

>  <Ligand Efficiency BEI>  (81) 
14.5

>  <Ligand Efficiency LE>  (81) 
0.28

>  <Ligand Efficiency LLE>  (81) 
3.46

>  <Ligand Efficiency SEI>  (81) 
9.28

>  <Potential Duplicate>  (81) 
False

>  <Assay ChEMBL ID>  (81) 
CHEMBL924302

>  <Assay Description>  (81) 
Binding affinity to human CB2 receptor

>  <Assay Type>  (81) 
B

>  <BAO Format ID>  (81) 
BAO_0000357

>  <BAO Label>  (81) 
single protein format

>  <Assay Organism>  (81) 
Homo sapiens

>  <Assay Tissue ChEMBL ID>  (81) 
nan

>  <Assay Tissue Name>  (81) 
nan

>  <Assay Cell Type>  (81) 
nan

>  <Assay Subcellular Fraction>  (81) 
nan

>  <Target ChEMBL ID>  (81) 
CHEMBL253

>  <Target Name>  (81) 
Cannabinoid CB2 receptor

>  <Target Organism>  (81) 
Homo sapiens

>  <Target Type>  (81) 
SINGLE PROTEIN

>  <Document ChEMBL ID>  (81) 
CHEMBL1140510

>  <Source ID>  (81) 
1

>  <Source Description>  (81) 
Scientific Literature

>  <Document Journal>  (81) 
Bioorg. Med. Chem. Lett.

>  <Document Year>  (81) 
2007.0

>  <Cell ChEMBL ID>  (81) 
nan

>  <Confidence Score>  (81) 
9

>  <pKi>  (81) 
6.666

>  <preds pKi>  (81) 
7.704

>  <CB2_pKi>  (81) 
6.67

$$$$

     RDKit          2D

 27 31  0  0  0  0  0  0  0  0999 V2000
    0.4666    2.3919    0.0000 C   0  0  0  0  0  0  0  0  0  0  0  0
    0.4666    1.5669    0.0000 N   0  0  0  0  0  0  0  0  0  0  0  0
    1.1811    1.1544    0.0000 C   0  0  0  0  0  0  0  0  0  0  0  0
    1.1811    0.3294    0.0000 C   0  0  0  0  0  0  0  0  0  0  0  0
    0.4666   -0.0831    0.0000 N   0  0  0  0  0  0  0  0  0  0  0  0
   -0.2478    0.3294    0.0000 C   0  0  0  0  0  0  0  0  0  0  0  0
   -0.2478    1.1544    0.0000 C   0  0  0  0  0  0  0  0  0  0  0  0
    0.4666   -0.9081    0.0000 C   0  0  0  0  0  0  0  0  0  0  0  0
    1.1811   -1.3206    0.0000 N   0  0  0  0  0  0  0  0  0  0  0  0
    1.1811   -2.1456    0.0000 C   0  0  0  0  0  0  0  0  0  0  0  0
    1.8956   -2.5581    0.0000 C   0  0  0  0  0  0  0  0  0  0  0  0
    0.4666   -2.5581    0.0000 N   0  0  0  0  0  0  0  0  0  0  0  0
   -0.2478   -2.1456    0.0000 C   0  0  0  0  0  0  0  0  0  0  0  0
   -0.2478   -1.3206    0.0000 C   0  0  0  0  0  0  0  0  0  0  0  0
   -1.0325   -1.0656    0.0000 N   0  0  0  0  0  0  0  0  0  0  0  0
   -1.5174   -1.7331    0.0000 C   0  0  0  0  0  0  0  0  0  0  0  0
   -2.3424   -1.7331    0.0000 C   0  0  0  0  0  0  0  0  0  0  0  0
   -2.7549   -2.4475    0.0000 C   0  0  0  0  0  0  0  0  0  0  0  0
   -3.5799   -2.4475    0.0000 C   0  0  0  0  0  0  0  0  0  0  0  0
   -3.9924   -1.7331    0.0000 C   0  0  0  0  0  0  0  0  0  0  0  0
   -3.5799   -1.0186    0.0000 C   0  0  0  0  0  0  0  0  0  0  0  0
   -2.7549   -1.0186    0.0000 C   0  0  0  0  0  0  0  0  0  0  0  0
   -2.3424   -0.3041    0.0000 Cl  0  0  0  0  0  0  0  0  0  0  0  0
   -1.0325   -2.4005    0.0000 N   0  0  0  0  0  0  0  0  0  0  0  0
   -1.2874   -3.1851    0.0000 C   0  0  0  0  0  0  0  0  0  0  0  0
   -1.1159   -3.9921    0.0000 C   0  0  0  0  0  0  0  0  0  0  0  0
   -1.9005   -3.7372    0.0000 C   0  0  0  0  0  0  0  0  0  0  0  0
  1  2  1  0
  2  3  1  0
  3  4  1  0
  4  5  1  0
  5  6  1  0
  6  7  1  0
  5  8  1  0
  8  9  2  0
  9 10  1  0
 10 11  1  0
 10 12  2  0
 12 13  1  0
 13 14  2  0
 14 15  1  0
 15 16  2  0
 16 17  1  0
 17 18  2  0
 18 19  1  0
 19 20  2  0
 20 21  1  0
 21 22  2  0
 22 23  1  0
 16 24  1  0
 24 25  1  0
 25 26  1  0
 26 27  1  0
  7  2  1  0
 14  8  1  0
 24 13  1  0
 22 17  1  0
 27 25  1  0
M  END
>  <Molecule ChEMBL ID>  (82) 
CHEMBL3092897

>  <Molecule Name>  (82) 
nan

>  <Molecule Max Phase>  (82) 
0

>  <Molecular Weight>  (82) 
419.36

>  <#RO5 Violations>  (82) 
0.0

>  <AlogP>  (82) 
3.54

>  <Compound Key>  (82) 
23

>  <Smiles>  (82) 
Cl.CN1CCN(CC1)c2nc(C)nc3c2nc(c4ccccc4Cl)n3C5CC5

>  <Standard Type>  (82) 
Ki

>  <Standard Relation>  (82) 
'='

>  <Standard Value>  (82) 
13.7

>  <Standard Units>  (82) 
nM

>  <pChEMBL Value>  (82) 
7.86

>  <Data Validity Comment>  (82) 
nan

>  <Comment>  (82) 
nan

>  <Uo Units>  (82) 
UO_0000065

>  <Ligand Efficiency BEI>  (82) 
20.54

>  <Ligand Efficiency LE>  (82) 
0.4

>  <Ligand Efficiency LLE>  (82) 
4.32

>  <Ligand Efficiency SEI>  (82) 
15.7

>  <Potential Duplicate>  (82) 
False

>  <Assay ChEMBL ID>  (82) 
CHEMBL3096230

>  <Assay Description>  (82) 
Displacement of [3H]-CP-55940 from human CB2 receptor expressed in CHO cells after 90 mins

>  <Assay Type>  (82) 
B

>  <BAO Format ID>  (82) 
BAO_0000219

>  <BAO Label>  (82) 
cell-based format

>  <Assay Organism>  (82) 
Homo sapiens

>  <Assay Tissue ChEMBL ID>  (82) 
nan

>  <Assay Tissue Name>  (82) 
nan

>  <Assay Cell Type>  (82) 
CHO

>  <Assay Subcellular Fraction>  (82) 
nan

>  <Target ChEMBL ID>  (82) 
CHEMBL253

>  <Target Name>  (82) 
Cannabinoid CB2 receptor

>  <Target Organism>  (82) 
Homo sapiens

>  <Target Type>  (82) 
SINGLE PROTEIN

>  <Document ChEMBL ID>  (82) 
CHEMBL3091283

>  <Source ID>  (82) 
1

>  <Source Description>  (82) 
Scientific Literature

>  <Document Journal>  (82) 
J. Med. Chem.

>  <Document Year>  (82) 
2013.0

>  <Cell ChEMBL ID>  (82) 
CHEMBL3308072

>  <Confidence Score>  (82) 
9

>  <pKi>  (82) 
7.863

>  <preds pKi>  (82) 
7.432

>  <CB2_pKi>  (82) 
7.86

$$$$

     RDKit          2D

 29 34  0  0  0  0  0  0  0  0999 V2000
    0.5512    0.0746    0.0000 C   0  0  0  0  0  0  0  0  0  0  0  0
   -0.1633   -0.3379    0.0000 C   0  0  0  0  0  0  0  0  0  0  0  0
   -0.1633   -1.1629    0.0000 C   0  0  0  0  0  0  0  0  0  0  0  0
    0.5512   -1.5754    0.0000 C   0  0  0  0  0  0  0  0  0  0  0  0
    0.5512   -2.4004    0.0000 O   0  0  0  0  0  0  0  0  0  0  0  0
   -0.1633   -2.8129    0.0000 C   0  0  0  0  0  0  0  0  0  0  0  0
   -0.1633   -3.6379    0.0000 C   0  0  0  0  0  0  0  0  0  0  0  0
   -0.8778   -4.0504    0.0000 C   0  0  0  0  0  0  0  0  0  0  0  0
   -1.5923   -3.6379    0.0000 C   0  0  0  0  0  0  0  0  0  0  0  0
   -1.5923   -2.8129    0.0000 C   0  0  0  0  0  0  0  0  0  0  0  0
   -2.3067   -2.4004    0.0000 C   0  0  0  0  0  0  0  0  0  0  0  0
   -3.0212   -2.8129    0.0000 O   0  0  0  0  0  0  0  0  0  0  0  0
   -2.3067   -1.5754    0.0000 C   0  0  0  0  0  0  0  0  0  0  0  0
   -1.5923   -1.1629    0.0000 C   0  0  0  0  0  0  0  0  0  0  0  0
   -0.8778   -1.5754    0.0000 N   0  0  0  0  0  0  0  0  0  0  0  0
   -0.8778   -2.4004    0.0000 C   0  0  0  0  0  0  0  0  0  0  0  0
   -3.0212   -1.1629    0.0000 C   0  0  0  0  0  0  0  0  0  0  0  0
   -3.7357   -1.5754    0.0000 O   0  0  0  0  0  0  0  0  0  0  0  0
   -3.0212   -0.3379    0.0000 N   0  0  0  0  0  0  0  0  0  0  0  0
   -3.7357    0.0746    0.0000 C   0  0  0  0  0  0  0  0  0  0  0  0
   -4.3012    0.6752    0.0000 C   0  0  0  0  0  0  0  0  0  0  0  0
   -4.1496    1.4862    0.0000 C   0  0  0  0  0  0  0  0  0  0  0  0
   -5.0344    1.6952    0.0000 C   0  0  0  0  0  0  0  0  0  0  0  0
   -5.7516    1.4848    0.0000 C   0  0  0  0  0  0  0  0  0  0  0  0
   -5.9033    0.6738    0.0000 C   0  0  0  0  0  0  0  0  0  0  0  0
   -5.3377    0.0732    0.0000 C   0  0  0  0  0  0  0  0  0  0  0  0
   -4.6205    0.2835    0.0000 C   0  0  0  0  0  0  0  0  0  0  0  0
   -4.4689    1.0944    0.0000 C   0  0  0  0  0  0  0  0  0  0  0  0
   -5.0184    0.4649    0.0000 C   0  0  0  0  0  0  0  0  0  0  0  0
  1  2  1  0
  2  3  1  0
  3  4  1  0
  4  5  1  0
  5  6  1  0
  6  7  1  0
  7  8  2  0
  8  9  1  0
  9 10  2  0
 10 11  1  0
 11 12  2  0
 11 13  1  0
 13 14  2  0
 14 15  1  0
 15 16  1  0
 13 17  1  0
 17 18  2  0
 17 19  1  0
 19 20  1  0
 20 21  1  0
 21 22  1  0
 22 23  1  0
 23 24  1  0
 24 25  1  0
 25 26  1  0
 26 27  1  0
 27 28  1  0
 25 29  1  0
 15  3  1  0
 16  6  2  0
 16 10  1  0
 27 20  1  0
 29 21  1  0
 28 23  1  0
M  END
>  <Molecule ChEMBL ID>  (83) 
CHEMBL2163930

>  <Molecule Name>  (83) 
nan

>  <Molecule Max Phase>  (83) 
0

>  <Molecular Weight>  (83) 
392.5

>  <#RO5 Violations>  (83) 
0.0

>  <AlogP>  (83) 
3.9

>  <Compound Key>  (83) 
37

>  <Smiles>  (83) 
CCC1COc2cccc3C(=O)C(=CN1c23)C(=O)NC4C5CC6CC(CC4C6)C5

>  <Standard Type>  (83) 
Ki

>  <Standard Relation>  (83) 
'='

>  <Standard Value>  (83) 
13.2

>  <Standard Units>  (83) 
nM

>  <pChEMBL Value>  (83) 
7.88

>  <Data Validity Comment>  (83) 
nan

>  <Comment>  (83) 
nan

>  <Uo Units>  (83) 
UO_0000065

>  <Ligand Efficiency BEI>  (83) 
20.07

>  <Ligand Efficiency LE>  (83) 
0.37

>  <Ligand Efficiency LLE>  (83) 
3.98

>  <Ligand Efficiency SEI>  (83) 
13.06

>  <Potential Duplicate>  (83) 
False

>  <Assay ChEMBL ID>  (83) 
CHEMBL2169620

>  <Assay Description>  (83) 
Displacement of [3H]CP-55940 from human recombinant CB2 receptor expressed in CHO cell membranes incubated for 60 mins by scintillation counting

>  <Assay Type>  (83) 
B

>  <BAO Format ID>  (83) 
BAO_0000219

>  <BAO Label>  (83) 
cell-based format

>  <Assay Organism>  (83) 
Homo sapiens

>  <Assay Tissue ChEMBL ID>  (83) 
nan

>  <Assay Tissue Name>  (83) 
nan

>  <Assay Cell Type>  (83) 
CHO

>  <Assay Subcellular Fraction>  (83) 
nan

>  <Target ChEMBL ID>  (83) 
CHEMBL253

>  <Target Name>  (83) 
Cannabinoid CB2 receptor

>  <Target Organism>  (83) 
Homo sapiens

>  <Target Type>  (83) 
SINGLE PROTEIN

>  <Document ChEMBL ID>  (83) 
CHEMBL2163236

>  <Source ID>  (83) 
1

>  <Source Description>  (83) 
Scientific Literature

>  <Document Journal>  (83) 
J. Med. Chem.

>  <Document Year>  (83) 
2012.0

>  <Cell ChEMBL ID>  (83) 
CHEMBL3308072

>  <Confidence Score>  (83) 
9

>  <pKi>  (83) 
7.879

>  <preds pKi>  (83) 
7.566

>  <CB2_pKi>  (83) 
7.88

$$$$

     RDKit          2D

 30 32  0  0  0  0  0  0  0  0999 V2000
    1.8923    5.5822    0.0000 C   0  0  0  0  0  0  0  0  0  0  0  0
    2.6067    5.1697    0.0000 C   0  0  0  0  0  0  0  0  0  0  0  0
    2.6067    4.3447    0.0000 C   0  0  0  0  0  0  0  0  0  0  0  0
    3.3212    3.9322    0.0000 C   0  0  0  0  0  0  0  0  0  0  0  0
    3.3212    3.1072    0.0000 C   0  0  0  0  0  0  0  0  0  0  0  0
    4.0357    2.6947    0.0000 C   0  0  0  0  0  0  0  0  0  0  0  0
    4.0357    1.8697    0.0000 C   0  0  0  0  0  0  0  0  0  0  0  0
    3.3212    1.4572    0.0000 C   0  0  0  0  0  0  0  0  0  0  0  0
    2.6067    1.8697    0.0000 C   0  0  0  0  0  0  0  0  0  0  0  0
    1.8923    1.4572    0.0000 C   0  0  0  0  0  0  0  0  0  0  0  0
    1.8923    0.6322    0.0000 O   0  0  0  0  0  0  0  0  0  0  0  0
    1.1778    1.8697    0.0000 N   0  0  0  0  0  0  0  0  0  0  0  0
    0.4633    1.4572    0.0000 C   0  0  0  0  0  0  0  0  0  0  0  0
    0.5250    0.6346    0.0000 C   0  0  0  0  0  0  0  0  0  0  0  0
   -0.0798    0.0734    0.0000 C   0  0  0  0  0  0  0  0  0  0  0  0
   -0.8956    0.1964    0.0000 C   0  0  0  0  0  0  0  0  0  0  0  0
   -1.3081    0.9108    0.0000 C   0  0  0  0  0  0  0  0  0  0  0  0
   -1.0067    1.6788    0.0000 C   0  0  0  0  0  0  0  0  0  0  0  0
   -0.2183    1.9220    0.0000 C   0  0  0  0  0  0  0  0  0  0  0  0
    2.6067    2.6947    0.0000 C   0  0  0  0  0  0  0  0  0  0  0  0
    1.8923    3.1072    0.0000 O   0  0  0  0  0  0  0  0  0  0  0  0
    1.8923    3.9322    0.0000 C   0  0  0  0  0  0  0  0  0  0  0  0
    4.7502    1.4572    0.0000 C   0  0  0  0  0  0  0  0  0  0  0  0
    5.4646    1.8697    0.0000 C   0  0  0  0  0  0  0  0  0  0  0  0
    6.1791    1.4572    0.0000 C   0  0  0  0  0  0  0  0  0  0  0  0
    6.1791    0.6322    0.0000 C   0  0  0  0  0  0  0  0  0  0  0  0
    6.8936    0.2197    0.0000 O   0  0  0  0  0  0  0  0  0  0  0  0
    7.6080    0.6322    0.0000 C   0  0  0  0  0  0  0  0  0  0  0  0
    5.4646    0.2197    0.0000 C   0  0  0  0  0  0  0  0  0  0  0  0
    4.7502    0.6322    0.0000 C   0  0  0  0  0  0  0  0  0  0  0  0
  1  2  1  0
  2  3  1  0
  3  4  1  0
  4  5  1  0
  5  6  2  0
  6  7  1  0
  7  8  2  0
  8  9  1  0
  9 10  1  0
 10 11  2  0
 10 12  1  0
 12 13  1  0
 13 14  1  0
 14 15  1  0
 15 16  1  0
 16 17  1  0
 17 18  1  0
 18 19  1  0
  9 20  2  0
 20 21  1  0
 21 22  1  0
  7 23  1  0
 23 24  2  0
 24 25  1  0
 25 26  2  0
 26 27  1  0
 27 28  1  0
 26 29  1  0
 29 30  2  0
 20  5  1  0
 19 13  1  0
 30 23  1  0
M  END
>  <Molecule ChEMBL ID>  (84) 
CHEMBL3397520

>  <Molecule Name>  (84) 
nan

>  <Molecule Max Phase>  (84) 
0

>  <Molecular Weight>  (84) 
409.57

>  <#RO5 Violations>  (84) 
1.0

>  <AlogP>  (84) 
6.17

>  <Compound Key>  (84) 
10

>  <Smiles>  (84) 
CCCCc1cc(cc(C(=O)NC2CCCCCC2)c1OC)c3ccc(OC)cc3

>  <Standard Type>  (84) 
Ki

>  <Standard Relation>  (84) 
'='

>  <Standard Value>  (84) 
11.48

>  <Standard Units>  (84) 
nM

>  <pChEMBL Value>  (84) 
7.94

>  <Data Validity Comment>  (84) 
nan

>  <Comment>  (84) 
nan

>  <Uo Units>  (84) 
UO_0000065

>  <Ligand Efficiency BEI>  (84) 
19.39

>  <Ligand Efficiency LE>  (84) 
0.36

>  <Ligand Efficiency LLE>  (84) 
1.77

>  <Ligand Efficiency SEI>  (84) 
16.69

>  <Potential Duplicate>  (84) 
False

>  <Assay ChEMBL ID>  (84) 
CHEMBL3399659

>  <Assay Description>  (84) 
Displacement of [3H]CP55,940 from human recombinant CB2 receptor expressed in HEK293 cell membranes after 90 mins

>  <Assay Type>  (84) 
B

>  <BAO Format ID>  (84) 
BAO_0000219

>  <BAO Label>  (84) 
cell-based format

>  <Assay Organism>  (84) 
Homo sapiens

>  <Assay Tissue ChEMBL ID>  (84) 
nan

>  <Assay Tissue Name>  (84) 
nan

>  <Assay Cell Type>  (84) 
HEK293

>  <Assay Subcellular Fraction>  (84) 
nan

>  <Target ChEMBL ID>  (84) 
CHEMBL253

>  <Target Name>  (84) 
Cannabinoid CB2 receptor

>  <Target Organism>  (84) 
Homo sapiens

>  <Target Type>  (84) 
SINGLE PROTEIN

>  <Document ChEMBL ID>  (84) 
CHEMBL3397007

>  <Source ID>  (84) 
1

>  <Source Description>  (84) 
Scientific Literature

>  <Document Journal>  (84) 
Eur. J. Med. Chem.

>  <Document Year>  (84) 
2015.0

>  <Cell ChEMBL ID>  (84) 
CHEMBL3307715

>  <Confidence Score>  (84) 
9

>  <pKi>  (84) 
7.272

>  <preds pKi>  (84) 
6.839

>  <CB2_pKi>  (84) 
7.27

$$$$

     RDKit          2D

 25 27  0  0  0  0  0  0  0  0999 V2000
    0.7446   -5.2696    0.0000 C   0  0  0  0  0  0  0  0  0  0  0  0
    0.1925   -4.6565    0.0000 C   0  0  0  0  0  0  0  0  0  0  0  0
    0.4475   -3.8719    0.0000 C   0  0  0  0  0  0  0  0  0  0  0  0
   -0.1046   -3.2588    0.0000 C   0  0  0  0  0  0  0  0  0  0  0  0
    0.1504   -2.4742    0.0000 N   0  0  0  0  0  0  0  0  0  0  0  0
   -0.3345   -1.8068    0.0000 C   0  0  0  0  0  0  0  0  0  0  0  0
    0.1504   -1.1393    0.0000 C   0  0  0  0  0  0  0  0  0  0  0  0
   -0.1046   -0.3547    0.0000 C   0  0  0  0  0  0  0  0  0  0  0  0
    0.4475    0.2584    0.0000 O   0  0  0  0  0  0  0  0  0  0  0  0
   -0.9115   -0.1832    0.0000 C   0  0  0  0  0  0  0  0  0  0  0  0
   -1.1665    0.6014    0.0000 C   0  0  0  0  0  0  0  0  0  0  0  0
   -1.9734    0.7730    0.0000 C   0  0  0  0  0  0  0  0  0  0  0  0
   -2.2284    1.5576    0.0000 C   0  0  0  0  0  0  0  0  0  0  0  0
   -1.6763    2.1707    0.0000 C   0  0  0  0  0  0  0  0  0  0  0  0
   -1.9313    2.9553    0.0000 F   0  0  0  0  0  0  0  0  0  0  0  0
   -0.8694    1.9992    0.0000 C   0  0  0  0  0  0  0  0  0  0  0  0
   -0.6144    1.2145    0.0000 C   0  0  0  0  0  0  0  0  0  0  0  0
    0.9350   -1.3943    0.0000 C   0  0  0  0  0  0  0  0  0  0  0  0
    1.6495   -0.9818    0.0000 C   0  0  0  0  0  0  0  0  0  0  0  0
    2.3640   -1.3943    0.0000 C   0  0  0  0  0  0  0  0  0  0  0  0
    2.3640   -2.2193    0.0000 C   0  0  0  0  0  0  0  0  0  0  0  0
    1.6495   -2.6318    0.0000 C   0  0  0  0  0  0  0  0  0  0  0  0
    1.6495   -3.4568    0.0000 O   0  0  0  0  0  0  0  0  0  0  0  0
    0.9350   -3.8693    0.0000 C   0  0  0  0  0  0  0  0  0  0  0  0
    0.9350   -2.2193    0.0000 C   0  0  0  0  0  0  0  0  0  0  0  0
  1  2  1  0
  2  3  1  0
  3  4  1  0
  4  5  1  0
  5  6  1  0
  6  7  2  0
  7  8  1  0
  8  9  2  0
  8 10  1  0
 10 11  1  0
 11 12  2  0
 12 13  1  0
 13 14  2  0
 14 15  1  0
 14 16  1  0
 16 17  2  0
  7 18  1  0
 18 19  2  0
 19 20  1  0
 20 21  2  0
 21 22  1  0
 22 23  1  0
 23 24  1  0
 22 25  2  0
 25  5  1  0
 17 11  1  0
 25 18  1  0
M  END
>  <Molecule ChEMBL ID>  (85) 
CHEMBL2380418

>  <Molecule Name>  (85) 
nan

>  <Molecule Max Phase>  (85) 
0

>  <Molecular Weight>  (85) 
339.41

>  <#RO5 Violations>  (85) 
1.0

>  <AlogP>  (85) 
5.01

>  <Compound Key>  (85) 
17

>  <Smiles>  (85) 
CCCCn1cc(C(=O)Cc2ccc(F)cc2)c3cccc(OC)c13

>  <Standard Type>  (85) 
Ki

>  <Standard Relation>  (85) 
'='

>  <Standard Value>  (85) 
281.0

>  <Standard Units>  (85) 
nM

>  <pChEMBL Value>  (85) 
6.55

>  <Data Validity Comment>  (85) 
nan

>  <Comment>  (85) 
nan

>  <Uo Units>  (85) 
UO_0000065

>  <Ligand Efficiency BEI>  (85) 
nan

>  <Ligand Efficiency LE>  (85) 
nan

>  <Ligand Efficiency LLE>  (85) 
nan

>  <Ligand Efficiency SEI>  (85) 
nan

>  <Potential Duplicate>  (85) 
True

>  <Assay ChEMBL ID>  (85) 
CHEMBL2383351

>  <Assay Description>  (85) 
Agonist activity at human CB2 receptor transfected in CHO cells assessed as inhibition of forskolin-stimulated adenylyl cyclase activity after 15 mins by liquid scintillation spectrophotometry

>  <Assay Type>  (85) 
F

>  <BAO Format ID>  (85) 
BAO_0000219

>  <BAO Label>  (85) 
cell-based format

>  <Assay Organism>  (85) 
Homo sapiens

>  <Assay Tissue ChEMBL ID>  (85) 
nan

>  <Assay Tissue Name>  (85) 
nan

>  <Assay Cell Type>  (85) 
CHO

>  <Assay Subcellular Fraction>  (85) 
nan

>  <Target ChEMBL ID>  (85) 
CHEMBL253

>  <Target Name>  (85) 
Cannabinoid CB2 receptor

>  <Target Organism>  (85) 
Homo sapiens

>  <Target Type>  (85) 
SINGLE PROTEIN

>  <Document ChEMBL ID>  (85) 
CHEMBL2380217

>  <Source ID>  (85) 
1

>  <Source Description>  (85) 
Scientific Literature

>  <Document Journal>  (85) 
J. Med. Chem.

>  <Document Year>  (85) 
2013.0

>  <Cell ChEMBL ID>  (85) 
CHEMBL3308072

>  <Confidence Score>  (85) 
9

>  <pKi>  (85) 
6.551

>  <preds pKi>  (85) 
6.883

>  <CB2_pKi>  (85) 
6.55

$$$$

     RDKit          2D

 24 27  0  0  0  0  0  0  0  0999 V2000
   -0.7045   -4.0645    0.0000 C   0  0  0  0  0  0  0  0  0  0  0  0
   -1.2566   -3.4514    0.0000 O   0  0  0  0  0  0  0  0  0  0  0  0
   -1.0016   -2.6668    0.0000 C   0  0  0  0  0  0  0  0  0  0  0  0
   -1.4866   -1.9993    0.0000 N   0  0  0  0  0  0  0  0  0  0  0  0
   -1.0016   -1.3319    0.0000 N   0  0  0  0  0  0  0  0  0  0  0  0
   -1.2566   -0.5473    0.0000 C   0  0  0  0  0  0  0  0  0  0  0  0
   -0.7045    0.0658    0.0000 C   0  0  0  0  0  0  0  0  0  0  0  0
   -0.9595    0.8504    0.0000 C   0  0  0  0  0  0  0  0  0  0  0  0
   -0.4075    1.4635    0.0000 C   0  0  0  0  0  0  0  0  0  0  0  0
    0.3995    1.2920    0.0000 C   0  0  0  0  0  0  0  0  0  0  0  0
    0.6545    0.5074    0.0000 C   0  0  0  0  0  0  0  0  0  0  0  0
    0.1024   -0.1057    0.0000 C   0  0  0  0  0  0  0  0  0  0  0  0
   -0.2170   -1.5868    0.0000 C   0  0  0  0  0  0  0  0  0  0  0  0
    0.4975   -1.1743    0.0000 C   0  0  0  0  0  0  0  0  0  0  0  0
    1.2119   -1.5868    0.0000 C   0  0  0  0  0  0  0  0  0  0  0  0
    1.2119   -2.4118    0.0000 C   0  0  0  0  0  0  0  0  0  0  0  0
    0.4975   -2.8243    0.0000 C   0  0  0  0  0  0  0  0  0  0  0  0
   -0.2170   -2.4118    0.0000 C   0  0  0  0  0  0  0  0  0  0  0  0
   -0.9595   -4.8491    0.0000 C   0  0  0  0  0  0  0  0  0  0  0  0
   -0.4075   -5.4622    0.0000 C   0  0  0  0  0  0  0  0  0  0  0  0
   -0.6624   -6.2468    0.0000 C   0  0  0  0  0  0  0  0  0  0  0  0
   -1.4694   -6.4184    0.0000 C   0  0  0  0  0  0  0  0  0  0  0  0
   -2.0214   -5.8053    0.0000 C   0  0  0  0  0  0  0  0  0  0  0  0
   -1.7665   -5.0206    0.0000 C   0  0  0  0  0  0  0  0  0  0  0  0
  1  2  1  0
  2  3  1  0
  3  4  2  0
  4  5  1  0
  5  6  1  0
  6  7  1  0
  7  8  1  0
  8  9  1  0
  9 10  1  0
 10 11  1  0
 11 12  1  0
  5 13  1  0
 13 14  2  0
 14 15  1  0
 15 16  2  0
 16 17  1  0
 17 18  2  0
  1 19  1  0
 19 20  1  0
 20 21  1  0
 21 22  1  0
 22 23  1  0
 23 24  1  0
 18  3  1  0
 12  7  1  0
 18 13  1  0
 24 19  1  0
M  END
>  <Molecule ChEMBL ID>  (86) 
CHEMBL3116278

>  <Molecule Name>  (86) 
nan

>  <Molecule Max Phase>  (86) 
0

>  <Molecular Weight>  (86) 
326.48

>  <#RO5 Violations>  (86) 
1.0

>  <AlogP>  (86) 
5.58

>  <Compound Key>  (86) 
1

>  <Smiles>  (86) 
C(Oc1nn(CC2CCCCC2)c3ccccc13)C4CCCCC4

>  <Standard Type>  (86) 
Ki

>  <Standard Relation>  (86) 
'='

>  <Standard Value>  (86) 
1300.0

>  <Standard Units>  (86) 
nM

>  <pChEMBL Value>  (86) 
5.89

>  <Data Validity Comment>  (86) 
nan

>  <Comment>  (86) 
nan

>  <Uo Units>  (86) 
UO_0000065

>  <Ligand Efficiency BEI>  (86) 
18.03

>  <Ligand Efficiency LE>  (86) 
0.33

>  <Ligand Efficiency LLE>  (86) 
0.31

>  <Ligand Efficiency SEI>  (86) 
21.76

>  <Potential Duplicate>  (86) 
False

>  <Assay ChEMBL ID>  (86) 
CHEMBL3119243

>  <Assay Description>  (86) 
Displacement of [3H]-CP55940 from human CB2 receptor transfected in HEK-293EBNA cells after 90 mins by luminescence counting analysis

>  <Assay Type>  (86) 
B

>  <BAO Format ID>  (86) 
BAO_0000219

>  <BAO Label>  (86) 
cell-based format

>  <Assay Organism>  (86) 
Homo sapiens

>  <Assay Tissue ChEMBL ID>  (86) 
nan

>  <Assay Tissue Name>  (86) 
nan

>  <Assay Cell Type>  (86) 
EBNA

>  <Assay Subcellular Fraction>  (86) 
nan

>  <Target ChEMBL ID>  (86) 
CHEMBL253

>  <Target Name>  (86) 
Cannabinoid CB2 receptor

>  <Target Organism>  (86) 
Homo sapiens

>  <Target Type>  (86) 
SINGLE PROTEIN

>  <Document ChEMBL ID>  (86) 
CHEMBL3112400

>  <Source ID>  (86) 
1

>  <Source Description>  (86) 
Scientific Literature

>  <Document Journal>  (86) 
Eur. J. Med. Chem.

>  <Document Year>  (86) 
2014.0

>  <Cell ChEMBL ID>  (86) 
nan

>  <Confidence Score>  (86) 
9

>  <pKi>  (86) 
5.886

>  <preds pKi>  (86) 
6.706

>  <CB2_pKi>  (86) 
5.89

$$$$

     RDKit          2D

 37 39  0  0  0  0  0  0  0  0999 V2000
   -0.1182    0.6770    0.0000 C   0  0  0  0  0  0  0  0  0  0  0  0
   -0.8326    0.2645    0.0000 C   0  0  0  0  0  0  0  0  0  0  0  0
   -0.8326   -0.5605    0.0000 C   0  0  0  0  0  0  0  0  0  0  0  0
   -1.5471   -0.9730    0.0000 C   0  0  0  0  0  0  0  0  0  0  0  0
   -1.5471   -1.7980    0.0000 N   0  0  0  0  0  0  0  0  0  0  0  0
   -2.2145   -2.2829    0.0000 N   0  0  0  0  0  0  0  0  0  0  0  0
   -2.9992   -2.0280    0.0000 C   0  0  0  0  0  0  0  0  0  0  0  0
   -1.9596   -3.0675    0.0000 C   0  0  0  0  0  0  0  0  0  0  0  0
   -1.1346   -3.0675    0.0000 C   0  0  0  0  0  0  0  0  0  0  0  0
   -0.8797   -2.2829    0.0000 C   0  0  0  0  0  0  0  0  0  0  0  0
   -0.0950   -2.0280    0.0000 N   0  0  0  0  0  0  0  0  0  0  0  0
    0.5181   -2.5800    0.0000 C   0  0  0  0  0  0  0  0  0  0  0  0
    0.3465   -3.3870    0.0000 O   0  0  0  0  0  0  0  0  0  0  0  0
    1.3027   -2.3251    0.0000 C   0  0  0  0  0  0  0  0  0  0  0  0
    1.4742   -1.5181    0.0000 C   0  0  0  0  0  0  0  0  0  0  0  0
    2.2588   -1.2631    0.0000 C   0  0  0  0  0  0  0  0  0  0  0  0
    2.8719   -1.8152    0.0000 C   0  0  0  0  0  0  0  0  0  0  0  0
    2.7004   -2.6221    0.0000 C   0  0  0  0  0  0  0  0  0  0  0  0
    1.9158   -2.8771    0.0000 C   0  0  0  0  0  0  0  0  0  0  0  0
    1.7442   -3.6841    0.0000 N   0  0  0  0  0  0  0  0  0  0  0  0
    0.9596   -3.9390    0.0000 N   0  0  0  0  0  0  0  0  0  0  0  0
    0.7881   -4.7460    0.0000 C   0  0  0  0  0  0  0  0  0  0  0  0
    0.0035   -5.0009    0.0000 O   0  0  0  0  0  0  0  0  0  0  0  0
    1.4012   -5.2980    0.0000 C   0  0  0  0  0  0  0  0  0  0  0  0
    2.1858   -5.0431    0.0000 C   0  0  0  0  0  0  0  0  0  0  0  0
    2.7989   -5.5951    0.0000 C   0  0  0  0  0  0  0  0  0  0  0  0
    2.6274   -6.4021    0.0000 C   0  0  0  0  0  0  0  0  0  0  0  0
    1.8428   -6.6570    0.0000 N   0  0  0  0  0  0  0  0  0  0  0  0
    1.2297   -6.1050    0.0000 C   0  0  0  0  0  0  0  0  0  0  0  0
    2.4303   -0.4562    0.0000 C   0  0  0  0  0  0  0  0  0  0  0  0
    2.6019    0.3508    0.0000 F   0  0  0  0  0  0  0  0  0  0  0  0
    3.2373   -0.6277    0.0000 F   0  0  0  0  0  0  0  0  0  0  0  0
    1.6234   -0.2846    0.0000 F   0  0  0  0  0  0  0  0  0  0  0  0
   -2.4445   -3.7350    0.0000 C   0  0  0  0  0  0  0  0  0  0  0  0
   -2.9294   -4.4024    0.0000 C   0  0  0  0  0  0  0  0  0  0  0  0
   -3.1120   -3.2500    0.0000 C   0  0  0  0  0  0  0  0  0  0  0  0
   -1.7771   -4.2199    0.0000 C   0  0  0  0  0  0  0  0  0  0  0  0
  1  2  1  0
  2  3  1  0
  3  4  1  0
  4  5  1  0
  5  6  1  0
  6  7  1  0
  6  8  1  0
  8  9  2  0
  9 10  1  0
 10 11  2  0
 11 12  1  0
 12 13  2  0
 12 14  1  0
 14 15  2  0
 15 16  1  0
 16 17  2  0
 17 18  1  0
 18 19  2  0
 19 20  1  0
 20 21  1  0
 21 22  1  0
 22 23  2  0
 22 24  1  0
 24 25  2  0
 25 26  1  0
 26 27  2  0
 27 28  1  0
 28 29  2  0
 16 30  1  0
 30 31  1  0
 30 32  1  0
 30 33  1  0
  8 34  1  0
 34 35  1  0
 34 36  1  0
 34 37  1  0
 10  5  1  0
 19 14  1  0
 29 24  1  0
M  END
>  <Molecule ChEMBL ID>  (87) 
CHEMBL3650135

>  <Molecule Name>  (87) 
nan

>  <Molecule Max Phase>  (87) 
0

>  <Molecular Weight>  (87) 
516.57

>  <#RO5 Violations>  (87) 
1.0

>  <AlogP>  (87) 
4.84

>  <Compound Key>  (87) 
BDBM135910

>  <Smiles>  (87) 
CCCCN1N(C)C(=C/C/1=N\C(=O)c2cc(ccc2NNC(=O)c3cccnc3)C(F)(F)F)C(C)(C)C

>  <Standard Type>  (87) 
Ki

>  <Standard Relation>  (87) 
'='

>  <Standard Value>  (87) 
2.5

>  <Standard Units>  (87) 
nM

>  <pChEMBL Value>  (87) 
8.6

>  <Data Validity Comment>  (87) 
nan

>  <Comment>  (87) 
269424

>  <Uo Units>  (87) 
UO_0000065

>  <Ligand Efficiency BEI>  (87) 
16.65

>  <Ligand Efficiency LE>  (87) 
0.32

>  <Ligand Efficiency LLE>  (87) 
3.76

>  <Ligand Efficiency SEI>  (87) 
9.22

>  <Potential Duplicate>  (87) 
False

>  <Assay ChEMBL ID>  (87) 
CHEMBL3706217

>  <Assay Description>  (87) 
Radioligand Binding Assay: HEK293 cells stably expressing human CB2 receptors were grown until a confluent monolayer was formed. Briefly, the cells were harvested and homogenized in TE buffer (50 mM Tris-HCl, 1 mM MgCl2, and 1 mM EDTA) using a polytron for 2x 10 second bursts in the presence of protease inhibitors, followed by centrifugation at 45,000xg for 20 minutes. The final membrane pellet was re-homogenized in storage buffer (50 mM Tris-HCl, 1 mM MgCl2, and 1 mM EDTA and 10% sucrose) and frozen at -78 C. until used. Saturation binding reactions were initiated by the addition of membrane preparation (protein concentration of 5 ug/well for human CB2) into wells of a deep well plate containing [3H]CP 55,940 (120 Ci/mmol, a nonselective CB agonist commercially available from Tocris) in assay buffer (50 mM Tris, 2.5 mM EDTA, 5 mM MgCl2, and 0.5 mg/mL fatty acid free BSA, pH 7.4). After 90 min incubation at 30 C., binding reaction was terminated by the addition of 300 uL/well of cold assay buffer.

>  <Assay Type>  (87) 
B

>  <BAO Format ID>  (87) 
BAO_0000219

>  <BAO Label>  (87) 
cell-based format

>  <Assay Organism>  (87) 
Homo sapiens

>  <Assay Tissue ChEMBL ID>  (87) 
nan

>  <Assay Tissue Name>  (87) 
nan

>  <Assay Cell Type>  (87) 
HEK293

>  <Assay Subcellular Fraction>  (87) 
nan

>  <Target ChEMBL ID>  (87) 
CHEMBL253

>  <Target Name>  (87) 
Cannabinoid CB2 receptor

>  <Target Organism>  (87) 
Homo sapiens

>  <Target Type>  (87) 
SINGLE PROTEIN

>  <Document ChEMBL ID>  (87) 
CHEMBL3639359

>  <Source ID>  (87) 
37

>  <Source Description>  (87) 
BindingDB Database

>  <Document Journal>  (87) 
nan

>  <Document Year>  (87) 
2014.0

>  <Cell ChEMBL ID>  (87) 
CHEMBL3307715

>  <Confidence Score>  (87) 
9

>  <pKi>  (87) 
8.602

>  <preds pKi>  (87) 
8.653

>  <CB2_pKi>  (87) 
8.60

$$$$

     RDKit          2D

 27 30  0  0  0  0  0  0  0  0999 V2000
   -0.4516   -5.3072    0.0000 C   0  0  0  0  0  0  0  0  0  0  0  0
    0.3133   -4.9982    0.0000 C   0  0  0  0  0  0  0  0  0  0  0  0
    0.7505   -5.6978    0.0000 C   0  0  0  0  0  0  0  0  0  0  0  0
    0.1418   -4.1912    0.0000 C   0  0  0  0  0  0  0  0  0  0  0  0
   -0.4103   -3.5781    0.0000 C   0  0  0  0  0  0  0  0  0  0  0  0
   -1.2172   -3.7496    0.0000 O   0  0  0  0  0  0  0  0  0  0  0  0
   -0.1553   -2.7935    0.0000 C   0  0  0  0  0  0  0  0  0  0  0  0
   -0.6402   -2.1260    0.0000 C   0  0  0  0  0  0  0  0  0  0  0  0
   -0.1553   -1.4586    0.0000 N   0  0  0  0  0  0  0  0  0  0  0  0
   -0.4103   -0.6740    0.0000 C   0  0  0  0  0  0  0  0  0  0  0  0
   -1.2172   -0.5025    0.0000 C   0  0  0  0  0  0  0  0  0  0  0  0
   -1.4722    0.2822    0.0000 N   0  0  0  0  0  0  0  0  0  0  0  0
   -2.2568    0.5371    0.0000 C   0  0  0  0  0  0  0  0  0  0  0  0
   -2.9242    0.0522    0.0000 O   0  0  0  0  0  0  0  0  0  0  0  0
   -2.2568    1.3621    0.0000 C   0  0  0  0  0  0  0  0  0  0  0  0
   -1.4722    1.6170    0.0000 C   0  0  0  0  0  0  0  0  0  0  0  0
   -0.9872    0.9496    0.0000 C   0  0  0  0  0  0  0  0  0  0  0  0
   -0.1622    0.9496    0.0000 O   0  0  0  0  0  0  0  0  0  0  0  0
    0.6293   -1.7135    0.0000 C   0  0  0  0  0  0  0  0  0  0  0  0
    1.3438   -1.3010    0.0000 C   0  0  0  0  0  0  0  0  0  0  0  0
    2.0582   -1.7135    0.0000 C   0  0  0  0  0  0  0  0  0  0  0  0
    2.0582   -2.5385    0.0000 C   0  0  0  0  0  0  0  0  0  0  0  0
    1.3438   -2.9510    0.0000 C   0  0  0  0  0  0  0  0  0  0  0  0
    0.6293   -2.5385    0.0000 C   0  0  0  0  0  0  0  0  0  0  0  0
    0.9264   -4.4461    0.0000 C   0  0  0  0  0  0  0  0  0  0  0  0
    1.3137   -3.7177    0.0000 C   0  0  0  0  0  0  0  0  0  0  0  0
    1.5765   -4.9541    0.0000 C   0  0  0  0  0  0  0  0  0  0  0  0
  1  2  1  0
  2  3  1  0
  2  4  1  0
  4  5  1  0
  5  6  2  0
  5  7  1  0
  7  8  2  0
  8  9  1  0
  9 10  1  0
 10 11  1  0
 11 12  1  0
 12 13  1  0
 13 14  2  0
 13 15  1  0
 15 16  1  0
 16 17  1  0
 17 18  2  0
  9 19  1  0
 19 20  2  0
 20 21  1  0
 21 22  2  0
 22 23  1  0
 23 24  2  0
  4 25  1  0
 25 26  1  0
 25 27  1  0
 25  2  1  0
 24  7  1  0
 17 12  1  0
 24 19  1  0
M  END
>  <Molecule ChEMBL ID>  (88) 
CHEMBL570679

>  <Molecule Name>  (88) 
nan

>  <Molecule Max Phase>  (88) 
0

>  <Molecular Weight>  (88) 
366.46

>  <#RO5 Violations>  (88) 
0.0

>  <AlogP>  (88) 
3.66

>  <Compound Key>  (88) 
43

>  <Smiles>  (88) 
CC1(C)C(C(=O)c2cn(CCN3C(=O)CCC3=O)c4ccccc24)C1(C)C

>  <Standard Type>  (88) 
Ki

>  <Standard Relation>  (88) 
'='

>  <Standard Value>  (88) 
169.82

>  <Standard Units>  (88) 
nM

>  <pChEMBL Value>  (88) 
6.77

>  <Data Validity Comment>  (88) 
nan

>  <Comment>  (88) 
nan

>  <Uo Units>  (88) 
UO_0000065

>  <Ligand Efficiency BEI>  (88) 
18.47

>  <Ligand Efficiency LE>  (88) 
0.34

>  <Ligand Efficiency LLE>  (88) 
3.11

>  <Ligand Efficiency SEI>  (88) 
11.4

>  <Potential Duplicate>  (88) 
False

>  <Assay ChEMBL ID>  (88) 
CHEMBL1040875

>  <Assay Description>  (88) 
Displacement of [3H]CP-55940 from human recombinant CB2 receptor expressed in HEK293 cells

>  <Assay Type>  (88) 
B

>  <BAO Format ID>  (88) 
BAO_0000219

>  <BAO Label>  (88) 
cell-based format

>  <Assay Organism>  (88) 
Homo sapiens

>  <Assay Tissue ChEMBL ID>  (88) 
nan

>  <Assay Tissue Name>  (88) 
nan

>  <Assay Cell Type>  (88) 
HEK293

>  <Assay Subcellular Fraction>  (88) 
nan

>  <Target ChEMBL ID>  (88) 
CHEMBL253

>  <Target Name>  (88) 
Cannabinoid CB2 receptor

>  <Target Organism>  (88) 
Homo sapiens

>  <Target Type>  (88) 
SINGLE PROTEIN

>  <Document ChEMBL ID>  (88) 
CHEMBL1156767

>  <Source ID>  (88) 
1

>  <Source Description>  (88) 
Scientific Literature

>  <Document Journal>  (88) 
J. Med. Chem.

>  <Document Year>  (88) 
2010.0

>  <Cell ChEMBL ID>  (88) 
CHEMBL3307715

>  <Confidence Score>  (88) 
9

>  <pKi>  (88) 
6.770

>  <preds pKi>  (88) 
7.762

>  <CB2_pKi>  (88) 
6.77

$$$$

     RDKit          2D

 30 31  0  0  0  0  0  0  0  0999 V2000
   -5.8550   -2.3999    0.0000 C   0  0  0  0  0  0  0  0  0  0  0  0
   -5.0449   -2.5558    0.0000 C   0  0  0  0  0  0  0  0  0  0  0  0
   -4.5048   -1.9322    0.0000 C   0  0  0  0  0  0  0  0  0  0  0  0
   -3.6947   -2.0881    0.0000 C   0  0  0  0  0  0  0  0  0  0  0  0
   -3.1546   -1.4645    0.0000 C   0  0  0  0  0  0  0  0  0  0  0  0
   -2.3445   -1.6204    0.0000 C   0  0  0  0  0  0  0  0  0  0  0  0
   -1.8044   -0.9967    0.0000 C   0  0  0  0  0  0  0  0  0  0  0  0
   -0.9942   -1.1526    0.0000 N   0  0  0  0  0  0  0  0  0  0  0  0
   -0.4542   -0.5290    0.0000 C   0  0  0  0  0  0  0  0  0  0  0  0
    0.3560   -0.6849    0.0000 C   0  0  0  0  0  0  0  0  0  0  0  0
    0.8961   -0.0613    0.0000 C   0  0  0  0  0  0  0  0  0  0  0  0
    1.7062   -0.2172    0.0000 C   0  0  0  0  0  0  0  0  0  0  0  0
    1.9762   -0.9967    0.0000 C   0  0  0  0  0  0  0  0  0  0  0  0
    1.4362   -1.6204    0.0000 C   0  0  0  0  0  0  0  0  0  0  0  0
    0.6260   -1.4645    0.0000 C   0  0  0  0  0  0  0  0  0  0  0  0
    2.7864   -1.1526    0.0000 N   0  0  0  0  0  0  0  0  0  0  0  0
    3.0564   -1.9322    0.0000 C   0  0  0  0  0  0  0  0  0  0  0  0
    3.8666   -2.0881    0.0000 C   0  0  0  0  0  0  0  0  0  0  0  0
    3.3265   -0.5290    0.0000 C   0  0  0  0  0  0  0  0  0  0  0  0
    4.1366   -0.6849    0.0000 C   0  0  0  0  0  0  0  0  0  0  0  0
   -0.7242   -1.9322    0.0000 S   0  0  0  0  0  0  0  0  0  0  0  0
   -1.5038   -2.2022    0.0000 O   0  0  0  0  0  0  0  0  0  0  0  0
    0.0554   -1.6622    0.0000 O   0  0  0  0  0  0  0  0  0  0  0  0
   -0.4542   -2.7117    0.0000 C   0  0  0  0  0  0  0  0  0  0  0  0
    0.3560   -2.8677    0.0000 C   0  0  0  0  0  0  0  0  0  0  0  0
    0.6260   -3.6472    0.0000 C   0  0  0  0  0  0  0  0  0  0  0  0
    0.0859   -4.2709    0.0000 C   0  0  0  0  0  0  0  0  0  0  0  0
    0.3560   -5.0504    0.0000 F   0  0  0  0  0  0  0  0  0  0  0  0
   -0.7242   -4.1149    0.0000 C   0  0  0  0  0  0  0  0  0  0  0  0
   -0.9942   -3.3354    0.0000 C   0  0  0  0  0  0  0  0  0  0  0  0
  1  2  1  0
  2  3  1  0
  3  4  1  0
  4  5  1  0
  5  6  1  0
  6  7  1  0
  7  8  1  0
  8  9  1  0
  9 10  1  0
 10 11  2  0
 11 12  1  0
 12 13  2  0
 13 14  1  0
 14 15  2  0
 13 16  1  0
 16 17  1  0
 17 18  1  0
 16 19  1  0
 19 20  1  0
  8 21  1  0
 21 22  2  0
 21 23  2  0
 21 24  1  0
 24 25  2  0
 25 26  1  0
 26 27  2  0
 27 28  1  0
 27 29  1  0
 29 30  2  0
 15 10  1  0
 30 24  1  0
M  END
>  <Molecule ChEMBL ID>  (89) 
CHEMBL2326275

>  <Molecule Name>  (89) 
nan

>  <Molecule Max Phase>  (89) 
0

>  <Molecular Weight>  (89) 
434.62

>  <#RO5 Violations>  (89) 
1.0

>  <AlogP>  (89) 
5.83

>  <Compound Key>  (89) 
36

>  <Smiles>  (89) 
CCCCCCCN(Cc1ccc(cc1)N(CC)CC)S(=O)(=O)c2ccc(F)cc2

>  <Standard Type>  (89) 
Ki

>  <Standard Relation>  (89) 
'='

>  <Standard Value>  (89) 
1101.0

>  <Standard Units>  (89) 
nM

>  <pChEMBL Value>  (89) 
5.96

>  <Data Validity Comment>  (89) 
nan

>  <Comment>  (89) 
nan

>  <Uo Units>  (89) 
UO_0000065

>  <Ligand Efficiency BEI>  (89) 
13.71

>  <Ligand Efficiency LE>  (89) 
0.27

>  <Ligand Efficiency LLE>  (89) 
0.13

>  <Ligand Efficiency SEI>  (89) 
14.67

>  <Potential Duplicate>  (89) 
False

>  <Assay ChEMBL ID>  (89) 
CHEMBL2329721

>  <Assay Description>  (89) 
Displacement of [3H]CP-55,940 from CB2 receptor (unknown origin) after 1 hr by scintillation counting analysis

>  <Assay Type>  (89) 
B

>  <BAO Format ID>  (89) 
BAO_0000357

>  <BAO Label>  (89) 
single protein format

>  <Assay Organism>  (89) 
Homo sapiens

>  <Assay Tissue ChEMBL ID>  (89) 
nan

>  <Assay Tissue Name>  (89) 
nan

>  <Assay Cell Type>  (89) 
nan

>  <Assay Subcellular Fraction>  (89) 
nan

>  <Target ChEMBL ID>  (89) 
CHEMBL253

>  <Target Name>  (89) 
Cannabinoid CB2 receptor

>  <Target Organism>  (89) 
Homo sapiens

>  <Target Type>  (89) 
SINGLE PROTEIN

>  <Document ChEMBL ID>  (89) 
CHEMBL2321866

>  <Source ID>  (89) 
1

>  <Source Description>  (89) 
Scientific Literature

>  <Document Journal>  (89) 
J. Med. Chem.

>  <Document Year>  (89) 
2013.0

>  <Cell ChEMBL ID>  (89) 
nan

>  <Confidence Score>  (89) 
9

>  <pKi>  (89) 
5.958

>  <preds pKi>  (89) 
5.785

>  <CB2_pKi>  (89) 
5.96

$$$$

     RDKit          2D

 31 34  0  0  0  0  0  0  0  0999 V2000
   -1.1966    2.9553    0.0000 F   0  0  0  0  0  0  0  0  0  0  0  0
   -1.1966    2.1303    0.0000 C   0  0  0  0  0  0  0  0  0  0  0  0
   -0.4822    1.7178    0.0000 C   0  0  0  0  0  0  0  0  0  0  0  0
   -0.4822    0.8928    0.0000 C   0  0  0  0  0  0  0  0  0  0  0  0
   -1.1966    0.4803    0.0000 C   0  0  0  0  0  0  0  0  0  0  0  0
   -1.9111    0.8928    0.0000 C   0  0  0  0  0  0  0  0  0  0  0  0
   -1.9111    1.7178    0.0000 C   0  0  0  0  0  0  0  0  0  0  0  0
   -1.1966   -0.3447    0.0000 C   0  0  0  0  0  0  0  0  0  0  0  0
   -1.9111   -0.7572    0.0000 N   0  0  0  0  0  0  0  0  0  0  0  0
   -1.9111   -1.5822    0.0000 C   0  0  0  0  0  0  0  0  0  0  0  0
   -2.6256   -1.9947    0.0000 C   0  0  0  0  0  0  0  0  0  0  0  0
   -3.3401   -1.5822    0.0000 N   0  0  0  0  0  0  0  0  0  0  0  0
   -3.3401   -0.7572    0.0000 C   0  0  0  0  0  0  0  0  0  0  0  0
   -2.6256   -0.3447    0.0000 C   0  0  0  0  0  0  0  0  0  0  0  0
   -4.0545   -1.9947    0.0000 C   0  0  0  0  0  0  0  0  0  0  0  0
   -4.7690   -1.5822    0.0000 O   0  0  0  0  0  0  0  0  0  0  0  0
   -4.0545   -2.8197    0.0000 N   0  0  0  0  0  0  0  0  0  0  0  0
   -4.7690   -3.2322    0.0000 C   0  0  0  0  0  0  0  0  0  0  0  0
   -4.7690   -4.0572    0.0000 C   0  0  0  0  0  0  0  0  0  0  0  0
   -5.4835   -4.4697    0.0000 C   0  0  0  0  0  0  0  0  0  0  0  0
   -6.1979   -4.0572    0.0000 C   0  0  0  0  0  0  0  0  0  0  0  0
   -6.1979   -3.2322    0.0000 C   0  0  0  0  0  0  0  0  0  0  0  0
   -5.4835   -2.8197    0.0000 C   0  0  0  0  0  0  0  0  0  0  0  0
   -0.4822   -0.7572    0.0000 C   0  0  0  0  0  0  0  0  0  0  0  0
    0.2323   -0.3447    0.0000 C   0  0  0  0  0  0  0  0  0  0  0  0
    0.9468   -0.7572    0.0000 C   0  0  0  0  0  0  0  0  0  0  0  0
    0.9468   -1.5822    0.0000 C   0  0  0  0  0  0  0  0  0  0  0  0
    1.6612   -1.9947    0.0000 Cl  0  0  0  0  0  0  0  0  0  0  0  0
    0.2323   -1.9947    0.0000 C   0  0  0  0  0  0  0  0  0  0  0  0
   -0.4822   -1.5822    0.0000 C   0  0  0  0  0  0  0  0  0  0  0  0
   -1.1966   -1.9947    0.0000 Cl  0  0  0  0  0  0  0  0  0  0  0  0
  1  2  1  0
  2  3  2  0
  3  4  1  0
  4  5  2  0
  5  6  1  0
  6  7  2  0
  5  8  1  0
  8  9  1  0
  9 10  1  0
 10 11  1  0
 11 12  1  0
 12 13  1  0
 13 14  1  0
 12 15  1  0
 15 16  2  0
 15 17  1  0
 17 18  1  0
 18 19  1  0
 19 20  1  0
 20 21  1  0
 21 22  1  0
 22 23  1  0
  8 24  1  0
 24 25  2  0
 25 26  1  0
 26 27  2  0
 27 28  1  0
 27 29  1  0
 29 30  2  0
 30 31  1  0
  7  2  1  0
 14  9  1  0
 23 18  1  0
 30 24  1  0
M  END
>  <Molecule ChEMBL ID>  (90) 
CHEMBL1084695

>  <Molecule Name>  (90) 
nan

>  <Molecule Max Phase>  (90) 
0

>  <Molecular Weight>  (90) 
464.41

>  <#RO5 Violations>  (90) 
1.0

>  <AlogP>  (90) 
5.88

>  <Compound Key>  (90) 
6h

>  <Smiles>  (90) 
Fc1ccc(cc1)C(N2CCN(CC2)C(=O)NC3CCCCC3)c4ccc(Cl)cc4Cl

>  <Standard Type>  (90) 
Ki

>  <Standard Relation>  (90) 
'='

>  <Standard Value>  (90) 
159.0

>  <Standard Units>  (90) 
nM

>  <pChEMBL Value>  (90) 
6.8

>  <Data Validity Comment>  (90) 
nan

>  <Comment>  (90) 
nan

>  <Uo Units>  (90) 
UO_0000065

>  <Ligand Efficiency BEI>  (90) 
14.64

>  <Ligand Efficiency LE>  (90) 
0.3

>  <Ligand Efficiency LLE>  (90) 
0.92

>  <Ligand Efficiency SEI>  (90) 
19.11

>  <Potential Duplicate>  (90) 
False

>  <Assay ChEMBL ID>  (90) 
CHEMBL1107821

>  <Assay Description>  (90) 
Displacement of [3H]CP-55940 from human recombinant cannabinoid CB2 receptor expressed in CHO cells after 3 hrs by liquid scintillation counting

>  <Assay Type>  (90) 
B

>  <BAO Format ID>  (90) 
BAO_0000219

>  <BAO Label>  (90) 
cell-based format

>  <Assay Organism>  (90) 
Homo sapiens

>  <Assay Tissue ChEMBL ID>  (90) 
nan

>  <Assay Tissue Name>  (90) 
nan

>  <Assay Cell Type>  (90) 
CHO

>  <Assay Subcellular Fraction>  (90) 
nan

>  <Target ChEMBL ID>  (90) 
CHEMBL253

>  <Target Name>  (90) 
Cannabinoid CB2 receptor

>  <Target Organism>  (90) 
Homo sapiens

>  <Target Type>  (90) 
SINGLE PROTEIN

>  <Document ChEMBL ID>  (90) 
CHEMBL1154878

>  <Source ID>  (90) 
1

>  <Source Description>  (90) 
Scientific Literature

>  <Document Journal>  (90) 
Eur. J. Med. Chem.

>  <Document Year>  (90) 
2010.0

>  <Cell ChEMBL ID>  (90) 
CHEMBL3308072

>  <Confidence Score>  (90) 
9

>  <pKi>  (90) 
6.799

>  <preds pKi>  (90) 
6.704

>  <CB2_pKi>  (90) 
6.80

$$$$

     RDKit          2D

 31 35  0  0  0  0  0  0  0  0999 V2000
   -1.8957   -1.9132    0.0000 C   0  0  0  0  0  0  0  0  0  0  0  0
   -2.0106   -2.7302    0.0000 C   0  0  0  0  0  0  0  0  0  0  0  0
   -2.8351   -2.7590    0.0000 C   0  0  0  0  0  0  0  0  0  0  0  0
   -1.2259   -2.9851    0.0000 C   0  0  0  0  0  0  0  0  0  0  0  0
   -0.4190   -2.8136    0.0000 C   0  0  0  0  0  0  0  0  0  0  0  0
    0.1331   -3.4267    0.0000 O   0  0  0  0  0  0  0  0  0  0  0  0
   -0.1640   -2.0290    0.0000 C   0  0  0  0  0  0  0  0  0  0  0  0
   -0.6490   -1.3615    0.0000 C   0  0  0  0  0  0  0  0  0  0  0  0
   -0.1640   -0.6941    0.0000 N   0  0  0  0  0  0  0  0  0  0  0  0
   -0.4190    0.0905    0.0000 C   0  0  0  0  0  0  0  0  0  0  0  0
   -1.2259    0.2621    0.0000 C   0  0  0  0  0  0  0  0  0  0  0  0
   -1.7780   -0.3510    0.0000 C   0  0  0  0  0  0  0  0  0  0  0  0
   -2.5849   -0.1795    0.0000 C   0  0  0  0  0  0  0  0  0  0  0  0
   -2.8399    0.6051    0.0000 O   0  0  0  0  0  0  0  0  0  0  0  0
   -2.2879    1.2182    0.0000 C   0  0  0  0  0  0  0  0  0  0  0  0
   -1.4809    1.0467    0.0000 C   0  0  0  0  0  0  0  0  0  0  0  0
    0.6206   -0.9490    0.0000 C   0  0  0  0  0  0  0  0  0  0  0  0
    1.3351   -0.5365    0.0000 C   0  0  0  0  0  0  0  0  0  0  0  0
    2.0495   -0.9490    0.0000 C   0  0  0  0  0  0  0  0  0  0  0  0
    2.0495   -1.7740    0.0000 C   0  0  0  0  0  0  0  0  0  0  0  0
    1.3351   -2.1865    0.0000 C   0  0  0  0  0  0  0  0  0  0  0  0
    0.6206   -1.7740    0.0000 C   0  0  0  0  0  0  0  0  0  0  0  0
    2.7640   -2.1865    0.0000 C   0  0  0  0  0  0  0  0  0  0  0  0
    3.4785   -1.7740    0.0000 C   0  0  0  0  0  0  0  0  0  0  0  0
    4.1929   -2.1865    0.0000 C   0  0  0  0  0  0  0  0  0  0  0  0
    4.1929   -3.0115    0.0000 C   0  0  0  0  0  0  0  0  0  0  0  0
    3.4785   -3.4240    0.0000 C   0  0  0  0  0  0  0  0  0  0  0  0
    2.7640   -3.0115    0.0000 C   0  0  0  0  0  0  0  0  0  0  0  0
   -1.8390   -3.5372    0.0000 C   0  0  0  0  0  0  0  0  0  0  0  0
[truncated: 11,228,551 more chars]
