# Supplementary material for: Virtual Screening of C. Sativa Constituents for the Identification of Selective Ligands for Cannabinoid Receptor 2
Source: Int J Mol Sci. 2020 Jul 26;21(15):5308. doi: 10.3390/ijms21155308 (PMC7432466; doi:10.3390/ijms21155308)
Supplement: Supplementary file 1 [file ijms-21-05308-s001.zip › models/data/sdf/curated_extract_preds.sdf]

     RDKit          2D

 26 28  0  0  1  0  0  0  0  0999 V2000
   -5.7158   -1.6500    0.0000 C   0  0  0  0  0  0  0  0  0  0  0  0
   -5.0013   -1.2375    0.0000 C   0  0  0  0  0  0  0  0  0  0  0  0
   -4.2868   -1.6500    0.0000 C   0  0  0  0  0  0  0  0  0  0  0  0
   -3.5724   -1.2375    0.0000 C   0  0  0  0  0  0  0  0  0  0  0  0
   -2.8579   -1.6500    0.0000 C   0  0  0  0  0  0  0  0  0  0  0  0
   -2.1434   -1.2375    0.0000 C   0  0  0  0  0  0  0  0  0  0  0  0
   -1.4289   -1.6500    0.0000 C   0  0  0  0  0  0  0  0  0  0  0  0
   -0.7145   -1.2375    0.0000 C   0  0  0  0  0  0  0  0  0  0  0  0
    0.0000   -1.6500    0.0000 O   0  0  0  0  0  0  0  0  0  0  0  0
    0.7145   -1.2375    0.0000 C   0  0  0  0  0  0  0  0  0  0  0  0
    0.9966   -2.0127    0.0000 C   0  0  0  0  0  0  0  0  0  0  0  0
    1.5269   -1.0942    0.0000 C   0  0  0  0  0  0  0  0  0  0  0  0
    0.7145   -0.4125    0.0000 C   0  0  0  0  0  0  0  0  0  0  0  0
   -0.0000    0.0000    0.0000 C   0  0  0  0  0  0  0  0  0  0  0  0
   -0.7145   -0.4125    0.0000 C   0  0  0  0  0  0  0  0  0  0  0  0
   -1.4289    0.0000    0.0000 C   0  0  0  0  0  0  0  0  0  0  0  0
   -2.1434   -0.4125    0.0000 C   0  0  0  0  0  0  0  0  0  0  0  0
   -2.8579    0.0000    0.0000 C   0  0  0  0  0  0  0  0  0  0  0  0
   -3.5724   -0.4125    0.0000 O   0  0  0  0  0  0  0  0  0  0  0  0
   -2.8579    0.8250    0.0000 O   0  0  0  0  0  0  0  0  0  0  0  0
   -1.4289    0.8250    0.0000 O   0  0  0  0  0  0  0  0  0  0  0  0
   -0.0000    0.8250    0.0000 C   0  0  0  0  0  0  0  0  0  0  0  0
    0.7145    1.2375    0.0000 C   0  0  0  0  0  0  0  0  0  0  0  0
    1.4289    0.8250    0.0000 C   0  0  0  0  0  0  0  0  0  0  0  0
    1.4289    0.0000    0.0000 C   0  0  0  0  0  0  0  0  0  0  0  0
    0.7145    2.0625    0.0000 C   0  0  0  0  0  0  0  0  0  0  0  0
  1  2  1  0
  2  3  1  0
  3  4  1  0
  4  5  1  0
  5  6  1  0
  6  7  2  0
  6 17  1  0
  7  8  1  0
  8  9  1  0
  8 15  2  0
  9 10  1  0
 10 11  1  0
 10 12  1  0
 13 10  1  0
 13 14  1  0
 13 25  1  1
 14 15  1  0
 14 22  1  6
 15 16  1  0
 16 17  2  0
 16 21  1  0
 17 18  1  0
 18 19  2  0
 18 20  1  0
 22 23  2  0
 23 24  1  0
 23 26  1  0
 24 25  1  0
M  END
>  <Compound_ID>  (1) 
NPC150928

>  <Formula>  (1) 
C22H30O4

>  <Common_Name>  (1) 
nan

>  <IUPAC_Name>  (1) 
(6aR,10aR)-1-hydroxy-6,6,9-trimethyl-3-pentyl-6a,7,8,10a-tetrahydrobenzo[c]chromene-2-carboxylic acid

>  <CHEMBL_ID>  (1) 
nan

>  <PubChem_CID>  (1) 
98523

>  <Standard_InChi>  (1) 
InChI=1S/C22H30O4/c1-5-6-7-8-14-12-17-19(20(23)18(14)21(24)25)15-11-13(2)9-10-16(15)22(3,4)26-17/h11-12,15-16,23H,5-10H2,1-4H3,(H,24,25)/t15-,16-/m1/s1

>  <Standard_InChiKey>  (1) 
UCONUSSAWGCZMV-HZPDHXFCSA-N

>  <Canonical_SMILES>  (1) 
CCCCCc1cc2OC(C)(C)[C@H]3[C@H](c2c(c1C(=O)O)O)C=C(CC3)C

>  <CB1_pKi>  (1) 
6.596

>  <CB1_confidence>  (1) 
0.012

>  <CB2_pKi>  (1) 
7.650

>  <CB2_confidence>  (1) 
0.017

$$$$

     RDKit          2D

 24 26  0  0  0  0  0  0  0  0999 V2000
   -5.0013   -2.8875    0.0000 C   0  0  0  0  0  0  0  0  0  0  0  0
   -4.2868   -3.3000    0.0000 C   0  0  0  0  0  0  0  0  0  0  0  0
   -3.5724   -2.8875    0.0000 C   0  0  0  0  0  0  0  0  0  0  0  0
   -2.8579   -3.3000    0.0000 C   0  0  0  0  0  0  0  0  0  0  0  0
   -2.1434   -2.8875    0.0000 C   0  0  0  0  0  0  0  0  0  0  0  0
   -1.4289   -3.3000    0.0000 C   0  0  0  0  0  0  0  0  0  0  0  0
   -0.7145   -2.8875    0.0000 C   0  0  0  0  0  0  0  0  0  0  0  0
    0.0000   -3.3000    0.0000 C   0  0  0  0  0  0  0  0  0  0  0  0
    0.7145   -2.8875    0.0000 O   0  0  0  0  0  0  0  0  0  0  0  0
    0.0000   -4.1250    0.0000 C   0  0  0  0  0  0  0  0  0  0  0  0
   -0.7145   -4.5375    0.0000 C   0  0  0  0  0  0  0  0  0  0  0  0
   -1.4289   -4.1250    0.0000 C   0  0  0  0  0  0  0  0  0  0  0  0
   -0.7145   -5.3625    0.0000 O   0  0  0  0  0  0  0  0  0  0  0  0
    0.0000   -5.7750    0.0000 C   0  0  0  0  0  0  0  0  0  0  0  0
    0.7145   -5.3625    0.0000 C   0  0  0  0  0  0  0  0  0  0  0  0
    0.7145   -4.5375    0.0000 C   0  0  0  0  0  0  0  0  0  0  0  0
    1.4289   -4.1250    0.0000 C   0  0  0  0  0  0  0  0  0  0  0  0
    2.1434   -4.5375    0.0000 C   0  0  0  0  0  0  0  0  0  0  0  0
    2.8579   -4.1250    0.0000 C   0  0  0  0  0  0  0  0  0  0  0  0
    2.1434   -5.3625    0.0000 C   0  0  0  0  0  0  0  0  0  0  0  0
    1.4289   -5.7750    0.0000 C   0  0  0  0  0  0  0  0  0  0  0  0
    2.8579   -5.7750    0.0000 O   0  0  0  0  0  0  0  0  0  0  0  0
   -0.3873   -6.5034    0.0000 C   0  0  0  0  0  0  0  0  0  0  0  0
    0.3873   -6.5034    0.0000 C   0  0  0  0  0  0  0  0  0  0  0  0
  1  2  1  0
  2  3  1  0
  3  4  1  0
  4  5  1  0
  5  6  1  0
  6  7  2  0
  6 12  1  0
  7  8  1  0
  8  9  1  0
  8 10  2  0
 10 11  1  0
 10 16  1  0
 11 12  2  0
 11 13  1  0
 13 14  1  0
 14 15  1  0
 14 23  1  0
 14 24  1  0
 15 16  2  0
 15 21  1  0
 16 17  1  0
 17 18  2  0
 18 19  1  0
 18 20  1  0
 20 21  2  0
 20 22  1  0
M  END
>  <Compound_ID>  (2) 
NPC160623

>  <Formula>  (2) 
C21H26O3

>  <Common_Name>  (2) 
8-Hydroxycannabinol

>  <IUPAC_Name>  (2) 
6,6,9-trimethyl-3-pentylbenzo[c]chromene-1,8-diol

>  <CHEMBL_ID>  (2) 
CHEMBL550897

>  <PubChem_CID>  (2) 
44241652

>  <Standard_InChi>  (2) 
InChI=1S/C21H26O3/c1-5-6-7-8-14-10-18(23)20-15-9-13(2)17(22)12-16(15)21(3,4)24-19(20)11-14/h9-12,22-23H,5-8H2,1-4H3

>  <Standard_InChiKey>  (2) 
XUERFRQVGLONMR-UHFFFAOYSA-N

>  <Canonical_SMILES>  (2) 
CCCCCc1cc(O)c2c(c1)OC(c1c2cc(C)c(c1)O)(C)C

>  <CB1_pKi>  (2) 
6.545

>  <CB1_confidence>  (2) 
0.011

>  <CB2_pKi>  (2) 
6.457

>  <CB2_confidence>  (2) 
0.016

$$$$

     RDKit          2D

 20 19  0  0  0  0  0  0  0  0999 V2000
   -2.0033    6.2684    0.0000 C   0  0  0  0  0  0  0  0  0  0  0  0
   -1.2888    5.8559    0.0000 C   0  0  0  0  0  0  0  0  0  0  0  0
   -1.2888    5.0309    0.0000 C   0  0  0  0  0  0  0  0  0  0  0  0
   -0.5743    4.6184    0.0000 C   0  0  0  0  0  0  0  0  0  0  0  0
   -0.5743    3.7934    0.0000 C   0  0  0  0  0  0  0  0  0  0  0  0
    0.1401    3.3809    0.0000 C   0  0  0  0  0  0  0  0  0  0  0  0
    0.1401    2.5559    0.0000 C   0  0  0  0  0  0  0  0  0  0  0  0
    0.8546    2.1434    0.0000 C   0  0  0  0  0  0  0  0  0  0  0  0
    1.5691    2.5559    0.0000 C   0  0  0  0  0  0  0  0  0  0  0  0
    2.2836    2.1434    0.0000 C   0  0  0  0  0  0  0  0  0  0  0  0
    2.9980    2.5559    0.0000 C   0  0  0  0  0  0  0  0  0  0  0  0
    3.7125    2.1434    0.0000 C   0  0  0  0  0  0  0  0  0  0  0  0
    4.4270    2.5559    0.0000 C   0  0  0  0  0  0  0  0  0  0  0  0
    5.1414    2.1434    0.0000 C   0  0  0  0  0  0  0  0  0  0  0  0
    5.8559    2.5559    0.0000 C   0  0  0  0  0  0  0  0  0  0  0  0
    6.5704    2.1434    0.0000 C   0  0  0  0  0  0  0  0  0  0  0  0
    7.2849    2.5559    0.0000 C   0  0  0  0  0  0  0  0  0  0  0  0
    7.9993    2.1434    0.0000 C   0  0  0  0  0  0  0  0  0  0  0  0
    8.7138    2.5559    0.0000 O   0  0  0  0  0  0  0  0  0  0  0  0
    7.9993    1.3184    0.0000 O   0  0  0  0  0  0  0  0  0  0  0  0
  1  2  1  0
  2  3  1  0
  3  4  1  0
  4  5  1  0
  5  6  1  0
  6  7  2  3
  7  8  1  0
  8  9  1  0
  9 10  2  3
 10 11  1  0
 11 12  1  0
 12 13  1  0
 13 14  1  0
 14 15  1  0
 15 16  1  0
 16 17  1  0
 17 18  1  0
 18 19  2  0
 18 20  1  0
M  END
>  <Compound_ID>  (3) 
NPC85813

>  <Formula>  (3) 
C18H32O2

>  <Common_Name>  (3) 
Linoleic Acid

>  <IUPAC_Name>  (3) 
(9Z,12Z)-octadeca-9,12-dienoic acid

>  <CHEMBL_ID>  (3) 
CHEMBL267476

>  <PubChem_CID>  (3) 
5280450

>  <Standard_InChi>  (3) 
InChI=1S/C18H32O2/c1-2-3-4-5-6-7-8-9-10-11-12-13-14-15-16-17-18(19)20/h6-7,9-10H,2-5,8,11-17H2,1H3,(H,19,20)/b7-6-,10-9-

>  <Standard_InChiKey>  (3) 
OYHQOLUKZRVURQ-HZJYTTRNSA-N

>  <Canonical_SMILES>  (3) 
CCCCC/C=CC/C=CCCCCCCCC(=O)O

>  <CB1_pKi>  (3) 
5.923

>  <CB1_confidence>  (3) 
0.012

>  <CB2_pKi>  (3) 
5.555

>  <CB2_confidence>  (3) 
0.010

$$$$

     RDKit          2D

 20 19  0  0  0  0  0  0  0  0999 V2000
   -1.2888    7.5059    0.0000 C   0  0  0  0  0  0  0  0  0  0  0  0
   -0.5743    7.0934    0.0000 C   0  0  0  0  0  0  0  0  0  0  0  0
   -0.5743    6.2684    0.0000 C   0  0  0  0  0  0  0  0  0  0  0  0
    0.1401    5.8559    0.0000 C   0  0  0  0  0  0  0  0  0  0  0  0
    0.1401    5.0309    0.0000 C   0  0  0  0  0  0  0  0  0  0  0  0
    0.8546    4.6184    0.0000 C   0  0  0  0  0  0  0  0  0  0  0  0
    0.8546    3.7934    0.0000 C   0  0  0  0  0  0  0  0  0  0  0  0
    1.5691    3.3809    0.0000 C   0  0  0  0  0  0  0  0  0  0  0  0
    1.5691    2.5559    0.0000 C   0  0  0  0  0  0  0  0  0  0  0  0
    2.2836    2.1434    0.0000 C   0  0  0  0  0  0  0  0  0  0  0  0
    2.9980    2.5559    0.0000 C   0  0  0  0  0  0  0  0  0  0  0  0
    3.7125    2.1434    0.0000 C   0  0  0  0  0  0  0  0  0  0  0  0
    4.4270    2.5559    0.0000 C   0  0  0  0  0  0  0  0  0  0  0  0
    5.1414    2.1434    0.0000 C   0  0  0  0  0  0  0  0  0  0  0  0
    5.8559    2.5559    0.0000 C   0  0  0  0  0  0  0  0  0  0  0  0
    6.5704    2.1434    0.0000 C   0  0  0  0  0  0  0  0  0  0  0  0
    7.2849    2.5559    0.0000 C   0  0  0  0  0  0  0  0  0  0  0  0
    7.9993    2.1434    0.0000 C   0  0  0  0  0  0  0  0  0  0  0  0
    8.7138    2.5559    0.0000 O   0  0  0  0  0  0  0  0  0  0  0  0
    7.9993    1.3184    0.0000 O   0  0  0  0  0  0  0  0  0  0  0  0
  1  2  1  0
  2  3  1  0
  3  4  1  0
  4  5  1  0
  5  6  1  0
  6  7  1  0
  7  8  1  0
  8  9  1  0
  9 10  2  0
 10 11  1  0
 11 12  1  0
 12 13  1  0
 13 14  1  0
 14 15  1  0
 15 16  1  0
 16 17  1  0
 17 18  1  0
 18 19  2  0
 18 20  1  0
M  END
>  <Compound_ID>  (4) 
NPC146197

>  <Formula>  (4) 
C18H34O2

>  <Common_Name>  (4) 
n.a.

>  <IUPAC_Name>  (4) 
(Z)-9,10-dideuteriooctadec-9-enoic acid

>  <CHEMBL_ID>  (4) 
nan

>  <PubChem_CID>  (4) 
13011408

>  <Standard_InChi>  (4) 
InChI=1S/C18H34O2/c1-2-3-4-5-6-7-8-9-10-11-12-13-14-15-16-17-18(19)20/h9-10H,2-8,11-17H2,1H3,(H,19,20)/b10-9-/i9D,10D

>  <Standard_InChiKey>  (4) 
ZQPPMHVWECSIRJ-FGFBQCSHSA-N

>  <Canonical_SMILES>  (4) 
CCCCCCCC/C(=C(CCCCCCCC(=O)O)/[2H])/[2H]

>  <CB1_pKi>  (4) 
5.694

>  <CB1_confidence>  (4) 
0.011

>  <CB2_pKi>  (4) 
5.212

>  <CB2_confidence>  (4) 
0.010

$$$$

     RDKit          2D

 22 21  0  0  0  0  0  0  0  0999 V2000
   -8.0506    6.0770    0.0000 C   0  0  0  0  0  0  0  0  0  0  0  0
   -7.3362    5.6645    0.0000 C   0  0  0  0  0  0  0  0  0  0  0  0
   -7.3362    4.8395    0.0000 C   0  0  0  0  0  0  0  0  0  0  0  0
   -6.6217    4.4270    0.0000 C   0  0  0  0  0  0  0  0  0  0  0  0
   -6.6217    3.6020    0.0000 C   0  0  0  0  0  0  0  0  0  0  0  0
   -5.9072    3.1895    0.0000 C   0  0  0  0  0  0  0  0  0  0  0  0
   -5.9072    2.3645    0.0000 C   0  0  0  0  0  0  0  0  0  0  0  0
   -5.1927    1.9520    0.0000 C   0  0  0  0  0  0  0  0  0  0  0  0
   -4.4783    2.3645    0.0000 C   0  0  0  0  0  0  0  0  0  0  0  0
   -3.7638    1.9520    0.0000 C   0  0  0  0  0  0  0  0  0  0  0  0
   -3.0493    2.3645    0.0000 C   0  0  0  0  0  0  0  0  0  0  0  0
   -2.3349    1.9520    0.0000 C   0  0  0  0  0  0  0  0  0  0  0  0
   -2.3349    1.1270    0.0000 C   0  0  0  0  0  0  0  0  0  0  0  0
   -1.6204    0.7145    0.0000 C   0  0  0  0  0  0  0  0  0  0  0  0
   -0.9059    1.1270    0.0000 C   0  0  0  0  0  0  0  0  0  0  0  0
   -0.1914    0.7145    0.0000 C   0  0  0  0  0  0  0  0  0  0  0  0
    0.5230    1.1270    0.0000 C   0  0  0  0  0  0  0  0  0  0  0  0
    1.2375    0.7145    0.0000 C   0  0  0  0  0  0  0  0  0  0  0  0
    1.9520    1.1270    0.0000 C   0  0  0  0  0  0  0  0  0  0  0  0
    2.6664    0.7145    0.0000 C   0  0  0  0  0  0  0  0  0  0  0  0
    3.3809    1.1270    0.0000 O   0  0  0  0  0  0  0  0  0  0  0  0
    2.6664   -0.1105    0.0000 O   0  0  0  0  0  0  0  0  0  0  0  0
  1  2  1  0
  2  3  1  0
  3  4  1  0
  4  5  1  0
  5  6  1  0
  6  7  2  3
  7  8  1  0
  8  9  1  0
  9 10  2  3
 10 11  1  0
 11 12  1  0
 12 13  2  3
 13 14  1  0
 14 15  1  0
 15 16  2  3
 16 17  1  0
 17 18  1  0
 18 19  1  0
 19 20  1  0
 20 21  2  0
 20 22  1  0
M  END
>  <Compound_ID>  (5) 
NPC91495

>  <Formula>  (5) 
C20H32O2

>  <Common_Name>  (5) 
Arachidonic Acid

>  <IUPAC_Name>  (5) 
(5Z,8Z,11Z,14Z)-icosa-5,8,11,14-tetraenoic acid

>  <CHEMBL_ID>  (5) 
CHEMBL15594

>  <PubChem_CID>  (5) 
444899

>  <Standard_InChi>  (5) 
InChI=1S/C20H32O2/c1-2-3-4-5-6-7-8-9-10-11-12-13-14-15-16-17-18-19-20(21)22/h6-7,9-10,12-13,15-16H,2-5,8,11,14,17-19H2,1H3,(H,21,22)/b7-6-,10-9-,13-12-,16-15-

>  <Standard_InChiKey>  (5) 
YZXBAPSDXZZRGB-DOFZRALJSA-N

>  <Canonical_SMILES>  (5) 
CCCCC/C=CC/C=CC/C=CC/C=CCCCC(=O)O

>  <CB1_pKi>  (5) 
6.299

>  <CB1_confidence>  (5) 
0.010

>  <CB2_pKi>  (5) 
5.765

>  <CB2_confidence>  (5) 
0.010

$$$$

     RDKit          2D

 22 21  0  0  0  0  0  0  0  0999 V2000
   -2.9092    3.2704    0.0000 C   0  0  0  0  0  0  0  0  0  0  0  0
   -2.1947    2.8579    0.0000 C   0  0  0  0  0  0  0  0  0  0  0  0
   -1.4802    3.2704    0.0000 C   0  0  0  0  0  0  0  0  0  0  0  0
   -0.7658    2.8579    0.0000 C   0  0  0  0  0  0  0  0  0  0  0  0
   -0.0513    3.2704    0.0000 C   0  0  0  0  0  0  0  0  0  0  0  0
    0.6632    2.8579    0.0000 C   0  0  0  0  0  0  0  0  0  0  0  0
    1.3776    3.2704    0.0000 C   0  0  0  0  0  0  0  0  0  0  0  0
    2.0921    2.8579    0.0000 C   0  0  0  0  0  0  0  0  0  0  0  0
    2.8066    3.2704    0.0000 C   0  0  0  0  0  0  0  0  0  0  0  0
    3.5211    2.8579    0.0000 C   0  0  0  0  0  0  0  0  0  0  0  0
    4.2355    3.2704    0.0000 C   0  0  0  0  0  0  0  0  0  0  0  0
    4.9500    2.8579    0.0000 C   0  0  0  0  0  0  0  0  0  0  0  0
    5.6645    3.2704    0.0000 C   0  0  0  0  0  0  0  0  0  0  0  0
    6.3789    2.8579    0.0000 C   0  0  0  0  0  0  0  0  0  0  0  0
    7.0934    3.2704    0.0000 C   0  0  0  0  0  0  0  0  0  0  0  0
    7.8079    2.8579    0.0000 C   0  0  0  0  0  0  0  0  0  0  0  0
    8.5224    3.2704    0.0000 C   0  0  0  0  0  0  0  0  0  0  0  0
    9.2368    2.8579    0.0000 C   0  0  0  0  0  0  0  0  0  0  0  0
    9.9513    3.2704    0.0000 C   0  0  0  0  0  0  0  0  0  0  0  0
   10.6658    2.8579    0.0000 C   0  0  0  0  0  0  0  0  0  0  0  0
   11.3802    3.2704    0.0000 O   0  0  0  0  0  0  0  0  0  0  0  0
   10.6658    2.0329    0.0000 O   0  0  0  0  0  0  0  0  0  0  0  0
  1  2  1  0
  2  3  1  0
  3  4  1  0
  4  5  1  0
  5  6  1  0
  6  7  1  0
  7  8  1  0
  8  9  1  0
  9 10  2  3
 10 11  1  0
 11 12  1  0
 12 13  1  0
 13 14  1  0
 14 15  1  0
 15 16  1  0
 16 17  1  0
 17 18  1  0
 18 19  1  0
 19 20  1  0
 20 21  2  0
 20 22  1  0
M  END
>  <Compound_ID>  (6) 
NPC77272

>  <Formula>  (6) 
C20H38O2

>  <Common_Name>  (6) 
n.a.

>  <IUPAC_Name>  (6) 
(Z)-icos-11-enoic acid

>  <CHEMBL_ID>  (6) 
nan

>  <PubChem_CID>  (6) 
5282768

>  <Standard_InChi>  (6) 
InChI=1S/C20H38O2/c1-2-3-4-5-6-7-8-9-10-11-12-13-14-15-16-17-18-19-20(21)22/h9-10H,2-8,11-19H2,1H3,(H,21,22)/b10-9-

>  <Standard_InChiKey>  (6) 
BITHHVVYSMSWAG-KTKRTIGZSA-N

>  <Canonical_SMILES>  (6) 
CCCCCCCC/C=CCCCCCCCCCC(=O)O

>  <CB1_pKi>  (6) 
6.186

>  <CB1_confidence>  (6) 
0.010

>  <CB2_pKi>  (6) 
5.149

>  <CB2_confidence>  (6) 
0.011

$$$$

     RDKit          2D

 27 27  0  0  0  0  0  0  0  0999 V2000
    0.0000   -2.4750    0.0000 C   0  0  0  0  0  0  0  0  0  0  0  0
    0.7145   -2.8875    0.0000 C   0  0  0  0  0  0  0  0  0  0  0  0
    1.4289   -2.4750    0.0000 C   0  0  0  0  0  0  0  0  0  0  0  0
    2.1434   -2.8875    0.0000 C   0  0  0  0  0  0  0  0  0  0  0  0
    2.8579   -2.4750    0.0000 C   0  0  0  0  0  0  0  0  0  0  0  0
    3.5724   -2.8875    0.0000 C   0  0  0  0  0  0  0  0  0  0  0  0
    4.2868   -2.4750    0.0000 C   0  0  0  0  0  0  0  0  0  0  0  0
    4.2868   -1.6500    0.0000 C   0  0  0  0  0  0  0  0  0  0  0  0
    3.5724   -1.2375    0.0000 C   0  0  0  0  0  0  0  0  0  0  0  0
    3.5724   -0.4125    0.0000 C   0  0  0  0  0  0  0  0  0  0  0  0
    2.8579    0.0000    0.0000 C   0  0  0  0  0  0  0  0  0  0  0  0
    2.8579    0.8250    0.0000 C   0  0  0  0  0  0  0  0  0  0  0  0
    2.1434    1.2375    0.0000 C   0  0  0  0  0  0  0  0  0  0  0  0
    2.1434    2.0625    0.0000 C   0  0  0  0  0  0  0  0  0  0  0  0
    1.4289    2.4750    0.0000 C   0  0  0  0  0  0  0  0  0  0  0  0
    2.8579    2.4750    0.0000 C   0  0  0  0  0  0  0  0  0  0  0  0
    4.2868   -0.0000    0.0000 C   0  0  0  0  0  0  0  0  0  0  0  0
    5.0013   -2.8875    0.0000 C   0  0  0  0  0  0  0  0  0  0  0  0
    5.7158   -2.4750    0.0000 O   0  0  0  0  0  0  0  0  0  0  0  0
    5.0013   -3.7125    0.0000 C   0  0  0  0  0  0  0  0  0  0  0  0
    4.2868   -4.1250    0.0000 C   0  0  0  0  0  0  0  0  0  0  0  0
    3.5724   -3.7125    0.0000 C   0  0  0  0  0  0  0  0  0  0  0  0
    2.8579   -4.1250    0.0000 O   0  0  0  0  0  0  0  0  0  0  0  0
    2.8579   -4.9500    0.0000 C   0  0  0  0  0  0  0  0  0  0  0  0
    3.5724   -5.3625    0.0000 O   0  0  0  0  0  0  0  0  0  0  0  0
    2.1434   -5.3625    0.0000 C   0  0  0  0  0  0  0  0  0  0  0  0
    4.2868   -4.9500    0.0000 O   0  0  0  0  0  0  0  0  0  0  0  0
  1  2  1  0
  2  3  1  0
  3  4  1  0
  4  5  1  0
  5  6  1  0
  6  7  2  0
  6 22  1  0
  7  8  1  0
  7 18  1  0
  8  9  1  0
  9 10  2  0
 10 11  1  0
 10 17  1  0
 11 12  1  0
 12 13  1  0
 13 14  2  0
 14 15  1  0
 14 16  1  0
 18 19  1  0
 18 20  2  0
 20 21  1  0
 21 22  2  0
 21 27  1  0
 22 23  1  0
 23 24  1  0
 24 25  2  0
 24 26  1  0
M  END
>  <Compound_ID>  (7) 
NPC105493

>  <Formula>  (7) 
C23H34O4

>  <Common_Name>  (7) 
4-Acetoxy-2-Geranyl-5-Hydroxy-3-N-Pentylphenol

>  <IUPAC_Name>  (7) 
[3-[(2E)-3,7-dimethylocta-2,6-dienyl]-4,6-dihydroxy-2-pentylphenyl] acetate

>  <CHEMBL_ID>  (7) 
CHEMBL560417

>  <PubChem_CID>  (7) 
44139611

>  <Standard_InChi>  (7) 
InChI=1S/C23H34O4/c1-6-7-8-12-20-19(14-13-17(4)11-9-10-16(2)3)21(25)15-22(26)23(20)27-18(5)24/h10,13,15,25-26H,6-9,11-12,14H2,1-5H3/b17-13+

>  <Standard_InChiKey>  (7) 
DZLSXQDQGMAPKJ-GHRIWEEISA-N

>  <Canonical_SMILES>  (7) 
CCCCCc1c(C/C=C(/CCC=C(C)C)C)c(O)cc(c1OC(=O)C)O

>  <CB1_pKi>  (7) 
7.142

>  <CB1_confidence>  (7) 
0.015

>  <CB2_pKi>  (7) 
6.961

>  <CB2_confidence>  (7) 
0.025

$$$$

     RDKit          2D

 36 40  0  0  1  0  0  0  0  0999 V2000
   -3.6327    7.4250    0.0000 C   0  0  0  0  0  0  0  0  0  0  0  0
   -4.3472    7.0125    0.0000 C   0  0  0  0  0  0  0  0  0  0  0  0
   -4.3472    6.1875    0.0000 C   0  0  0  0  0  0  0  0  0  0  0  0
   -5.0617    5.7750    0.0000 C   0  0  0  0  0  0  0  0  0  0  0  0
   -5.0617    4.9500    0.0000 C   0  0  0  0  0  0  0  0  0  0  0  0
   -5.7762    4.5375    0.0000 C   0  0  0  0  0  0  0  0  0  0  0  0
   -6.4906    4.9500    0.0000 C   0  0  0  0  0  0  0  0  0  0  0  0
   -7.2051    4.5375    0.0000 C   0  0  0  0  0  0  0  0  0  0  0  0
   -7.9196    4.9500    0.0000 O   0  0  0  0  0  0  0  0  0  0  0  0
   -8.6340    4.5375    0.0000 C   0  0  0  0  0  0  0  0  0  0  0  0
   -8.9162    5.3127    0.0000 C   0  0  0  0  0  0  0  0  0  0  0  0
   -9.4465    4.3942    0.0000 C   0  0  0  0  0  0  0  0  0  0  0  0
   -8.6340    3.7125    0.0000 C   0  0  0  0  0  0  0  0  0  0  0  0
   -7.9196    3.3000    0.0000 C   0  0  0  0  0  0  0  0  0  0  0  0
   -7.2051    3.7125    0.0000 C   0  0  0  0  0  0  0  0  0  0  0  0
   -6.4906    3.3000    0.0000 C   0  0  0  0  0  0  0  0  0  0  0  0
   -5.7762    3.7125    0.0000 C   0  0  0  0  0  0  0  0  0  0  0  0
   -5.0617    3.3000    0.0000 C   0  0  0  0  0  0  0  0  0  0  0  0
   -4.3472    3.7125    0.0000 O   0  0  0  0  0  0  0  0  0  0  0  0
   -5.0617    2.4750    0.0000 O   0  0  0  0  0  0  0  0  0  0  0  0
   -4.3472    2.0625    0.0000 C   0  0  0  0  0  0  0  0  0  0  0  0
   -3.6327    2.4750    0.0000 C   0  0  0  0  0  0  0  0  0  0  0  0
   -3.6327    3.3000    0.0000 C   0  0  0  0  0  0  0  0  0  0  0  0
   -2.9183    2.0625    0.0000 C   0  0  0  0  0  0  0  0  0  0  0  0
   -2.9183    1.2375    0.0000 C   0  0  0  0  0  0  0  0  0  0  0  0
   -3.6327    0.8250    0.0000 C   0  0  0  0  0  0  0  0  0  0  0  0
   -4.3472    1.2375    0.0000 C   0  0  0  0  0  0  0  0  0  0  0  0
   -4.7844    0.5379    0.0000 C   0  0  0  0  0  0  0  0  0  0  0  0
   -5.1717    1.2087    0.0000 C   0  0  0  0  0  0  0  0  0  0  0  0
   -3.8390    1.6500    0.0000 C   0  0  0  0  0  0  0  0  0  0  0  0
   -6.4906    2.4750    0.0000 O   0  0  0  0  0  0  0  0  0  0  0  0
   -7.9196    2.4750    0.0000 C   0  0  0  0  0  0  0  0  0  0  0  0
   -8.6340    2.0625    0.0000 C   0  0  0  0  0  0  0  0  0  0  0  0
   -9.3485    2.4750    0.0000 C   0  0  0  0  0  0  0  0  0  0  0  0
   -9.3485    3.3000    0.0000 C   0  0  0  0  0  0  0  0  0  0  0  0
   -8.6340    1.2375    0.0000 C   0  0  0  0  0  0  0  0  0  0  0  0
  1  2  1  0
  2  3  1  0
  3  4  1  0
  4  5  1  0
  5  6  1  0
  6  7  2  0
  6 17  1  0
  7  8  1  0
  8  9  1  0
  8 15  2  0
  9 10  1  0
 10 11  1  0
 10 12  1  0
 13 10  1  0
 13 14  1  0
 13 35  1  1
 14 15  1  0
 14 32  1  6
 15 16  1  0
 16 17  2  0
 16 31  1  0
 17 18  1  0
 18 19  2  0
 18 20  1  0
 21 20  1  6
 21 22  1  0
 21 27  1  0
 22 23  1  6
 22 24  1  0
 22 30  1  0
 24 25  1  0
 26 25  1  1
 26 27  1  0
 26 30  1  0
 27 28  1  0
 27 29  1  0
 32 33  2  0
 33 34  1  0
 33 36  1  0
 34 35  1  0
M  END
>  <Compound_ID>  (8) 
NPC10645

>  <Formula>  (8) 
C32H46O4

>  <Common_Name>  (8) 
n.a.

>  <IUPAC_Name>  (8) 
[(1R,3R,4S)-2,2,4-trimethyl-3-bicyclo[2.2.1]heptanyl] (6aR,10aR)-1-hydroxy-6,6,9-trimethyl-3-pentyl-6a,7,8,10a-tetrahydrobenzo[c]chromene-2-carboxylate

>  <CHEMBL_ID>  (8) 
nan

>  <PubChem_CID>  (8) 
24862529

>  <Standard_InChi>  (8) 
InChI=1S/C32H46O4/c1-8-9-10-11-20-17-24-26(22-16-19(2)12-13-23(22)31(5,6)36-24)27(33)25(20)28(34)35-29-30(3,4)21-14-15-32(29,7)18-21/h16-17,21-23,29,33H,8-15,18H2,1-7H3/t21-,22-,23-,29+,32+/m1/s1

>  <Standard_InChiKey>  (8) 
MQJYRDGWGIZCIV-YFRVIJRPSA-N

>  <Canonical_SMILES>  (8) 
CCCCCc1cc2OC(C)(C)[C@H]3[C@H](c2c(c1C(=O)O[C@@H]1[C@@]2(C)CC[C@@H](C1(C)C)C2)O)C=C(CC3)C

>  <CB1_pKi>  (8) 
7.266

>  <CB1_confidence>  (8) 
0.015

>  <CB2_pKi>  (8) 
7.587

>  <CB2_confidence>  (8) 
0.018

$$$$

     RDKit          2D

 30 33  0  0  1  0  0  0  0  0999 V2000
    8.7583   -1.7570    0.0000 C   0  0  0  0  0  0  0  0  0  0  0  0
    7.9411   -1.8698    0.0000 C   0  0  0  0  0  0  0  0  0  0  0  0
    7.4347   -1.2185    0.0000 C   0  0  0  0  0  0  0  0  0  0  0  0
    7.7456   -0.4543    0.0000 C   0  0  0  0  0  0  0  0  0  0  0  0
    7.2392    0.1970    0.0000 C   0  0  0  0  0  0  0  0  0  0  0  0
    8.5628   -0.3415    0.0000 C   0  0  0  0  0  0  0  0  0  0  0  0
    6.6175   -1.3314    0.0000 C   0  0  0  0  0  0  0  0  0  0  0  0
    6.1111   -0.6800    0.0000 C   0  0  0  0  0  0  0  0  0  0  0  0
    5.2939   -0.7929    0.0000 C   0  0  0  0  0  0  0  0  0  0  0  0
    4.7875   -0.1416    0.0000 C   0  0  0  0  0  0  0  0  0  0  0  0
    5.0168    0.6509    0.0000 C   0  0  0  0  0  0  0  0  0  0  0  0
    4.3340    1.1139    0.0000 C   0  0  0  0  0  0  0  0  0  0  0  0
    3.6826    0.6076    0.0000 C   0  0  0  0  0  0  0  0  0  0  0  0
    3.9629   -0.1684    0.0000 C   0  0  0  0  0  0  0  0  0  0  0  0
    4.3228   -0.9107    0.0000 C   0  0  0  0  0  0  0  0  0  0  0  0
    3.4311   -0.7991    0.0000 C   0  0  0  0  0  0  0  0  0  0  0  0
    2.6190   -0.6539    0.0000 C   0  0  0  0  0  0  0  0  0  0  0  0
    2.3387    0.1221    0.0000 C   0  0  0  0  0  0  0  0  0  0  0  0
    2.8705    0.7528    0.0000 C   0  0  0  0  0  0  0  0  0  0  0  0
    2.5902    1.5287    0.0000 C   0  0  0  0  0  0  0  0  0  0  0  0
    1.7781    1.6739    0.0000 C   0  0  0  0  0  0  0  0  0  0  0  0
    1.2463    1.0432    0.0000 C   0  0  0  0  0  0  0  0  0  0  0  0
    1.5266    0.2673    0.0000 C   0  0  0  0  0  0  0  0  0  0  0  0
    1.8069   -0.5086    0.0000 C   0  0  0  0  0  0  0  0  0  0  0  0
    0.9948   -0.3634    0.0000 C   0  0  0  0  0  0  0  0  0  0  0  0
    0.1827   -0.2182    0.0000 C   0  0  0  0  0  0  0  0  0  0  0  0
   -0.0976    0.5577    0.0000 C   0  0  0  0  0  0  0  0  0  0  0  0
    0.4342    1.1884    0.0000 C   0  0  0  0  0  0  0  0  0  0  0  0
   -0.9098    0.7029    0.0000 O   0  0  0  0  0  0  0  0  0  0  0  0
    4.9830   -1.5571    0.0000 C   0  0  0  0  0  0  0  0  0  0  0  0
  1  2  1  0
  3  2  1  6
  3  4  1  0
  3  7  1  0
  4  5  1  0
  4  6  1  0
  7  8  2  0
  9  8  1  0
  9 30  1  1
 10  9  1  0
 10 11  1  6
 10 14  1  0
 11 12  1  0
 13 12  1  6
 13 19  1  0
 14 13  1  0
 14 15  1  6
 14 16  1  0
 16 17  1  0
 18 17  1  6
 18 23  1  0
 19 18  1  0
 19 20  1  1
 20 21  1  0
 21 22  2  0
 22 28  1  0
 23 22  1  0
 23 24  1  6
 23 25  1  0
 25 26  1  0
 27 26  1  0
 27 28  1  0
 27 29  1  6
M  END
>  <Compound_ID>  (9) 
NPC113733

>  <Formula>  (9) 
C29H48O

>  <Common_Name>  (9) 
Stigmasterol

>  <IUPAC_Name>  (9) 
(3S,8S,9S,10R,13R,14S,17R)-17-[(E,2R,5S)-5-ethyl-6-methylhept-3-en-2-yl]-10,13-dimethyl-2,3,4,7,8,9,11,12,14,15,16,17-dodecahydro-1H-cyclopenta[a]phenanthren-3-ol

>  <CHEMBL_ID>  (9) 
CHEMBL400247

>  <PubChem_CID>  (9) 
5280794

>  <Standard_InChi>  (9) 
InChI=1S/C29H48O/c1-7-21(19(2)3)9-8-20(4)25-12-13-26-24-11-10-22-18-23(30)14-16-28(22,5)27(24)15-17-29(25,26)6/h8-10,19-21,23-27,30H,7,11-18H2,1-6H3/b9-8+/t20-,21-,23+,24+,25-,26+,27+,28+,29-/m1/s1

>  <Standard_InChiKey>  (9) 
HCXVJBMSMIARIN-PHZDYDNGSA-N

>  <Canonical_SMILES>  (9) 
CC[C@@H](C(C)C)/C=C/[C@H]([C@H]1CC[C@@H]2[C@]1(C)CC[C@H]1[C@H]2CC=C2[C@]1(C)CC[C@@H](C2)O)C

>  <CB1_pKi>  (9) 
6.161

>  <CB1_confidence>  (9) 
0.025

>  <CB2_pKi>  (9) 
6.927

>  <CB2_confidence>  (9) 
0.015

$$$$

     RDKit          2D

 32 35  0  0  1  0  0  0  0  0999 V2000
    1.4289    3.3000    0.0000 O   0  0  0  0  0  0  0  0  0  0  0  0
    1.4289    2.4750    0.0000 C   0  0  0  0  0  0  0  0  0  0  0  0
    0.7145    2.0625    0.0000 C   0  0  0  0  0  0  0  0  0  0  0  0
    0.7145    1.2375    0.0000 O   0  0  0  0  0  0  0  0  0  0  0  0
    0.0000    0.8250    0.0000 C   0  0  0  0  0  0  0  0  0  0  0  0
   -0.7145    1.2375    0.0000 C   0  0  0  0  0  0  0  0  0  0  0  0
   -0.7145    2.0625    0.0000 C   0  0  0  0  0  0  0  0  0  0  0  0
    0.0000    2.4750    0.0000 C   0  0  0  0  0  0  0  0  0  0  0  0
    0.0000    3.3000    0.0000 O   0  0  0  0  0  0  0  0  0  0  0  0
   -1.4289    2.4750    0.0000 O   0  0  0  0  0  0  0  0  0  0  0  0
   -1.4289    0.8250    0.0000 O   0  0  0  0  0  0  0  0  0  0  0  0
    0.0000   -0.0000    0.0000 C   0  0  0  0  0  0  0  0  0  0  0  0
   -0.7145   -0.4125    0.0000 C   0  0  0  0  0  0  0  0  0  0  0  0
   -1.4289   -0.0000    0.0000 O   0  0  0  0  0  0  0  0  0  0  0  0
   -0.7145   -1.2375    0.0000 C   0  0  0  0  0  0  0  0  0  0  0  0
    0.0000   -1.6500    0.0000 C   0  0  0  0  0  0  0  0  0  0  0  0
    0.7145   -1.2375    0.0000 C   0  0  0  0  0  0  0  0  0  0  0  0
    0.7145   -0.4125    0.0000 C   0  0  0  0  0  0  0  0  0  0  0  0
    1.4289   -0.0000    0.0000 O   0  0  0  0  0  0  0  0  0  0  0  0
    2.1434   -0.4125    0.0000 C   0  0  0  0  0  0  0  0  0  0  0  0
    2.1434   -1.2375    0.0000 C   0  0  0  0  0  0  0  0  0  0  0  0
    1.4289   -1.6500    0.0000 C   0  0  0  0  0  0  0  0  0  0  0  0
    1.4289   -2.4750    0.0000 O   0  0  0  0  0  0  0  0  0  0  0  0
    2.8579   -0.0000    0.0000 C   0  0  0  0  0  0  0  0  0  0  0  0
    2.8579    0.8250    0.0000 C   0  0  0  0  0  0  0  0  0  0  0  0
    3.5724    1.2375    0.0000 C   0  0  0  0  0  0  0  0  0  0  0  0
    4.2868    0.8250    0.0000 C   0  0  0  0  0  0  0  0  0  0  0  0
    4.2868   -0.0000    0.0000 C   0  0  0  0  0  0  0  0  0  0  0  0
    3.5724   -0.4125    0.0000 C   0  0  0  0  0  0  0  0  0  0  0  0
    5.0013   -0.4125    0.0000 O   0  0  0  0  0  0  0  0  0  0  0  0
    5.0013    1.2375    0.0000 O   0  0  0  0  0  0  0  0  0  0  0  0
    0.0000   -2.4750    0.0000 O   0  0  0  0  0  0  0  0  0  0  0  0
  1  2  1  0
  3  2  1  1
  3  4  1  0
  5  4  1  0
  5 12  1  1
  6  5  1  0
  6  7  1  0
  6 11  1  6
  7  8  1  0
  7 10  1  1
  8  3  1  0
  8  9  1  6
 12 13  2  0
 12 18  1  0
 13 14  1  0
 13 15  1  0
 15 16  2  0
 16 17  1  0
 16 32  1  0
 17 18  2  0
 17 22  1  0
 18 19  1  0
 19 20  1  0
 20 21  2  0
 20 24  1  0
 21 22  1  0
 22 23  2  0
 24 25  2  0
 24 29  1  0
 25 26  1  0
 26 27  2  0
 27 28  1  0
 27 31  1  0
 28 29  2  0
 28 30  1  0
M  END
>  <Compound_ID>  (10) 
NPC117418

>  <Formula>  (10) 
C21H20O11

>  <Common_Name>  (10) 
nan

>  <IUPAC_Name>  (10) 
2-(3,4-dihydroxyphenyl)-5,7-dihydroxy-8-[(2S,3R,4R,5S,6R)-3,4,5-trihydroxy-6-(hydroxymethyl)oxan-2-yl]chromen-4-one

>  <CHEMBL_ID>  (10) 
nan

>  <PubChem_CID>  (10) 
5281675

>  <Standard_InChi>  (10) 
InChI=1S/C21H20O11/c22-6-14-17(28)18(29)19(30)21(32-14)16-11(26)4-10(25)15-12(27)5-13(31-20(15)16)7-1-2-8(23)9(24)3-7/h1-5,14,17-19,21-26,28-30H,6H2/t14-,17-,18+,19-,21+/m1/s1

>  <Standard_InChiKey>  (10) 
PLAPMLGJVGLZOV-VPRICQMDSA-N

>  <Canonical_SMILES>  (10) 
OC[C@H]1O[C@H]([C@@H]([C@H]([C@@H]1O)O)O)c1c(O)cc(c2c1oc(cc2=O)c1ccc(c(c1)O)O)O

>  <CB1_pKi>  (10) 
6.426

>  <CB1_confidence>  (10) 
0.016

>  <CB2_pKi>  (10) 
6.033

>  <CB2_confidence>  (10) 
0.027

$$$$

     RDKit          2D

 21 23  0  0  0  0  0  0  0  0999 V2000
    6.9246    3.1729    0.0000 O   0  0  0  0  0  0  0  0  0  0  0  0
    6.9246    2.3479    0.0000 C   0  0  0  0  0  0  0  0  0  0  0  0
    7.6391    1.9354    0.0000 N   0  0  0  0  0  0  0  0  0  0  0  0
    8.3536    2.3479    0.0000 C   0  0  0  0  0  0  0  0  0  0  0  0
    9.0681    1.9354    0.0000 C   0  0  0  0  0  0  0  0  0  0  0  0
    9.0681    1.1104    0.0000 C   0  0  0  0  0  0  0  0  0  0  0  0
    8.3536    0.6979    0.0000 C   0  0  0  0  0  0  0  0  0  0  0  0
    7.6391    1.1104    0.0000 C   0  0  0  0  0  0  0  0  0  0  0  0
    6.2102    1.9354    0.0000 C   0  0  0  0  0  0  0  0  0  0  0  0
    5.4957    2.3479    0.0000 C   0  0  0  0  0  0  0  0  0  0  0  0
    4.7812    1.9354    0.0000 C   0  0  0  0  0  0  0  0  0  0  0  0
    4.0668    2.3479    0.0000 C   0  0  0  0  0  0  0  0  0  0  0  0
    3.3523    1.9354    0.0000 C   0  0  0  0  0  0  0  0  0  0  0  0
    3.3523    1.1104    0.0000 C   0  0  0  0  0  0  0  0  0  0  0  0
    2.6378    0.6979    0.0000 C   0  0  0  0  0  0  0  0  0  0  0  0
    1.9233    1.1104    0.0000 C   0  0  0  0  0  0  0  0  0  0  0  0
    1.9233    1.9354    0.0000 C   0  0  0  0  0  0  0  0  0  0  0  0
    2.6378    2.3479    0.0000 C   0  0  0  0  0  0  0  0  0  0  0  0
    1.1387    2.1904    0.0000 O   0  0  0  0  0  0  0  0  0  0  0  0
    0.6538    1.5229    0.0000 C   0  0  0  0  0  0  0  0  0  0  0  0
    1.1387    0.8555    0.0000 O   0  0  0  0  0  0  0  0  0  0  0  0
  1  2  2  0
  2  3  1  0
  2  9  1  0
  3  4  1  0
  3  8  1  0
  4  5  1  0
  5  6  1  0
  6  7  1  0
  7  8  1  0
  9 10  2  3
 10 11  1  0
 11 12  2  3
 12 13  1  0
 13 14  2  0
 13 18  1  0
 14 15  1  0
 15 16  2  0
 16 17  1  0
 16 21  1  0
 17 18  2  0
 17 19  1  0
 19 20  1  0
 20 21  1  0
M  END
>  <Compound_ID>  (11) 
NPC118885

>  <Formula>  (11) 
C17H19NO3

>  <Common_Name>  (11) 
n.a.

>  <IUPAC_Name>  (11) 
(2Z,4E)-5-(1,3-benzodioxol-5-yl)-1-piperidin-1-ylpenta-2,4-dien-1-one

>  <CHEMBL_ID>  (11) 
nan

>  <PubChem_CID>  (11) 
1548913

>  <Standard_InChi>  (11) 
InChI=1S/C17H19NO3/c19-17(18-10-4-1-5-11-18)7-3-2-6-14-8-9-15-16(12-14)21-13-20-15/h2-3,6-9,12H,1,4-5,10-11,13H2/b6-2+,7-3-

>  <Standard_InChiKey>  (11) 
MXXWOMGUGJBKIW-BPMFVRGZSA-N

>  <Canonical_SMILES>  (11) 
O=C(N1CCCCC1)/C=CC=Cc1ccc2c(c1)OCO2

>  <CB1_pKi>  (11) 
5.467

>  <CB1_confidence>  (11) 
0.006

>  <CB2_pKi>  (11) 
5.267

>  <CB2_confidence>  (11) 
0.012

$$$$

     RDKit          2D

 21 23  0  0  0  0  0  0  0  0999 V2000
    4.7639    3.0173    0.0000 C   0  0  0  0  0  0  0  0  0  0  0  0
    4.2378    2.3818    0.0000 O   0  0  0  0  0  0  0  0  0  0  0  0
    3.4244    2.5197    0.0000 C   0  0  0  0  0  0  0  0  0  0  0  0
    2.8984    1.8842    0.0000 C   0  0  0  0  0  0  0  0  0  0  0  0
    2.0850    2.0221    0.0000 C   0  0  0  0  0  0  0  0  0  0  0  0
    1.5589    1.3866    0.0000 O   0  0  0  0  0  0  0  0  0  0  0  0
    1.7976    2.7954    0.0000 C   0  0  0  0  0  0  0  0  0  0  0  0
    2.3237    3.4309    0.0000 C   0  0  0  0  0  0  0  0  0  0  0  0
    3.1371    3.2931    0.0000 C   0  0  0  0  0  0  0  0  0  0  0  0
    1.8819    4.1276    0.0000 C   0  0  0  0  0  0  0  0  0  0  0  0
    1.0828    3.9227    0.0000 C   0  0  0  0  0  0  0  0  0  0  0  0
    1.0307    3.0994    0.0000 C   0  0  0  0  0  0  0  0  0  0  0  0
    1.0650    2.2751    0.0000 C   0  0  0  0  0  0  0  0  0  0  0  0
    0.3682    1.8333    0.0000 C   0  0  0  0  0  0  0  0  0  0  0  0
   -0.3628    2.2157    0.0000 C   0  0  0  0  0  0  0  0  0  0  0  0
   -0.3970    3.0400    0.0000 C   0  0  0  0  0  0  0  0  0  0  0  0
    0.2997    3.4819    0.0000 C   0  0  0  0  0  0  0  0  0  0  0  0
   -1.0595    1.7739    0.0000 O   0  0  0  0  0  0  0  0  0  0  0  0
   -1.7905    2.1564    0.0000 C   0  0  0  0  0  0  0  0  0  0  0  0
   -2.4872    1.7146    0.0000 O   0  0  0  0  0  0  0  0  0  0  0  0
   -1.8247    2.9807    0.0000 C   0  0  0  0  0  0  0  0  0  0  0  0
  1  2  1  0
  2  3  1  0
  3  4  2  0
  3  9  1  0
  4  5  1  0
  5  6  1  0
  5  7  2  0
  7  8  1  0
  7 12  1  0
  8  9  2  0
  8 10  1  0
 10 11  1  0
 11 12  1  0
 12 13  1  0
 12 17  1  0
 13 14  1  0
 14 15  1  0
 15 16  1  0
 15 18  1  0
 16 17  1  0
 18 19  1  0
 19 20  2  0
 19 21  1  0
M  END
>  <Compound_ID>  (12) 
NPC130245

>  <Formula>  (12) 
C17H22O4

>  <Common_Name>  (12) 
n.a.

>  <IUPAC_Name>  (12) 
(4-hydroxy-6-methoxyspiro[1,2-dihydroindene-3,4'-cyclohexane]-1'-yl) acetate

>  <CHEMBL_ID>  (12) 
nan

>  <PubChem_CID>  (12) 
25141336

>  <Standard_InChi>  (12) 
InChI=1S/C17H22O4/c1-11(18)21-13-4-7-17(8-5-13)6-3-12-9-14(20-2)10-15(19)16(12)17/h9-10,13,19H,3-8H2,1-2H3

>  <Standard_InChiKey>  (12) 
MNFMEFPMUGWNCI-UHFFFAOYSA-N

>  <Canonical_SMILES>  (12) 
COc1cc(O)c2c(c1)CCC12CCC(CC1)OC(=O)C

>  <CB1_pKi>  (12) 
6.045

>  <CB1_confidence>  (12) 
0.013

>  <CB2_pKi>  (12) 
6.466

>  <CB2_confidence>  (12) 
0.016

$$$$

     RDKit          2D

 25 27  0  0  1  0  0  0  0  0999 V2000
   -5.0013   -2.8875    0.0000 C   0  0  0  0  0  0  0  0  0  0  0  0
   -4.2868   -3.3000    0.0000 C   0  0  0  0  0  0  0  0  0  0  0  0
   -3.5724   -2.8875    0.0000 C   0  0  0  0  0  0  0  0  0  0  0  0
   -2.8579   -3.3000    0.0000 C   0  0  0  0  0  0  0  0  0  0  0  0
   -2.1434   -2.8875    0.0000 C   0  0  0  0  0  0  0  0  0  0  0  0
   -1.4289   -3.3000    0.0000 C   0  0  0  0  0  0  0  0  0  0  0  0
   -0.7145   -2.8875    0.0000 C   0  0  0  0  0  0  0  0  0  0  0  0
    0.0000   -3.3000    0.0000 C   0  0  0  0  0  0  0  0  0  0  0  0
    0.7145   -2.8875    0.0000 O   0  0  0  0  0  0  0  0  0  0  0  0
    0.0000   -4.1250    0.0000 C   0  0  0  0  0  0  0  0  0  0  0  0
   -0.7145   -4.5375    0.0000 C   0  0  0  0  0  0  0  0  0  0  0  0
   -1.4289   -4.1250    0.0000 C   0  0  0  0  0  0  0  0  0  0  0  0
   -0.7145   -5.3625    0.0000 O   0  0  0  0  0  0  0  0  0  0  0  0
    0.0000   -5.7750    0.0000 C   0  0  0  0  0  0  0  0  0  0  0  0
    0.7145   -5.3625    0.0000 C   0  0  0  0  0  0  0  0  0  0  0  0
    0.7145   -4.5375    0.0000 C   0  0  0  0  0  0  0  0  0  0  0  0
    1.4289   -4.1250    0.0000 C   0  0  0  0  0  0  0  0  0  0  0  0
    1.4289   -3.3000    0.0000 O   0  0  0  0  0  0  0  0  0  0  0  0
    2.1434   -4.5375    0.0000 C   0  0  0  0  0  0  0  0  0  0  0  0
    2.1434   -5.3625    0.0000 C   0  0  0  0  0  0  0  0  0  0  0  0
    1.4289   -5.7750    0.0000 C   0  0  0  0  0  0  0  0  0  0  0  0
    2.5806   -3.8379    0.0000 C   0  0  0  0  0  0  0  0  0  0  0  0
    2.9679   -4.5087    0.0000 O   0  0  0  0  0  0  0  0  0  0  0  0
   -0.3873   -6.5034    0.0000 C   0  0  0  0  0  0  0  0  0  0  0  0
    0.3873   -6.5034    0.0000 C   0  0  0  0  0  0  0  0  0  0  0  0
  1  2  1  0
  2  3  1  0
  3  4  1  0
  4  5  1  0
  5  6  1  0
  6  7  2  0
  6 12  1  0
  7  8  1  0
  8  9  1  0
  8 10  2  0
 10 11  1  0
 11 12  2  0
 11 13  1  0
 13 14  1  0
 14 24  1  0
 14 25  1  0
 15 14  1  0
 15 21  1  1
 16 15  1  0
 16 10  1  6
 16 17  1  0
 17 18  1  6
 17 19  1  0
 19 20  1  0
 19 22  1  6
 19 23  1  0
 20 21  1  0
M  END
>  <Compound_ID>  (13) 
NPC472800

>  <Formula>  (13) 
C21H32O4

>  <Common_Name>  (13) 
Cannabiripsol

>  <IUPAC_Name>  (13) 
(6aR,9S,10S,10aR)-6,6,9-trimethyl-3-pentyl-7,8,10,10a-tetrahydro-6aH-benzo[c]chromene-1,9,10-triol

>  <CHEMBL_ID>  (13) 
CHEMBL3586111

>  <PubChem_CID>  (13) 
192007

>  <Standard_InChi>  (13) 
InChI=1S/C21H32O4/c1-5-6-7-8-13-11-15(22)18-16(12-13)25-20(2,3)14-9-10-21(4,24)19(23)17(14)18/h11-12,14,17,19,22-24H,5-10H2,1-4H3/t14-,17-,19+,21+/m1/s1

>  <Standard_InChiKey>  (13) 
TZGCTXUTNDNTTE-DYZHCLJRSA-N

>  <Canonical_SMILES>  (13) 
CCCCCc1cc(O)c2c(c1)OC([C@H]1[C@H]2[C@H](O)[C@@](CC1)(C)O)(C)C

>  <CB1_pKi>  (13) 
5.287

>  <CB1_confidence>  (13) 
0.012

>  <CB2_pKi>  (13) 
5.652

>  <CB2_confidence>  (13) 
0.017

$$$$

     RDKit          2D

 22 21  0  0  0  0  0  0  0  0999 V2000
   10.4230    6.8427    0.0000 C   0  0  0  0  0  0  0  0  0  0  0  0
   11.1375    6.4302    0.0000 C   0  0  0  0  0  0  0  0  0  0  0  0
   11.8520    6.8427    0.0000 C   0  0  0  0  0  0  0  0  0  0  0  0
   12.5664    6.4302    0.0000 C   0  0  0  0  0  0  0  0  0  0  0  0
   13.2809    6.8427    0.0000 C   0  0  0  0  0  0  0  0  0  0  0  0
   13.9954    6.4302    0.0000 C   0  0  0  0  0  0  0  0  0  0  0  0
   14.7099    6.8427    0.0000 C   0  0  0  0  0  0  0  0  0  0  0  0
   15.4243    6.4302    0.0000 C   0  0  0  0  0  0  0  0  0  0  0  0
   16.1388    6.8427    0.0000 C   0  0  0  0  0  0  0  0  0  0  0  0
   16.8533    6.4302    0.0000 C   0  0  0  0  0  0  0  0  0  0  0  0
   17.5677    6.8427    0.0000 C   0  0  0  0  0  0  0  0  0  0  0  0
   18.2822    6.4302    0.0000 C   0  0  0  0  0  0  0  0  0  0  0  0
   18.9967    6.8427    0.0000 C   0  0  0  0  0  0  0  0  0  0  0  0
   19.7112    6.4302    0.0000 C   0  0  0  0  0  0  0  0  0  0  0  0
   20.4256    6.8427    0.0000 C   0  0  0  0  0  0  0  0  0  0  0  0
   21.1401    6.4302    0.0000 C   0  0  0  0  0  0  0  0  0  0  0  0
   21.8546    6.8427    0.0000 C   0  0  0  0  0  0  0  0  0  0  0  0
   22.5690    6.4302    0.0000 C   0  0  0  0  0  0  0  0  0  0  0  0
   23.2835    6.8427    0.0000 C   0  0  0  0  0  0  0  0  0  0  0  0
   23.9980    6.4302    0.0000 C   0  0  0  0  0  0  0  0  0  0  0  0
   24.7124    6.8427    0.0000 O   0  0  0  0  0  0  0  0  0  0  0  0
   23.9980    5.6052    0.0000 O   0  0  0  0  0  0  0  0  0  0  0  0
  1  2  1  0
  2  3  1  0
  3  4  1  0
  4  5  1  0
  5  6  1  0
  6  7  1  0
  7  8  1  0
  8  9  1  0
  9 10  1  0
 10 11  1  0
 11 12  1  0
 12 13  1  0
 13 14  1  0
 14 15  1  0
 15 16  1  0
 16 17  1  0
 17 18  1  0
 18 19  1  0
 19 20  1  0
 20 21  2  0
 20 22  1  0
M  END
>  <Compound_ID>  (14) 
NPC149184

>  <Formula>  (14) 
C20H40O2

>  <Common_Name>  (14) 
Elcosanoic Acid

>  <IUPAC_Name>  (14) 
icosanoic acid

>  <CHEMBL_ID>  (14) 
CHEMBL1173381

>  <PubChem_CID>  (14) 
10467

>  <Standard_InChi>  (14) 
InChI=1S/C20H40O2/c1-2-3-4-5-6-7-8-9-10-11-12-13-14-15-16-17-18-19-20(21)22/h2-19H2,1H3,(H,21,22)

>  <Standard_InChiKey>  (14) 
VKOBVWXKNCXXDE-UHFFFAOYSA-N

>  <Canonical_SMILES>  (14) 
CCCCCCCCCCCCCCCCCCCC(=O)O

>  <CB1_pKi>  (14) 
6.285

>  <CB1_confidence>  (14) 
0.009

>  <CB2_pKi>  (14) 
5.212

>  <CB2_confidence>  (14) 
0.011

$$$$

     RDKit          2D

 27 26  0  0  0  0  0  0  0  0999 V2000
   14.1355    8.9862    0.0000 C   0  0  0  0  0  0  0  0  0  0  0  0
   14.8500    8.5737    0.0000 C   0  0  0  0  0  0  0  0  0  0  0  0
   15.5645    8.9862    0.0000 C   0  0  0  0  0  0  0  0  0  0  0  0
   16.2789    8.5737    0.0000 C   0  0  0  0  0  0  0  0  0  0  0  0
   16.9934    8.9862    0.0000 C   0  0  0  0  0  0  0  0  0  0  0  0
   17.7079    8.5737    0.0000 C   0  0  0  0  0  0  0  0  0  0  0  0
   18.4224    8.9862    0.0000 C   0  0  0  0  0  0  0  0  0  0  0  0
   19.1368    8.5737    0.0000 C   0  0  0  0  0  0  0  0  0  0  0  0
   19.8513    8.9862    0.0000 C   0  0  0  0  0  0  0  0  0  0  0  0
   20.5658    8.5737    0.0000 C   0  0  0  0  0  0  0  0  0  0  0  0
   21.2802    8.9862    0.0000 C   0  0  0  0  0  0  0  0  0  0  0  0
   21.9947    8.5737    0.0000 C   0  0  0  0  0  0  0  0  0  0  0  0
   22.7092    8.9862    0.0000 C   0  0  0  0  0  0  0  0  0  0  0  0
   23.4237    8.5737    0.0000 C   0  0  0  0  0  0  0  0  0  0  0  0
   24.1381    8.9862    0.0000 C   0  0  0  0  0  0  0  0  0  0  0  0
   24.8526    8.5737    0.0000 C   0  0  0  0  0  0  0  0  0  0  0  0
   25.5671    8.9862    0.0000 C   0  0  0  0  0  0  0  0  0  0  0  0
   26.2815    8.5737    0.0000 C   0  0  0  0  0  0  0  0  0  0  0  0
   26.9960    8.9862    0.0000 C   0  0  0  0  0  0  0  0  0  0  0  0
   27.7105    8.5737    0.0000 C   0  0  0  0  0  0  0  0  0  0  0  0
   28.4249    8.9862    0.0000 C   0  0  0  0  0  0  0  0  0  0  0  0
   29.1394    8.5737    0.0000 C   0  0  0  0  0  0  0  0  0  0  0  0
   29.8539    8.9862    0.0000 C   0  0  0  0  0  0  0  0  0  0  0  0
   30.5684    8.5737    0.0000 C   0  0  0  0  0  0  0  0  0  0  0  0
   31.2828    8.9862    0.0000 C   0  0  0  0  0  0  0  0  0  0  0  0
   31.9973    8.5737    0.0000 C   0  0  0  0  0  0  0  0  0  0  0  0
   32.7118    8.9862    0.0000 C   0  0  0  0  0  0  0  0  0  0  0  0
  1  2  1  0
  2  3  1  0
  3  4  1  0
  4  5  1  0
  5  6  1  0
  6  7  1  0
  7  8  1  0
  8  9  1  0
  9 10  1  0
 10 11  1  0
 11 12  1  0
 12 13  1  0
 13 14  1  0
 14 15  1  0
 15 16  1  0
 16 17  1  0
 17 18  1  0
 18 19  1  0
 19 20  1  0
 20 21  1  0
 21 22  1  0
 22 23  1  0
 23 24  1  0
 24 25  1  0
 25 26  1  0
 26 27  1  0
M  END
>  <Compound_ID>  (15) 
NPC153958

>  <Formula>  (15) 
C27H56

>  <Common_Name>  (15) 
n.a.

>  <IUPAC_Name>  (15) 
heptacosane

>  <CHEMBL_ID>  (15) 
nan

>  <PubChem_CID>  (15) 
11636

>  <Standard_InChi>  (15) 
InChI=1S/C27H56/c1-3-5-7-9-11-13-15-17-19-21-23-25-27-26-24-22-20-18-16-14-12-10-8-6-4-2/h3-27H2,1-2H3

>  <Standard_InChiKey>  (15) 
BJQWYEJQWHSSCJ-UHFFFAOYSA-N

>  <Canonical_SMILES>  (15) 
CCCCCCCCCCCCCCCCCCCCCCCCCCC

>  <CB1_pKi>  (15) 
6.021

>  <CB1_confidence>  (15) 
0.010

>  <CB2_pKi>  (15) 
5.288

>  <CB2_confidence>  (15) 
0.015

$$$$

     RDKit          2D

 22 21  0  0  0  0  0  0  0  0999 V2000
    7.2336    5.0013    0.0000 C   0  0  0  0  0  0  0  0  0  0  0  0
    7.9480    5.4138    0.0000 C   0  0  0  0  0  0  0  0  0  0  0  0
    8.6625    5.0013    0.0000 C   0  0  0  0  0  0  0  0  0  0  0  0
    9.3770    5.4138    0.0000 C   0  0  0  0  0  0  0  0  0  0  0  0
   10.0914    5.0013    0.0000 C   0  0  0  0  0  0  0  0  0  0  0  0
   10.8059    5.4138    0.0000 C   0  0  0  0  0  0  0  0  0  0  0  0
   11.5204    5.0013    0.0000 C   0  0  0  0  0  0  0  0  0  0  0  0
   12.2349    5.4138    0.0000 C   0  0  0  0  0  0  0  0  0  0  0  0
   12.9493    5.0013    0.0000 C   0  0  0  0  0  0  0  0  0  0  0  0
   13.6638    5.4138    0.0000 C   0  0  0  0  0  0  0  0  0  0  0  0
   14.3783    5.0013    0.0000 C   0  0  0  0  0  0  0  0  0  0  0  0
   15.0927    5.4138    0.0000 C   0  0  0  0  0  0  0  0  0  0  0  0
   15.8072    5.0013    0.0000 C   0  0  0  0  0  0  0  0  0  0  0  0
   16.5217    5.4138    0.0000 C   0  0  0  0  0  0  0  0  0  0  0  0
   17.2362    5.0013    0.0000 C   0  0  0  0  0  0  0  0  0  0  0  0
   17.9506    5.4138    0.0000 C   0  0  0  0  0  0  0  0  0  0  0  0
   18.6651    5.0013    0.0000 C   0  0  0  0  0  0  0  0  0  0  0  0
   19.3796    5.4138    0.0000 C   0  0  0  0  0  0  0  0  0  0  0  0
   20.0940    5.0013    0.0000 C   0  0  0  0  0  0  0  0  0  0  0  0
   20.8085    5.4138    0.0000 C   0  0  0  0  0  0  0  0  0  0  0  0
   20.8085    6.2388    0.0000 O   0  0  0  0  0  0  0  0  0  0  0  0
   21.5230    5.0013    0.0000 O   0  0  0  0  0  0  0  0  0  0  0  0
  1  2  1  0
  2  3  1  0
  3  4  1  0
  4  5  1  0
  5  6  1  0
  6  7  1  0
  7  8  1  0
  8  9  1  0
  9 10  1  0
 10 11  1  0
 11 12  1  0
 12 13  1  0
 13 14  1  0
 14 15  1  0
 15 16  1  0
 16 17  1  0
 17 18  1  0
 18 19  2  3
 19 20  1  0
 20 21  2  0
 20 22  1  0
M  END
>  <Compound_ID>  (16) 
NPC154932

>  <Formula>  (16) 
C20H38O2

>  <Common_Name>  (16) 
n.a.

>  <IUPAC_Name>  (16) 
icos-2-enoic acid

>  <CHEMBL_ID>  (16) 
nan

>  <PubChem_CID>  (16) 
3035221

>  <Standard_InChi>  (16) 
InChI=1S/C20H38O2/c1-2-3-4-5-6-7-8-9-10-11-12-13-14-15-16-17-18-19-20(21)22/h18-19H,2-17H2,1H3,(H,21,22)

>  <Standard_InChiKey>  (16) 
FIKTURVKRGQNQD-UHFFFAOYSA-N

>  <Canonical_SMILES>  (16) 
CCCCCCCCCCCCCCCCCC=CC(=O)O

>  <CB1_pKi>  (16) 
6.114

>  <CB1_confidence>  (16) 
0.010

>  <CB2_pKi>  (16) 
5.323

>  <CB2_confidence>  (16) 
0.011

$$$$

     RDKit          2D

 25 27  0  0  0  0  0  0  0  0999 V2000
   -1.4289    0.8250    0.0000 C   0  0  0  0  0  0  0  0  0  0  0  0
   -1.4289    0.0000    0.0000 O   0  0  0  0  0  0  0  0  0  0  0  0
   -0.7145   -0.4125    0.0000 C   0  0  0  0  0  0  0  0  0  0  0  0
   -0.7145   -1.2375    0.0000 C   0  0  0  0  0  0  0  0  0  0  0  0
   -1.4289   -1.6500    0.0000 O   0  0  0  0  0  0  0  0  0  0  0  0
    0.0000   -1.6500    0.0000 C   0  0  0  0  0  0  0  0  0  0  0  0
    0.7145   -1.2375    0.0000 C   0  0  0  0  0  0  0  0  0  0  0  0
    0.7145   -0.4125    0.0000 C   0  0  0  0  0  0  0  0  0  0  0  0
    0.0000   -0.0000    0.0000 C   0  0  0  0  0  0  0  0  0  0  0  0
    0.0000    0.8250    0.0000 O   0  0  0  0  0  0  0  0  0  0  0  0
    1.4289   -0.0000    0.0000 C   0  0  0  0  0  0  0  0  0  0  0  0
    1.4289    0.8250    0.0000 O   0  0  0  0  0  0  0  0  0  0  0  0
    2.1434   -0.4125    0.0000 C   0  0  0  0  0  0  0  0  0  0  0  0
    2.1434   -1.2375    0.0000 C   0  0  0  0  0  0  0  0  0  0  0  0
    1.4289   -1.6500    0.0000 O   0  0  0  0  0  0  0  0  0  0  0  0
    2.8579   -1.6500    0.0000 C   0  0  0  0  0  0  0  0  0  0  0  0
    3.5724   -1.2375    0.0000 C   0  0  0  0  0  0  0  0  0  0  0  0
    4.2868   -1.6500    0.0000 C   0  0  0  0  0  0  0  0  0  0  0  0
    4.2868   -2.4750    0.0000 C   0  0  0  0  0  0  0  0  0  0  0  0
    3.5724   -2.8875    0.0000 C   0  0  0  0  0  0  0  0  0  0  0  0
    2.8579   -2.4750    0.0000 C   0  0  0  0  0  0  0  0  0  0  0  0
    3.5724   -3.7125    0.0000 O   0  0  0  0  0  0  0  0  0  0  0  0
    5.0013   -2.8875    0.0000 O   0  0  0  0  0  0  0  0  0  0  0  0
    2.8579   -0.0000    0.0000 O   0  0  0  0  0  0  0  0  0  0  0  0
    3.5724   -0.4125    0.0000 C   0  0  0  0  0  0  0  0  0  0  0  0
  1  2  1  0
  2  3  1  0
  3  4  2  0
  3  9  1  0
  4  5  1  0
  4  6  1  0
  6  7  2  0
  7  8  1  0
  7 15  1  0
  8  9  2  0
  8 11  1  0
  9 10  1  0
 11 12  2  0
 11 13  1  0
 13 14  2  0
 13 24  1  0
 14 15  1  0
 14 16  1  0
 16 17  2  0
 16 21  1  0
 17 18  1  0
 18 19  2  0
 19 20  1  0
 19 23  1  0
 20 21  2  0
 20 22  1  0
 24 25  1  0
M  END
>  <Compound_ID>  (17) 
NPC163524

>  <Formula>  (17) 
C17H14O8

>  <Common_Name>  (17) 
Axillarin

>  <IUPAC_Name>  (17) 
2-(3,4-dihydroxyphenyl)-5,7-dihydroxy-3,6-dimethoxychromen-4-one

>  <CHEMBL_ID>  (17) 
CHEMBL487810

>  <PubChem_CID>  (17) 
5281603

>  <Standard_InChi>  (17) 
InChI=1S/C17H14O8/c1-23-16-10(20)6-11-12(13(16)21)14(22)17(24-2)15(25-11)7-3-4-8(18)9(19)5-7/h3-6,18-21H,1-2H3

>  <Standard_InChiKey>  (17) 
KIGVXRGRNLQNNI-UHFFFAOYSA-N

>  <Canonical_SMILES>  (17) 
COc1c(O)cc2c(c1O)c(=O)c(c(o2)c1ccc(c(c1)O)O)OC

>  <CB1_pKi>  (17) 
5.511

>  <CB1_confidence>  (17) 
0.007

>  <CB2_pKi>  (17) 
6.228

>  <CB2_confidence>  (17) 
0.014

$$$$

     RDKit          2D

 29 32  0  0  1  0  0  0  0  0999 V2000
   -6.9960   -2.9136    0.0000 C   0  0  0  0  0  0  0  0  0  0  0  0
   -6.2815   -2.5011    0.0000 C   0  0  0  0  0  0  0  0  0  0  0  0
   -5.5670   -2.9136    0.0000 C   0  0  0  0  0  0  0  0  0  0  0  0
   -4.8525   -2.5011    0.0000 C   0  0  0  0  0  0  0  0  0  0  0  0
   -4.1381   -2.9136    0.0000 C   0  0  0  0  0  0  0  0  0  0  0  0
   -3.4236   -2.5011    0.0000 C   0  0  0  0  0  0  0  0  0  0  0  0
   -2.7091   -2.9136    0.0000 C   0  0  0  0  0  0  0  0  0  0  0  0
   -2.6229   -3.7341    0.0000 C   0  0  0  0  0  0  0  0  0  0  0  0
   -1.8159   -3.9056    0.0000 C   0  0  0  0  0  0  0  0  0  0  0  0
   -1.4034   -3.1912    0.0000 C   0  0  0  0  0  0  0  0  0  0  0  0
   -1.9555   -2.5781    0.0000 C   0  0  0  0  0  0  0  0  0  0  0  0
   -2.5686   -2.0260    0.0000 C   0  0  0  0  0  0  0  0  0  0  0  0
   -1.7005   -1.7935    0.0000 C   0  0  0  0  0  0  0  0  0  0  0  0
   -0.8935   -1.6219    0.0000 C   0  0  0  0  0  0  0  0  0  0  0  0
   -0.3415   -2.2350    0.0000 C   0  0  0  0  0  0  0  0  0  0  0  0
   -0.5965   -3.0196    0.0000 C   0  0  0  0  0  0  0  0  0  0  0  0
   -0.0444   -3.6327    0.0000 C   0  0  0  0  0  0  0  0  0  0  0  0
    0.7626   -3.4612    0.0000 C   0  0  0  0  0  0  0  0  0  0  0  0
    1.0175   -2.6766    0.0000 C   0  0  0  0  0  0  0  0  0  0  0  0
    0.4655   -2.0635    0.0000 C   0  0  0  0  0  0  0  0  0  0  0  0
   -0.0866   -1.4504    0.0000 C   0  0  0  0  0  0  0  0  0  0  0  0
    0.7204   -1.2789    0.0000 C   0  0  0  0  0  0  0  0  0  0  0  0
    1.5274   -1.1074    0.0000 C   0  0  0  0  0  0  0  0  0  0  0  0
    2.0794   -1.7204    0.0000 C   0  0  0  0  0  0  0  0  0  0  0  0
    1.8245   -2.5051    0.0000 C   0  0  0  0  0  0  0  0  0  0  0  0
    2.8864   -1.5489    0.0000 O   0  0  0  0  0  0  0  0  0  0  0  0
   -3.4236   -1.6761    0.0000 C   0  0  0  0  0  0  0  0  0  0  0  0
   -5.5670   -3.7386    0.0000 C   0  0  0  0  0  0  0  0  0  0  0  0
   -6.2815   -1.6761    0.0000 C   0  0  0  0  0  0  0  0  0  0  0  0
  1  2  1  0
  2 29  1  0
  3  2  1  0
  3  4  1  0
  3 28  1  1
  4  5  1  0
  6  5  1  0
  6 27  1  1
  7  6  1  0
  7  8  1  6
  7 11  1  0
  8  9  1  0
 10  9  1  6
 10 16  1  0
 11 10  1  0
 11 12  1  6
 11 13  1  0
 13 14  1  0
 15 14  1  6
 15 20  1  0
 16 15  1  0
 16 17  1  1
 17 18  1  0
 19 18  1  1
 19 25  1  0
 20 19  1  0
 20 21  1  6
 20 22  1  0
 22 23  1  0
 23 24  2  0
 24 25  1  0
 24 26  1  0
M  END
>  <Compound_ID>  (18) 
NPC164986

>  <Formula>  (18) 
C28H48O

>  <Common_Name>  (18) 
n.a.

>  <IUPAC_Name>  (18) 
(5R,8R,9S,10S,13R,14S,17R)-17-[(2R,5R)-5,6-dimethylheptan-2-yl]-10,13-dimethyl-4,5,6,7,8,9,11,12,14,15,16,17-dodecahydro-1H-cyclopenta[a]phenanthren-3-ol

>  <CHEMBL_ID>  (18) 
nan

>  <PubChem_CID>  (18) 
99565629

>  <Standard_InChi>  (18) 
InChI=1S/C28H48O/c1-18(2)19(3)7-8-20(4)24-11-12-25-23-10-9-21-17-22(29)13-15-27(21,5)26(23)14-16-28(24,25)6/h13,18-21,23-26,29H,7-12,14-17H2,1-6H3/t19-,20-,21-,23+,24-,25+,26+,27+,28-/m1/s1

>  <Standard_InChiKey>  (18) 
CPTCHGRDJMOIJZ-HJQQVSFMSA-N

>  <Canonical_SMILES>  (18) 
CC([C@@H](CC[C@H]([C@H]1CC[C@@H]2[C@]1(C)CC[C@H]1[C@H]2CC[C@H]2[C@]1(C)CC=C(C2)O)C)C)C

>  <CB1_pKi>  (18) 
5.855

>  <CB1_confidence>  (18) 
0.025

>  <CB2_pKi>  (18) 
7.168

>  <CB2_confidence>  (18) 
0.015

$$$$

     RDKit          2D

 23 25  0  0  0  0  0  0  0  0999 V2000
   -5.0013   -2.8875    0.0000 C   0  0  0  0  0  0  0  0  0  0  0  0
   -4.2868   -3.3000    0.0000 C   0  0  0  0  0  0  0  0  0  0  0  0
   -3.5724   -2.8875    0.0000 C   0  0  0  0  0  0  0  0  0  0  0  0
   -2.8579   -3.3000    0.0000 C   0  0  0  0  0  0  0  0  0  0  0  0
   -2.1434   -2.8875    0.0000 C   0  0  0  0  0  0  0  0  0  0  0  0
   -1.4289   -3.3000    0.0000 C   0  0  0  0  0  0  0  0  0  0  0  0
   -0.7145   -2.8875    0.0000 C   0  0  0  0  0  0  0  0  0  0  0  0
    0.0000   -3.3000    0.0000 C   0  0  0  0  0  0  0  0  0  0  0  0
    0.7145   -2.8875    0.0000 O   0  0  0  0  0  0  0  0  0  0  0  0
    0.0000   -4.1250    0.0000 C   0  0  0  0  0  0  0  0  0  0  0  0
   -0.7145   -4.5375    0.0000 C   0  0  0  0  0  0  0  0  0  0  0  0
   -1.4289   -4.1250    0.0000 C   0  0  0  0  0  0  0  0  0  0  0  0
   -0.7145   -5.3625    0.0000 O   0  0  0  0  0  0  0  0  0  0  0  0
    0.0000   -5.7750    0.0000 C   0  0  0  0  0  0  0  0  0  0  0  0
    0.7145   -5.3625    0.0000 C   0  0  0  0  0  0  0  0  0  0  0  0
    0.7145   -4.5375    0.0000 C   0  0  0  0  0  0  0  0  0  0  0  0
    1.4289   -4.1250    0.0000 C   0  0  0  0  0  0  0  0  0  0  0  0
    2.1434   -4.5375    0.0000 C   0  0  0  0  0  0  0  0  0  0  0  0
    2.8579   -4.1250    0.0000 C   0  0  0  0  0  0  0  0  0  0  0  0
    2.1434   -5.3625    0.0000 C   0  0  0  0  0  0  0  0  0  0  0  0
    1.4289   -5.7750    0.0000 C   0  0  0  0  0  0  0  0  0  0  0  0
   -0.3873   -6.5034    0.0000 C   0  0  0  0  0  0  0  0  0  0  0  0
    0.3873   -6.5034    0.0000 C   0  0  0  0  0  0  0  0  0  0  0  0
  1  2  1  0
  2  3  1  0
  3  4  1  0
  4  5  1  0
  5  6  1  0
  6  7  2  0
  6 12  1  0
  7  8  1  0
  8  9  1  0
  8 10  2  0
 10 11  1  0
 10 16  1  0
 11 12  2  0
 11 13  1  0
 13 14  1  0
 14 15  1  0
 14 22  1  0
 14 23  1  0
 15 16  2  0
 15 21  1  0
 16 17  1  0
 17 18  2  0
 18 19  1  0
 18 20  1  0
 20 21  2  0
M  END
>  <Compound_ID>  (19) 
NPC16577

>  <Formula>  (19) 
C21H26O2

>  <Common_Name>  (19) 
Cannabinol

>  <IUPAC_Name>  (19) 
6,6,9-trimethyl-3-pentylbenzo[c]chromen-1-ol

>  <CHEMBL_ID>  (19) 
CHEMBL74415

>  <PubChem_CID>  (19) 
2543

>  <Standard_InChi>  (19) 
InChI=1S/C21H26O2/c1-5-6-7-8-15-12-18(22)20-16-11-14(2)9-10-17(16)21(3,4)23-19(20)13-15/h9-13,22H,5-8H2,1-4H3

>  <Standard_InChiKey>  (19) 
VBGLYOIFKLUMQG-UHFFFAOYSA-N

>  <Canonical_SMILES>  (19) 
CCCCCc1cc(O)c2c(c1)OC(c1c2cc(C)cc1)(C)C

>  <CB1_pKi>  (19) 
6.451

>  <CB1_confidence>  (19) 
0.013

>  <CB2_pKi>  (19) 
6.651

>  <CB2_confidence>  (19) 
0.019

$$$$

     RDKit          2D

 33 34  0  0  0  0  0  0  0  0999 V2000
   -0.7145   -8.6625    0.0000 C   0  0  0  0  0  0  0  0  0  0  0  0
   -0.7145   -9.4875    0.0000 C   0  0  0  0  0  0  0  0  0  0  0  0
   -1.4289   -9.9000    0.0000 C   0  0  0  0  0  0  0  0  0  0  0  0
   -2.1434   -9.4875    0.0000 C   0  0  0  0  0  0  0  0  0  0  0  0
   -2.8579   -9.9000    0.0000 C   0  0  0  0  0  0  0  0  0  0  0  0
   -3.5724   -9.4875    0.0000 C   0  0  0  0  0  0  0  0  0  0  0  0
   -4.2868   -9.9000    0.0000 C   0  0  0  0  0  0  0  0  0  0  0  0
   -5.0013   -9.4875    0.0000 C   0  0  0  0  0  0  0  0  0  0  0  0
   -5.7158   -9.9000    0.0000 C   0  0  0  0  0  0  0  0  0  0  0  0
   -6.4302   -9.4875    0.0000 C   0  0  0  0  0  0  0  0  0  0  0  0
   -7.1447   -9.9000    0.0000 C   0  0  0  0  0  0  0  0  0  0  0  0
   -6.4302   -8.6625    0.0000 C   0  0  0  0  0  0  0  0  0  0  0  0
   -3.5724   -8.6625    0.0000 C   0  0  0  0  0  0  0  0  0  0  0  0
    0.0000   -9.9000    0.0000 C   0  0  0  0  0  0  0  0  0  0  0  0
    0.7145   -9.4875    0.0000 C   0  0  0  0  0  0  0  0  0  0  0  0
    1.4289   -9.9000    0.0000 C   0  0  0  0  0  0  0  0  0  0  0  0
    2.1434   -9.4875    0.0000 C   0  0  0  0  0  0  0  0  0  0  0  0
    2.8579   -9.9000    0.0000 C   0  0  0  0  0  0  0  0  0  0  0  0
    3.5724   -9.4875    0.0000 C   0  0  0  0  0  0  0  0  0  0  0  0
    4.2868   -9.9000    0.0000 C   0  0  0  0  0  0  0  0  0  0  0  0
    4.2868  -10.7250    0.0000 C   0  0  0  0  0  0  0  0  0  0  0  0
    3.5724  -11.1375    0.0000 C   0  0  0  0  0  0  0  0  0  0  0  0
    5.0013  -11.1375    0.0000 C   0  0  0  0  0  0  0  0  0  0  0  0
    5.0013  -11.9625    0.0000 O   0  0  0  0  0  0  0  0  0  0  0  0
    5.7158  -10.7250    0.0000 C   0  0  0  0  0  0  0  0  0  0  0  0
    5.7158   -9.9000    0.0000 C   0  0  0  0  0  0  0  0  0  0  0  0
    5.0013   -9.4875    0.0000 C   0  0  0  0  0  0  0  0  0  0  0  0
    5.0013   -8.6625    0.0000 O   0  0  0  0  0  0  0  0  0  0  0  0
    6.4302   -9.4875    0.0000 C   0  0  0  0  0  0  0  0  0  0  0  0
    7.1447   -9.9000    0.0000 C   0  0  0  0  0  0  0  0  0  0  0  0
    7.1447  -10.7250    0.0000 C   0  0  0  0  0  0  0  0  0  0  0  0
    6.4302  -11.1375    0.0000 C   0  0  0  0  0  0  0  0  0  0  0  0
    2.1434   -8.6625    0.0000 C   0  0  0  0  0  0  0  0  0  0  0  0
  1  2  1  0
  2  3  1  0
  2 14  1  0
  3  4  1  0
  4  5  1  0
  5  6  1  0
  6  7  1  0
  6 13  1  0
  7  8  1  0
  8  9  1  0
  9 10  1  0
 10 11  1  0
 10 12  1  0
 14 15  1  0
 15 16  1  0
 16 17  1  0
 17 18  2  0
 17 33  1  0
 18 19  1  0
 19 20  1  0
 20 21  2  0
 20 27  1  0
 21 22  1  0
 21 23  1  0
 23 24  2  0
 23 25  1  0
 25 26  2  0
 25 32  1  0
 26 27  1  0
 26 29  1  0
 27 28  2  0
 29 30  2  0
 30 31  1  0
 31 32  2  0
M  END
>  <Compound_ID>  (20) 
NPC1682

>  <Formula>  (20) 
C31H46O2

>  <Common_Name>  (20) 
2-Methyl-3-[(E)-3,7,11,15-Tetramethylhexadec-2-Enyl]Naphthalene-1,4-Dione

>  <IUPAC_Name>  (20) 
2-methyl-3-[(E)-3,7,11,15-tetramethylhexadec-2-enyl]naphthalene-1,4-dione

>  <CHEMBL_ID>  (20) 
CHEMBL520156

>  <PubChem_CID>  (20) 
5280483

>  <Standard_InChi>  (20) 
InChI=1S/C31H46O2/c1-22(2)12-9-13-23(3)14-10-15-24(4)16-11-17-25(5)20-21-27-26(6)30(32)28-18-7-8-19-29(28)31(27)33/h7-8,18-20,22-24H,9-17,21H2,1-6H3/b25-20+

>  <Standard_InChiKey>  (20) 
MBWXNTAXLNYFJB-LKUDQCMESA-N

>  <Canonical_SMILES>  (20) 
CC(CCCC(CCCC(C)C)C)CCC/C(=C/CC1=C(C)C(=O)c2c(C1=O)cccc2)/C

>  <CB1_pKi>  (20) 
6.480

>  <CB1_confidence>  (20) 
0.016

>  <CB2_pKi>  (20) 
5.908

>  <CB2_confidence>  (20) 
0.014

$$$$

     RDKit          2D

 24 23  0  0  0  0  0  0  0  0999 V2000
   11.6605    7.5572    0.0000 C   0  0  0  0  0  0  0  0  0  0  0  0
   12.3750    7.1447    0.0000 C   0  0  0  0  0  0  0  0  0  0  0  0
   13.0895    7.5572    0.0000 C   0  0  0  0  0  0  0  0  0  0  0  0
   13.8039    7.1447    0.0000 C   0  0  0  0  0  0  0  0  0  0  0  0
   14.5184    7.5572    0.0000 C   0  0  0  0  0  0  0  0  0  0  0  0
   15.2329    7.1447    0.0000 C   0  0  0  0  0  0  0  0  0  0  0  0
   15.9474    7.5572    0.0000 C   0  0  0  0  0  0  0  0  0  0  0  0
   16.6618    7.1447    0.0000 C   0  0  0  0  0  0  0  0  0  0  0  0
   17.3763    7.5572    0.0000 C   0  0  0  0  0  0  0  0  0  0  0  0
   18.0908    7.1447    0.0000 C   0  0  0  0  0  0  0  0  0  0  0  0
   18.8052    7.5572    0.0000 C   0  0  0  0  0  0  0  0  0  0  0  0
   19.5197    7.1447    0.0000 C   0  0  0  0  0  0  0  0  0  0  0  0
   20.2342    7.5572    0.0000 C   0  0  0  0  0  0  0  0  0  0  0  0
   20.9487    7.1447    0.0000 C   0  0  0  0  0  0  0  0  0  0  0  0
   21.6631    7.5572    0.0000 C   0  0  0  0  0  0  0  0  0  0  0  0
   22.3776    7.1447    0.0000 C   0  0  0  0  0  0  0  0  0  0  0  0
   23.0921    7.5572    0.0000 C   0  0  0  0  0  0  0  0  0  0  0  0
   23.8065    7.1447    0.0000 C   0  0  0  0  0  0  0  0  0  0  0  0
   24.5210    7.5572    0.0000 C   0  0  0  0  0  0  0  0  0  0  0  0
   25.2355    7.1447    0.0000 C   0  0  0  0  0  0  0  0  0  0  0  0
   25.9499    7.5572    0.0000 C   0  0  0  0  0  0  0  0  0  0  0  0
   26.6644    7.1447    0.0000 C   0  0  0  0  0  0  0  0  0  0  0  0
   27.3789    7.5572    0.0000 O   0  0  0  0  0  0  0  0  0  0  0  0
   26.6644    6.3197    0.0000 O   0  0  0  0  0  0  0  0  0  0  0  0
  1  2  1  0
  2  3  1  0
  3  4  1  0
  4  5  1  0
  5  6  1  0
  6  7  1  0
  7  8  1  0
  8  9  1  0
  9 10  1  0
 10 11  1  0
 11 12  1  0
 12 13  1  0
 13 14  1  0
 14 15  1  0
 15 16  1  0
 16 17  1  0
 17 18  1  0
 18 19  1  0
 19 20  1  0
 20 21  1  0
 21 22  1  0
 22 23  2  0
 22 24  1  0
M  END
>  <Compound_ID>  (21) 
NPC171736

>  <Formula>  (21) 
C22H44O2

>  <Common_Name>  (21) 
Behenic Acid

>  <IUPAC_Name>  (21) 
docosanoic acid

>  <CHEMBL_ID>  (21) 
CHEMBL1173474

>  <PubChem_CID>  (21) 
8215

>  <Standard_InChi>  (21) 
InChI=1S/C22H44O2/c1-2-3-4-5-6-7-8-9-10-11-12-13-14-15-16-17-18-19-20-21-22(23)24/h2-21H2,1H3,(H,23,24)

>  <Standard_InChiKey>  (21) 
UKMSUNONTOPOIO-UHFFFAOYSA-N

>  <Canonical_SMILES>  (21) 
CCCCCCCCCCCCCCCCCCCCCC(=O)O

>  <CB1_pKi>  (21) 
6.206

>  <CB1_confidence>  (21) 
0.010

>  <CB2_pKi>  (21) 
5.305

>  <CB2_confidence>  (21) 
0.016

$$$$

     RDKit          2D

 28 30  0  0  0  0  0  0  0  0999 V2000
   -2.8579    0.8250    0.0000 C   0  0  0  0  0  0  0  0  0  0  0  0
   -2.1434    1.2375    0.0000 O   0  0  0  0  0  0  0  0  0  0  0  0
   -1.4289    0.8250    0.0000 C   0  0  0  0  0  0  0  0  0  0  0  0
   -0.7145    1.2375    0.0000 C   0  0  0  0  0  0  0  0  0  0  0  0
    0.0000    0.8250    0.0000 C   0  0  0  0  0  0  0  0  0  0  0  0
    0.0000   -0.0000    0.0000 C   0  0  0  0  0  0  0  0  0  0  0  0
   -0.7145   -0.4125    0.0000 C   0  0  0  0  0  0  0  0  0  0  0  0
   -1.4289   -0.0000    0.0000 C   0  0  0  0  0  0  0  0  0  0  0  0
   -2.1434   -0.4125    0.0000 O   0  0  0  0  0  0  0  0  0  0  0  0
   -2.8579   -0.0000    0.0000 C   0  0  0  0  0  0  0  0  0  0  0  0
    0.7145   -0.4125    0.0000 C   0  0  0  0  0  0  0  0  0  0  0  0
    1.4289    0.0000    0.0000 O   0  0  0  0  0  0  0  0  0  0  0  0
    2.1434   -0.4125    0.0000 C   0  0  0  0  0  0  0  0  0  0  0  0
    2.8579    0.0000    0.0000 C   0  0  0  0  0  0  0  0  0  0  0  0
    3.5724   -0.4125    0.0000 C   0  0  0  0  0  0  0  0  0  0  0  0
    4.2868   -0.0000    0.0000 O   0  0  0  0  0  0  0  0  0  0  0  0
    5.0013   -0.4125    0.0000 C   0  0  0  0  0  0  0  0  0  0  0  0
    3.5724   -1.2375    0.0000 C   0  0  0  0  0  0  0  0  0  0  0  0
    2.8579   -1.6500    0.0000 C   0  0  0  0  0  0  0  0  0  0  0  0
    2.1434   -1.2375    0.0000 C   0  0  0  0  0  0  0  0  0  0  0  0
    1.4289   -1.6500    0.0000 C   0  0  0  0  0  0  0  0  0  0  0  0
    1.4289   -2.4750    0.0000 O   0  0  0  0  0  0  0  0  0  0  0  0
    0.7145   -1.2375    0.0000 C   0  0  0  0  0  0  0  0  0  0  0  0
    0.0000   -1.6500    0.0000 O   0  0  0  0  0  0  0  0  0  0  0  0
   -0.7145   -1.2375    0.0000 C   0  0  0  0  0  0  0  0  0  0  0  0
    2.8579   -2.4750    0.0000 O   0  0  0  0  0  0  0  0  0  0  0  0
    4.2868   -1.6500    0.0000 O   0  0  0  0  0  0  0  0  0  0  0  0
    5.0013   -1.2375    0.0000 C   0  0  0  0  0  0  0  0  0  0  0  0
  1  2  1  0
  2  3  1  0
  3  4  2  0
  3  8  1  0
  4  5  1  0
  5  6  2  0
  6  7  1  0
  6 11  1  0
  7  8  2  0
  8  9  1  0
  9 10  1  0
 11 12  1  0
 11 23  2  0
 12 13  1  0
 13 14  2  0
 13 20  1  0
 14 15  1  0
 15 16  1  0
 15 18  2  0
 16 17  1  0
 18 19  1  0
 18 27  1  0
 19 20  2  0
 19 26  1  0
 20 21  1  0
 21 22  2  0
 21 23  1  0
 23 24  1  0
 24 25  1  0
 27 28  1  0
M  END
>  <Compound_ID>  (22) 
NPC176300

>  <Formula>  (22) 
C20H20O8

>  <Common_Name>  (22) 
Artemetin

>  <IUPAC_Name>  (22) 
2-(3,4-dimethoxyphenyl)-5-hydroxy-3,6,7-trimethoxychromen-4-one

>  <CHEMBL_ID>  (22) 
CHEMBL225700

>  <PubChem_CID>  (22) 
5320351

>  <Standard_InChi>  (22) 
InChI=1S/C20H20O8/c1-23-11-7-6-10(8-12(11)24-2)18-20(27-5)17(22)15-13(28-18)9-14(25-3)19(26-4)16(15)21/h6-9,21H,1-5H3

>  <Standard_InChiKey>  (22) 
RIGYMJVFEJNCKD-UHFFFAOYSA-N

>  <Canonical_SMILES>  (22) 
COc1ccc(cc1OC)c1oc2cc(OC)c(c(c2c(=O)c1OC)O)OC

>  <CB1_pKi>  (22) 
6.180

>  <CB1_confidence>  (22) 
0.015

>  <CB2_pKi>  (22) 
6.544

>  <CB2_confidence>  (22) 
0.021

$$$$

     RDKit          2D

 30 33  0  0  1  0  0  0  0  0999 V2000
   -6.0446   -2.0283    0.0000 C   0  0  0  0  0  0  0  0  0  0  0  0
   -5.2196   -2.0283    0.0000 C   0  0  0  0  0  0  0  0  0  0  0  0
   -4.8071   -2.7428    0.0000 C   0  0  0  0  0  0  0  0  0  0  0  0
   -5.2196   -3.4573    0.0000 C   0  0  0  0  0  0  0  0  0  0  0  0
   -4.8071   -4.1718    0.0000 C   0  0  0  0  0  0  0  0  0  0  0  0
   -6.0446   -3.4573    0.0000 C   0  0  0  0  0  0  0  0  0  0  0  0
   -3.9821   -2.7428    0.0000 C   0  0  0  0  0  0  0  0  0  0  0  0
   -3.5696   -3.4573    0.0000 C   0  0  0  0  0  0  0  0  0  0  0  0
   -2.7446   -3.4573    0.0000 C   0  0  0  0  0  0  0  0  0  0  0  0
   -2.3321   -4.1718    0.0000 C   0  0  0  0  0  0  0  0  0  0  0  0
   -2.6676   -4.9254    0.0000 C   0  0  0  0  0  0  0  0  0  0  0  0
   -2.0545   -5.4775    0.0000 C   0  0  0  0  0  0  0  0  0  0  0  0
   -1.3401   -5.0650    0.0000 C   0  0  0  0  0  0  0  0  0  0  0  0
   -1.5116   -4.2580    0.0000 C   0  0  0  0  0  0  0  0  0  0  0  0
   -1.7665   -3.4734    0.0000 C   0  0  0  0  0  0  0  0  0  0  0  0
   -0.8985   -3.7060    0.0000 C   0  0  0  0  0  0  0  0  0  0  0  0
   -0.1139   -3.9609    0.0000 C   0  0  0  0  0  0  0  0  0  0  0  0
    0.0576   -4.7679    0.0000 C   0  0  0  0  0  0  0  0  0  0  0  0
   -0.5554   -5.3199    0.0000 C   0  0  0  0  0  0  0  0  0  0  0  0
   -0.3839   -6.1269    0.0000 C   0  0  0  0  0  0  0  0  0  0  0  0
    0.4007   -6.3818    0.0000 C   0  0  0  0  0  0  0  0  0  0  0  0
    1.0138   -5.8298    0.0000 C   0  0  0  0  0  0  0  0  0  0  0  0
    0.8423   -5.0228    0.0000 C   0  0  0  0  0  0  0  0  0  0  0  0
    0.6707   -4.2158    0.0000 C   0  0  0  0  0  0  0  0  0  0  0  0
    1.4554   -4.4708    0.0000 C   0  0  0  0  0  0  0  0  0  0  0  0
    2.2400   -4.7257    0.0000 C   0  0  0  0  0  0  0  0  0  0  0  0
    2.4115   -5.5327    0.0000 C   0  0  0  0  0  0  0  0  0  0  0  0
    1.7984   -6.0847    0.0000 C   0  0  0  0  0  0  0  0  0  0  0  0
    3.1961   -5.7876    0.0000 O   0  0  0  0  0  0  0  0  0  0  0  0
   -2.3321   -2.7428    0.0000 C   0  0  0  0  0  0  0  0  0  0  0  0
  1  2  1  0
  3  2  1  6
  3  4  1  0
  3  7  1  0
  4  5  1  0
  4  6  1  0
  7  8  1  0
  9  8  1  0
  9 30  1  1
 10  9  1  0
 10 11  1  6
 10 14  1  0
 11 12  1  0
 13 12  1  6
 13 19  1  0
 14 13  1  0
 14 15  1  6
 14 16  1  0
 16 17  1  0
 18 17  1  6
 18 23  1  0
 19 18  1  0
 19 20  1  1
 20 21  1  0
 21 22  2  0
 22 28  1  0
 23 22  1  0
 23 24  1  6
 23 25  1  0
 25 26  1  0
 27 26  1  0
 27 28  1  0
 27 29  1  1
M  END
>  <Compound_ID>  (23) 
NPC177793

>  <Formula>  (23) 
C29H50O

>  <Common_Name>  (23) 
n.a.

>  <IUPAC_Name>  (23) 
(3R,8S,9S,10R,13R,14S,17R)-17-[(2R,5R)-5-ethyl-6-methylheptan-2-yl]-10,13-dimethyl-2,3,4,7,8,9,11,12,14,15,16,17-dodecahydro-1H-cyclopenta[a]phenanthren-3-ol

>  <CHEMBL_ID>  (23) 
nan

>  <PubChem_CID>  (23) 
12303645

>  <Standard_InChi>  (23) 
InChI=1S/C29H50O/c1-7-21(19(2)3)9-8-20(4)25-12-13-26-24-11-10-22-18-23(30)14-16-28(22,5)27(24)15-17-29(25,26)6/h10,19-21,23-27,30H,7-9,11-18H2,1-6H3/t20-,21-,23-,24+,25-,26+,27+,28+,29-/m1/s1

>  <Standard_InChiKey>  (23) 
KZJWDPNRJALLNS-ZFVHJZABSA-N

>  <Canonical_SMILES>  (23) 
CC[C@@H](C(C)C)CC[C@H]([C@H]1CC[C@@H]2[C@]1(C)CC[C@H]1[C@H]2CC=C2[C@]1(C)CC[C@H](C2)O)C

>  <CB1_pKi>  (23) 
5.989

>  <CB1_confidence>  (23) 
0.025

>  <CB2_pKi>  (23) 
7.339

>  <CB2_confidence>  (23) 
0.016

$$$$

     RDKit          2D

 24 27  0  0  1  0  0  0  0  0999 V2000
    7.2531    1.0893    0.0000 C   0  0  0  0  0  0  0  0  0  0  0  0
    6.4832    1.3857    0.0000 C   0  0  0  0  0  0  0  0  0  0  0  0
    5.8416    0.8671    0.0000 C   0  0  0  0  0  0  0  0  0  0  0  0
    5.0716    1.1634    0.0000 C   0  0  0  0  0  0  0  0  0  0  0  0
    4.4300    0.6448    0.0000 C   0  0  0  0  0  0  0  0  0  0  0  0
    3.6601    0.9412    0.0000 C   0  0  0  0  0  0  0  0  0  0  0  0
    3.0185    0.4225    0.0000 C   0  0  0  0  0  0  0  0  0  0  0  0
    2.2485    0.7189    0.0000 C   0  0  0  0  0  0  0  0  0  0  0  0
    1.6069    0.2003    0.0000 O   0  0  0  0  0  0  0  0  0  0  0  0
    2.1202    1.5338    0.0000 C   0  0  0  0  0  0  0  0  0  0  0  0
    2.7618    2.0525    0.0000 C   0  0  0  0  0  0  0  0  0  0  0  0
    3.5318    1.7561    0.0000 C   0  0  0  0  0  0  0  0  0  0  0  0
    2.6335    2.8674    0.0000 O   0  0  0  0  0  0  0  0  0  0  0  0
    1.8636    3.1638    0.0000 C   0  0  0  0  0  0  0  0  0  0  0  0
    1.2220    2.6452    0.0000 C   0  0  0  0  0  0  0  0  0  0  0  0
    1.3503    1.8302    0.0000 C   0  0  0  0  0  0  0  0  0  0  0  0
    0.7087    1.3116    0.0000 C   0  0  0  0  0  0  0  0  0  0  0  0
    0.0671    0.7930    0.0000 O   0  0  0  0  0  0  0  0  0  0  0  0
   -0.0613    1.6079    0.0000 C   0  0  0  0  0  0  0  0  0  0  0  0
   -0.1896    2.4229    0.0000 C   0  0  0  0  0  0  0  0  0  0  0  0
    0.4520    2.9415    0.0000 C   0  0  0  0  0  0  0  0  0  0  0  0
   -0.8762    1.4796    0.0000 C   0  0  0  0  0  0  0  0  0  0  0  0
    2.1329    3.9436    0.0000 C   0  0  0  0  0  0  0  0  0  0  0  0
    1.3677    3.8231    0.0000 C   0  0  0  0  0  0  0  0  0  0  0  0
  1  2  1  0
  2  3  1  0
  3  4  1  0
  4  5  1  0
  5  6  1  0
  6  7  2  0
  6 12  1  0
  7  8  1  0
  8  9  1  0
  8 10  2  0
 10 11  1  0
 11 12  2  0
 11 13  1  0
 13 14  1  0
 14 23  1  0
 14 24  1  0
 15 14  1  0
 15 21  1  1
 16 15  1  0
 16 10  1  6
 16 17  1  0
 17 18  1  6
 17 19  1  0
 19 18  1  0
 19 20  1  0
 19 22  1  1
 20 21  1  0
M  END
>  <Compound_ID>  (24) 
NPC472798

>  <Formula>  (24) 
C21H30O3

>  <Common_Name>  (24) 
n.a.

>  <IUPAC_Name>  (24) 
nan

>  <CHEMBL_ID>  (24) 
CHEMBL3586109

>  <PubChem_CID>  (24) 
nan

>  <Standard_InChi>  (24) 
InChI=1S/C21H30O3/c1-5-6-7-8-13-11-15(22)18-16(12-13)23-20(2,3)14-9-10-21(4)19(24-21)17(14)18/h11-12,14,17,19,22H,5-10H2,1-4H3/t14-,17-,19+,21-/m1/s1

>  <Standard_InChiKey>  (24) 
VSQGBNUBIDZRPJ-BWZSVYRMSA-N

>  <Canonical_SMILES>  (24) 
CCCCCc1cc(O)c2c(c1)OC([C@H]1[C@H]2[C@@H]2O[C@@]2(CC1)C)(C)C

>  <CB1_pKi>  (24) 
6.657

>  <CB1_confidence>  (24) 
0.012

>  <CB2_pKi>  (24) 
6.456

>  <CB2_confidence>  (24) 
0.021

$$$$

     RDKit          2D

 34 37  0  0  1  0  0  0  0  0999 V2000
   -3.5724    1.2375    0.0000 O   0  0  0  0  0  0  0  0  0  0  0  0
   -3.5724    2.0625    0.0000 C   0  0  0  0  0  0  0  0  0  0  0  0
   -2.8579    2.4750    0.0000 C   0  0  0  0  0  0  0  0  0  0  0  0
   -2.1434    2.0625    0.0000 O   0  0  0  0  0  0  0  0  0  0  0  0
   -1.4289    2.4750    0.0000 C   0  0  0  0  0  0  0  0  0  0  0  0
   -0.7145    2.0625    0.0000 O   0  0  0  0  0  0  0  0  0  0  0  0
   -0.7145    1.2375    0.0000 C   0  0  0  0  0  0  0  0  0  0  0  0
    0.0000    0.8250    0.0000 C   0  0  0  0  0  0  0  0  0  0  0  0
    0.0000   -0.0000    0.0000 C   0  0  0  0  0  0  0  0  0  0  0  0
   -0.7145   -0.4125    0.0000 C   0  0  0  0  0  0  0  0  0  0  0  0
   -1.4289   -0.0000    0.0000 C   0  0  0  0  0  0  0  0  0  0  0  0
   -1.4289    0.8250    0.0000 C   0  0  0  0  0  0  0  0  0  0  0  0
   -2.1434    1.2375    0.0000 O   0  0  0  0  0  0  0  0  0  0  0  0
   -2.1434   -0.4125    0.0000 O   0  0  0  0  0  0  0  0  0  0  0  0
    0.7145   -0.4125    0.0000 C   0  0  0  0  0  0  0  0  0  0  0  0
    1.4289    0.0000    0.0000 O   0  0  0  0  0  0  0  0  0  0  0  0
    2.1434   -0.4125    0.0000 C   0  0  0  0  0  0  0  0  0  0  0  0
    2.8579    0.0000    0.0000 C   0  0  0  0  0  0  0  0  0  0  0  0
    3.5724   -0.4125    0.0000 C   0  0  0  0  0  0  0  0  0  0  0  0
    4.2868   -0.0000    0.0000 O   0  0  0  0  0  0  0  0  0  0  0  0
    3.5724   -1.2375    0.0000 C   0  0  0  0  0  0  0  0  0  0  0  0
    2.8579   -1.6500    0.0000 C   0  0  0  0  0  0  0  0  0  0  0  0
    2.1434   -1.2375    0.0000 C   0  0  0  0  0  0  0  0  0  0  0  0
    1.4289   -1.6500    0.0000 C   0  0  0  0  0  0  0  0  0  0  0  0
    1.4289   -2.4750    0.0000 O   0  0  0  0  0  0  0  0  0  0  0  0
    0.7145   -1.2375    0.0000 C   0  0  0  0  0  0  0  0  0  0  0  0
    0.0000   -1.6500    0.0000 O   0  0  0  0  0  0  0  0  0  0  0  0
    2.8579   -2.4750    0.0000 O   0  0  0  0  0  0  0  0  0  0  0  0
   -1.4289    3.3000    0.0000 C   0  0  0  0  0  0  0  0  0  0  0  0
   -2.1434    3.7125    0.0000 C   0  0  0  0  0  0  0  0  0  0  0  0
   -2.8579    3.3000    0.0000 C   0  0  0  0  0  0  0  0  0  0  0  0
   -3.5724    3.7125    0.0000 O   0  0  0  0  0  0  0  0  0  0  0  0
   -2.1434    4.5375    0.0000 O   0  0  0  0  0  0  0  0  0  0  0  0
   -0.7145    3.7125    0.0000 O   0  0  0  0  0  0  0  0  0  0  0  0
  1  2  1  0
  3  2  1  1
  3  4  1  0
  5  4  1  0
  5  6  1  1
  6  7  1  0
  7  8  2  0
  7 12  1  0
  8  9  1  0
  9 10  2  0
  9 15  1  0
 10 11  1  0
 11 12  2  0
 11 14  1  0
 12 13  1  0
 15 16  1  0
 15 26  2  0
 16 17  1  0
 17 18  2  0
 17 23  1  0
 18 19  1  0
 19 20  1  0
 19 21  2  0
 21 22  1  0
 22 23  2  0
 22 28  1  0
 23 24  1  0
 24 25  2  0
 24 26  1  0
 26 27  1  0
 29  5  1  0
 29 30  1  0
 29 34  1  6
 30 31  1  0
 30 33  1  1
 31  3  1  0
 31 32  1  6
M  END
>  <Compound_ID>  (25) 
NPC178435

>  <Formula>  (25) 
C21H20O13

>  <Common_Name>  (25) 
n.a.

>  <IUPAC_Name>  (25) 
2-[3,4-dihydroxy-5-[(2R,3S,4R,5R,6S)-3,4,5-trihydroxy-6-(hydroxymethyl)oxan-2-yl]oxyphenyl]-3,5,7-trihydroxychromen-4-one

>  <CHEMBL_ID>  (25) 
nan

>  <PubChem_CID>  (25) 
6324879

>  <Standard_InChi>  (25) 
InChI=1S/C21H20O13/c22-5-12-15(27)17(29)19(31)21(34-12)33-11-2-6(1-9(25)14(11)26)20-18(30)16(28)13-8(24)3-7(23)4-10(13)32-20/h1-4,12,15,17,19,21-27,29-31H,5H2/t12-,15-,17+,19-,21-/m0/s1

>  <Standard_InChiKey>  (25) 
ZJYAVUPWMNHHEU-DJUNAFLFSA-N

>  <Canonical_SMILES>  (25) 
OC[C@@H]1O[C@H](Oc2cc(cc(c2O)O)c2oc3cc(O)cc(c3c(=O)c2O)O)[C@H]([C@@H]([C@H]1O)O)O

>  <CB1_pKi>  (25) 
6.457

>  <CB1_confidence>  (25) 
0.016

>  <CB2_pKi>  (25) 
5.425

>  <CB2_confidence>  (25) 
0.014

$$$$

     RDKit          2D

 29 32  0  0  1  0  0  0  0  0999 V2000
    7.2632    0.7029    0.0000 O   0  0  0  0  0  0  0  0  0  0  0  0
    6.4511    0.5577    0.0000 C   0  0  0  0  0  0  0  0  0  0  0  0
    6.1708   -0.2182    0.0000 C   0  0  0  0  0  0  0  0  0  0  0  0
    5.3587   -0.3634    0.0000 C   0  0  0  0  0  0  0  0  0  0  0  0
    4.8269    0.2673    0.0000 C   0  0  0  0  0  0  0  0  0  0  0  0
    5.1072    1.0432    0.0000 C   0  0  0  0  0  0  0  0  0  0  0  0
    4.5754    1.6739    0.0000 C   0  0  0  0  0  0  0  0  0  0  0  0
    3.7633    1.5287    0.0000 C   0  0  0  0  0  0  0  0  0  0  0  0
    3.4830    0.7528    0.0000 C   0  0  0  0  0  0  0  0  0  0  0  0
    4.0148    0.1221    0.0000 C   0  0  0  0  0  0  0  0  0  0  0  0
    3.7345   -0.6539    0.0000 C   0  0  0  0  0  0  0  0  0  0  0  0
    2.9224   -0.7991    0.0000 C   0  0  0  0  0  0  0  0  0  0  0  0
    2.3905   -0.1684    0.0000 C   0  0  0  0  0  0  0  0  0  0  0  0
    2.6708    0.6076    0.0000 C   0  0  0  0  0  0  0  0  0  0  0  0
    2.0195    1.1139    0.0000 C   0  0  0  0  0  0  0  0  0  0  0  0
    1.3367    0.6509    0.0000 C   0  0  0  0  0  0  0  0  0  0  0  0
    1.5660   -0.1416    0.0000 C   0  0  0  0  0  0  0  0  0  0  0  0
    1.0596   -0.7929    0.0000 C   0  0  0  0  0  0  0  0  0  0  0  0
    1.3705   -1.5571    0.0000 C   0  0  0  0  0  0  0  0  0  0  0  0
    0.8642   -2.2084    0.0000 C   0  0  0  0  0  0  0  0  0  0  0  0
    1.1750   -2.9726    0.0000 C   0  0  0  0  0  0  0  0  0  0  0  0
    0.6687   -3.6239    0.0000 C   0  0  0  0  0  0  0  0  0  0  0  0
    0.9796   -4.3881    0.0000 C   0  0  0  0  0  0  0  0  0  0  0  0
   -0.1486   -3.5111    0.0000 C   0  0  0  0  0  0  0  0  0  0  0  0
    1.9923   -3.0854    0.0000 C   0  0  0  0  0  0  0  0  0  0  0  0
    0.2424   -0.6800    0.0000 C   0  0  0  0  0  0  0  0  0  0  0  0
    2.0307   -0.9107    0.0000 C   0  0  0  0  0  0  0  0  0  0  0  0
    5.9193    1.1884    0.0000 C   0  0  0  0  0  0  0  0  0  0  0  0
    4.5466   -0.5086    0.0000 C   0  0  0  0  0  0  0  0  0  0  0  0
  2  1  1  1
  2  3  1  0
  2 28  1  0
  3  4  1  0
  5  4  1  0
  5  6  1  0
  5 10  1  0
  5 29  1  1
  6  7  2  0
  6 28  1  0
  7  8  1  0
  8  9  2  0
 10  9  1  0
 10 11  1  1
 11 12  1  0
 13 12  1  0
 13 14  1  0
 13 17  1  0
 13 27  1  1
 14  9  1  0
 14 15  1  1
 15 16  1  0
 17 16  1  1
 17 18  1  0
 18 19  1  0
 18 26  1  1
 19 20  2  0
 21 20  1  0
 21 22  1  0
 21 25  1  6
 22 23  1  0
 22 24  1  0
M  END
>  <Compound_ID>  (26) 
NPC18603

>  <Formula>  (26) 
C28H44O

>  <Common_Name>  (26) 
Ergosterol

>  <IUPAC_Name>  (26) 
(3S,9S,10R,13R,14R,17R)-17-[(E,2R,5R)-5,6-dimethylhept-3-en-2-yl]-10,13-dimethyl-2,3,4,9,11,12,14,15,16,17-decahydro-1H-cyclopenta[a]phenanthren-3-ol

>  <CHEMBL_ID>  (26) 
CHEMBL1232562

>  <PubChem_CID>  (26) 
444679

>  <Standard_InChi>  (26) 
InChI=1S/C28H44O/c1-18(2)19(3)7-8-20(4)24-11-12-25-23-10-9-21-17-22(29)13-15-27(21,5)26(23)14-16-28(24,25)6/h7-10,18-20,22,24-26,29H,11-17H2,1-6H3/b8-7+/t19-,20+,22-,24+,25-,26-,27-,28+/m0/s1

>  <Standard_InChiKey>  (26) 
DNVPQKQSNYMLRS-APGDWVJJSA-N

>  <Canonical_SMILES>  (26) 
O[C@H]1CC[C@]2(C(=CC=C3[C@@H]2CC[C@]2([C@H]3CC[C@@H]2[C@@H](/C=C/[C@@H](C(C)C)C)C)C)C1)C

>  <CB1_pKi>  (26) 
6.232

>  <CB1_confidence>  (26) 
0.024

>  <CB2_pKi>  (26) 
7.044

>  <CB2_confidence>  (26) 
0.022

$$$$

     RDKit          2D

 23 24  0  0  1  0  0  0  0  0999 V2000
    0.0000   -4.9500    0.0000 C   0  0  0  0  0  0  0  0  0  0  0  0
    0.7145   -5.3625    0.0000 C   0  0  0  0  0  0  0  0  0  0  0  0
    1.4289   -4.9500    0.0000 C   0  0  0  0  0  0  0  0  0  0  0  0
    2.1434   -5.3625    0.0000 C   0  0  0  0  0  0  0  0  0  0  0  0
    2.8579   -4.9500    0.0000 C   0  0  0  0  0  0  0  0  0  0  0  0
    3.5724   -5.3625    0.0000 C   0  0  0  0  0  0  0  0  0  0  0  0
    4.2868   -4.9500    0.0000 C   0  0  0  0  0  0  0  0  0  0  0  0
    5.0013   -5.3625    0.0000 C   0  0  0  0  0  0  0  0  0  0  0  0
    5.7158   -4.9500    0.0000 O   0  0  0  0  0  0  0  0  0  0  0  0
    5.0013   -6.1875    0.0000 C   0  0  0  0  0  0  0  0  0  0  0  0
    4.2868   -6.6000    0.0000 C   0  0  0  0  0  0  0  0  0  0  0  0
    3.5724   -6.1875    0.0000 C   0  0  0  0  0  0  0  0  0  0  0  0
    4.2868   -7.4250    0.0000 O   0  0  0  0  0  0  0  0  0  0  0  0
    5.7158   -6.6000    0.0000 C   0  0  0  0  0  0  0  0  0  0  0  0
    6.4302   -6.1875    0.0000 C   0  0  0  0  0  0  0  0  0  0  0  0
    7.1447   -6.6000    0.0000 C   0  0  0  0  0  0  0  0  0  0  0  0
    7.8592   -6.1875    0.0000 C   0  0  0  0  0  0  0  0  0  0  0  0
    7.1447   -7.4250    0.0000 C   0  0  0  0  0  0  0  0  0  0  0  0
    6.4302   -7.8375    0.0000 C   0  0  0  0  0  0  0  0  0  0  0  0
    5.7158   -7.4250    0.0000 C   0  0  0  0  0  0  0  0  0  0  0  0
    5.0013   -7.8375    0.0000 C   0  0  0  0  0  0  0  0  0  0  0  0
    4.1808   -7.9237    0.0000 C   0  0  0  0  0  0  0  0  0  0  0  0
    5.0013   -8.6625    0.0000 C   0  0  0  0  0  0  0  0  0  0  0  0
  1  2  1  0
  2  3  1  0
  3  4  1  0
  4  5  1  0
  5  6  1  0
  6  7  2  0
  6 12  1  0
  7  8  1  0
  8  9  1  0
  8 10  2  0
 10 11  1  0
 11 12  2  0
 11 13  1  0
 14 10  1  1
 14 15  1  0
 14 20  1  0
 15 16  2  0
 16 17  1  0
 16 18  1  0
 18 19  1  0
 20 19  1  0
 20 21  1  6
 21 22  2  0
 21 23  1  0
M  END
>  <Compound_ID>  (27) 
NPC186385

>  <Formula>  (27) 
C21H30O2

>  <Common_Name>  (27) 
2-((1S,6S)-3-Methyl-6-(Prop-1-En-2-Yl)Cyclohex-2-Enyl)-5-Pentylbenzene-1,3-Diol

>  <IUPAC_Name>  (27) 
2-[(1S,6S)-3-methyl-6-prop-1-en-2-ylcyclohex-2-en-1-yl]-5-pentylbenzene-1,3-diol

>  <CHEMBL_ID>  (27) 
CHEMBL3810140

>  <PubChem_CID>  (27) 
36688143

>  <Standard_InChi>  (27) 
InChI=1S/C21H30O2/c1-5-6-7-8-16-12-19(22)21(20(23)13-16)18-11-15(4)9-10-17(18)14(2)3/h11-13,17-18,22-23H,2,5-10H2,1,3-4H3/t17-,18+/m1/s1

>  <Standard_InChiKey>  (27) 
QHMBSVQNZZTUGM-MSOLQXFVSA-N

>  <Canonical_SMILES>  (27) 
CCCCCc1cc(O)c(c(c1)O)[C@H]1C=C(C)CC[C@@H]1C(=C)C

>  <CB1_pKi>  (27) 
5.492

>  <CB1_confidence>  (27) 
0.015

>  <CB2_pKi>  (27) 
5.659

>  <CB2_confidence>  (27) 
0.015

$$$$

     RDKit          2D

 23 23  0  0  0  0  0  0  0  0999 V2000
    0.0000   -2.4750    0.0000 C   0  0  0  0  0  0  0  0  0  0  0  0
    0.7145   -2.8875    0.0000 C   0  0  0  0  0  0  0  0  0  0  0  0
    1.4289   -2.4750    0.0000 C   0  0  0  0  0  0  0  0  0  0  0  0
    2.1434   -2.8875    0.0000 C   0  0  0  0  0  0  0  0  0  0  0  0
    2.8579   -2.4750    0.0000 C   0  0  0  0  0  0  0  0  0  0  0  0
    3.5724   -2.8875    0.0000 C   0  0  0  0  0  0  0  0  0  0  0  0
    4.2868   -2.4750    0.0000 C   0  0  0  0  0  0  0  0  0  0  0  0
    5.0013   -2.8875    0.0000 C   0  0  0  0  0  0  0  0  0  0  0  0
    5.7158   -2.4750    0.0000 O   0  0  0  0  0  0  0  0  0  0  0  0
    5.0013   -3.7125    0.0000 C   0  0  0  0  0  0  0  0  0  0  0  0
    4.2868   -4.1250    0.0000 C   0  0  0  0  0  0  0  0  0  0  0  0
    3.5724   -3.7125    0.0000 C   0  0  0  0  0  0  0  0  0  0  0  0
    4.2868   -4.9500    0.0000 O   0  0  0  0  0  0  0  0  0  0  0  0
    5.7158   -4.1250    0.0000 C   0  0  0  0  0  0  0  0  0  0  0  0
    6.4302   -3.7125    0.0000 C   0  0  0  0  0  0  0  0  0  0  0  0
    7.1447   -4.1250    0.0000 C   0  0  0  0  0  0  0  0  0  0  0  0
    7.8592   -3.7125    0.0000 C   0  0  0  0  0  0  0  0  0  0  0  0
    8.5737   -4.1250    0.0000 C   0  0  0  0  0  0  0  0  0  0  0  0
    9.2881   -3.7125    0.0000 C   0  0  0  0  0  0  0  0  0  0  0  0
   10.0026   -4.1250    0.0000 C   0  0  0  0  0  0  0  0  0  0  0  0
   10.7171   -3.7125    0.0000 C   0  0  0  0  0  0  0  0  0  0  0  0
   10.0026   -4.9500    0.0000 C   0  0  0  0  0  0  0  0  0  0  0  0
    7.1447   -4.9500    0.0000 C   0  0  0  0  0  0  0  0  0  0  0  0
  1  2  1  0
  2  3  1  0
  3  4  1  0
  4  5  1  0
  5  6  1  0
  6  7  2  0
  6 12  1  0
  7  8  1  0
  8  9  1  0
  8 10  2  0
 10 11  1  0
 10 14  1  0
 11 12  2  0
 11 13  1  0
 14 15  1  0
 15 16  2  0
 16 17  1  0
 16 23  1  0
 17 18  1  0
 18 19  1  0
 19 20  2  0
 20 21  1  0
 20 22  1  0
M  END
>  <Compound_ID>  (28) 
NPC201662

>  <Formula>  (28) 
C21H32O2

>  <Common_Name>  (28) 
Cannabigerol

>  <IUPAC_Name>  (28) 
2-[(2E)-3,7-dimethylocta-2,6-dienyl]-5-pentylbenzene-1,3-diol

>  <CHEMBL_ID>  (28) 
CHEMBL497318

>  <PubChem_CID>  (28) 
5315659

>  <Standard_InChi>  (28) 
InChI=1S/C21H32O2/c1-5-6-7-11-18-14-20(22)19(21(23)15-18)13-12-17(4)10-8-9-16(2)3/h9,12,14-15,22-23H,5-8,10-11,13H2,1-4H3/b17-12+

>  <Standard_InChiKey>  (28) 
QXACEHWTBCFNSA-SFQUDFHCSA-N

>  <Canonical_SMILES>  (28) 
CCCCCc1cc(O)c(c(c1)O)C/C=C(/CCC=C(C)C)C

>  <CB1_pKi>  (28) 
6.651

>  <CB1_confidence>  (28) 
0.011

>  <CB2_pKi>  (28) 
5.963

>  <CB2_confidence>  (28) 
0.018

$$$$

     RDKit          2D

 31 34  0  0  1  0  0  0  0  0999 V2000
    1.4289    3.3000    0.0000 O   0  0  0  0  0  0  0  0  0  0  0  0
    1.4289    2.4750    0.0000 C   0  0  0  0  0  0  0  0  0  0  0  0
    0.7145    2.0625    0.0000 C   0  0  0  0  0  0  0  0  0  0  0  0
    0.7145    1.2375    0.0000 O   0  0  0  0  0  0  0  0  0  0  0  0
    0.0000    0.8250    0.0000 C   0  0  0  0  0  0  0  0  0  0  0  0
   -0.7145    1.2375    0.0000 C   0  0  0  0  0  0  0  0  0  0  0  0
   -0.7145    2.0625    0.0000 C   0  0  0  0  0  0  0  0  0  0  0  0
    0.0000    2.4750    0.0000 C   0  0  0  0  0  0  0  0  0  0  0  0
    0.0000    3.3000    0.0000 O   0  0  0  0  0  0  0  0  0  0  0  0
   -1.4289    2.4750    0.0000 O   0  0  0  0  0  0  0  0  0  0  0  0
   -1.4289    0.8250    0.0000 O   0  0  0  0  0  0  0  0  0  0  0  0
    0.0000   -0.0000    0.0000 C   0  0  0  0  0  0  0  0  0  0  0  0
   -0.7145   -0.4125    0.0000 C   0  0  0  0  0  0  0  0  0  0  0  0
   -1.4289   -0.0000    0.0000 O   0  0  0  0  0  0  0  0  0  0  0  0
   -0.7145   -1.2375    0.0000 C   0  0  0  0  0  0  0  0  0  0  0  0
    0.0000   -1.6500    0.0000 C   0  0  0  0  0  0  0  0  0  0  0  0
    0.7145   -1.2375    0.0000 C   0  0  0  0  0  0  0  0  0  0  0  0
    0.7145   -0.4125    0.0000 C   0  0  0  0  0  0  0  0  0  0  0  0
    1.4289   -0.0000    0.0000 O   0  0  0  0  0  0  0  0  0  0  0  0
    2.1434   -0.4125    0.0000 C   0  0  0  0  0  0  0  0  0  0  0  0
    2.1434   -1.2375    0.0000 C   0  0  0  0  0  0  0  0  0  0  0  0
    1.4289   -1.6500    0.0000 C   0  0  0  0  0  0  0  0  0  0  0  0
    1.4289   -2.4750    0.0000 O   0  0  0  0  0  0  0  0  0  0  0  0
    2.8579   -0.0000    0.0000 C   0  0  0  0  0  0  0  0  0  0  0  0
    2.8579    0.8250    0.0000 C   0  0  0  0  0  0  0  0  0  0  0  0
    3.5724    1.2375    0.0000 C   0  0  0  0  0  0  0  0  0  0  0  0
    4.2868    0.8250    0.0000 C   0  0  0  0  0  0  0  0  0  0  0  0
    4.2868   -0.0000    0.0000 C   0  0  0  0  0  0  0  0  0  0  0  0
    3.5724   -0.4125    0.0000 C   0  0  0  0  0  0  0  0  0  0  0  0
    5.0013    1.2375    0.0000 O   0  0  0  0  0  0  0  0  0  0  0  0
    0.0000   -2.4750    0.0000 O   0  0  0  0  0  0  0  0  0  0  0  0
  1  2  1  0
  3  2  1  1
  3  4  1  0
  5  4  1  0
  5 12  1  1
  6  5  1  0
  6  7  1  0
  6 11  1  6
  7  8  1  0
  7 10  1  1
  8  3  1  0
  8  9  1  6
 12 13  2  0
 12 18  1  0
 13 14  1  0
 13 15  1  0
 15 16  2  0
 16 17  1  0
 16 31  1  0
 17 18  2  0
 17 22  1  0
 18 19  1  0
 19 20  1  0
 20 21  2  0
 20 24  1  0
 21 22  1  0
 22 23  2  0
 24 25  2  0
 24 29  1  0
 25 26  1  0
 26 27  2  0
 27 28  1  0
 27 30  1  0
 28 29  2  0
M  END
>  <Compound_ID>  (29) 
NPC209846

>  <Formula>  (29) 
C21H20O10

>  <Common_Name>  (29) 
Vitexin

>  <IUPAC_Name>  (29) 
5,7-dihydroxy-2-(4-hydroxyphenyl)-8-[(2S,3R,4R,5S,6R)-3,4,5-trihydroxy-6-(hydroxymethyl)oxan-2-yl]chromen-4-one

>  <CHEMBL_ID>  (29) 
CHEMBL487417

>  <PubChem_CID>  (29) 
5280441

>  <Standard_InChi>  (29) 
InChI=1S/C21H20O10/c22-7-14-17(27)18(28)19(29)21(31-14)16-11(25)5-10(24)15-12(26)6-13(30-20(15)16)8-1-3-9(23)4-2-8/h1-6,14,17-19,21-25,27-29H,7H2/t14-,17-,18+,19-,21+/m1/s1

>  <Standard_InChiKey>  (29) 
SGEWCQFRYRRZDC-VPRICQMDSA-N

>  <Canonical_SMILES>  (29) 
OC[C@H]1O[C@H]([C@@H]([C@H]([C@@H]1O)O)O)c1c(O)cc(c2c1oc(cc2=O)c1ccc(cc1)O)O

>  <CB1_pKi>  (29) 
6.464

>  <CB1_confidence>  (29) 
0.015

>  <CB2_pKi>  (29) 
6.324

>  <CB2_confidence>  (29) 
0.028

$$$$

     RDKit          2D

 20 19  0  0  0  0  0  0  0  0999 V2000
    9.1855    6.1283    0.0000 C   0  0  0  0  0  0  0  0  0  0  0  0
    9.9000    5.7158    0.0000 C   0  0  0  0  0  0  0  0  0  0  0  0
   10.6145    6.1283    0.0000 C   0  0  0  0  0  0  0  0  0  0  0  0
   11.3289    5.7158    0.0000 C   0  0  0  0  0  0  0  0  0  0  0  0
   12.0434    6.1283    0.0000 C   0  0  0  0  0  0  0  0  0  0  0  0
   12.7579    5.7158    0.0000 C   0  0  0  0  0  0  0  0  0  0  0  0
   13.4724    6.1283    0.0000 C   0  0  0  0  0  0  0  0  0  0  0  0
   14.1868    5.7158    0.0000 C   0  0  0  0  0  0  0  0  0  0  0  0
   14.9013    6.1283    0.0000 C   0  0  0  0  0  0  0  0  0  0  0  0
   15.6158    5.7158    0.0000 C   0  0  0  0  0  0  0  0  0  0  0  0
   16.3302    6.1283    0.0000 C   0  0  0  0  0  0  0  0  0  0  0  0
   17.0447    5.7158    0.0000 C   0  0  0  0  0  0  0  0  0  0  0  0
   17.7592    6.1283    0.0000 C   0  0  0  0  0  0  0  0  0  0  0  0
   18.4737    5.7158    0.0000 C   0  0  0  0  0  0  0  0  0  0  0  0
   19.1881    6.1283    0.0000 C   0  0  0  0  0  0  0  0  0  0  0  0
   19.9026    5.7158    0.0000 C   0  0  0  0  0  0  0  0  0  0  0  0
   20.6171    6.1283    0.0000 C   0  0  0  0  0  0  0  0  0  0  0  0
   21.3315    5.7158    0.0000 C   0  0  0  0  0  0  0  0  0  0  0  0
   22.0460    6.1283    0.0000 O   0  0  0  0  0  0  0  0  0  0  0  0
   21.3315    4.8908    0.0000 O   0  0  0  0  0  0  0  0  0  0  0  0
  1  2  1  0
  2  3  1  0
  3  4  1  0
  4  5  1  0
  5  6  1  0
  6  7  1  0
  7  8  1  0
  8  9  1  0
  9 10  1  0
 10 11  1  0
 11 12  1  0
 12 13  1  0
 13 14  1  0
 14 15  1  0
 15 16  1  0
 16 17  1  0
 17 18  1  0
 18 19  2  0
 18 20  1  0
M  END
>  <Compound_ID>  (30) 
NPC209970

>  <Formula>  (30) 
C18H36O2

>  <Common_Name>  (30) 
Stearic Acid

>  <IUPAC_Name>  (30) 
octadecanoic acid

>  <CHEMBL_ID>  (30) 
CHEMBL46403

>  <PubChem_CID>  (30) 
5281

>  <Standard_InChi>  (30) 
InChI=1S/C18H36O2/c1-2-3-4-5-6-7-8-9-10-11-12-13-14-15-16-17-18(19)20/h2-17H2,1H3,(H,19,20)

>  <Standard_InChiKey>  (30) 
QIQXTHQIDYTFRH-UHFFFAOYSA-N

>  <Canonical_SMILES>  (30) 
CCCCCCCCCCCCCCCCCC(=O)O

>  <CB1_pKi>  (30) 
5.999

>  <CB1_confidence>  (30) 
0.010

>  <CB2_pKi>  (30) 
5.197

>  <CB2_confidence>  (30) 
0.011

$$$$

     RDKit          2D

 24 26  0  0  1  0  0  0  0  0999 V2000
   -5.0013   -2.8875    0.0000 C   0  0  0  0  0  0  0  0  0  0  0  0
   -4.2868   -3.3000    0.0000 C   0  0  0  0  0  0  0  0  0  0  0  0
   -3.5724   -2.8875    0.0000 C   0  0  0  0  0  0  0  0  0  0  0  0
   -2.8579   -3.3000    0.0000 C   0  0  0  0  0  0  0  0  0  0  0  0
   -2.1434   -2.8875    0.0000 C   0  0  0  0  0  0  0  0  0  0  0  0
   -1.4289   -3.3000    0.0000 C   0  0  0  0  0  0  0  0  0  0  0  0
   -0.7145   -2.8875    0.0000 C   0  0  0  0  0  0  0  0  0  0  0  0
    0.0000   -3.3000    0.0000 C   0  0  0  0  0  0  0  0  0  0  0  0
    0.7145   -2.8875    0.0000 O   0  0  0  0  0  0  0  0  0  0  0  0
    0.0000   -4.1250    0.0000 C   0  0  0  0  0  0  0  0  0  0  0  0
   -0.7145   -4.5375    0.0000 C   0  0  0  0  0  0  0  0  0  0  0  0
   -1.4289   -4.1250    0.0000 C   0  0  0  0  0  0  0  0  0  0  0  0
   -0.7145   -5.3625    0.0000 O   0  0  0  0  0  0  0  0  0  0  0  0
    0.0000   -5.7750    0.0000 C   0  0  0  0  0  0  0  0  0  0  0  0
    0.7145   -5.3625    0.0000 C   0  0  0  0  0  0  0  0  0  0  0  0
    0.7145   -4.5375    0.0000 C   0  0  0  0  0  0  0  0  0  0  0  0
    1.4289   -4.1250    0.0000 C   0  0  0  0  0  0  0  0  0  0  0  0
    2.1434   -4.5375    0.0000 C   0  0  0  0  0  0  0  0  0  0  0  0
    2.8579   -4.1250    0.0000 C   0  0  0  0  0  0  0  0  0  0  0  0
    2.1434   -5.3625    0.0000 C   0  0  0  0  0  0  0  0  0  0  0  0
    1.4289   -5.7750    0.0000 C   0  0  0  0  0  0  0  0  0  0  0  0
    2.8579   -5.7750    0.0000 O   0  0  0  0  0  0  0  0  0  0  0  0
   -0.3873   -6.5034    0.0000 C   0  0  0  0  0  0  0  0  0  0  0  0
    0.3873   -6.5034    0.0000 C   0  0  0  0  0  0  0  0  0  0  0  0
  1  2  1  0
  2  3  1  0
  3  4  1  0
  4  5  1  0
  5  6  1  0
  6  7  2  0
  6 12  1  0
  7  8  1  0
  8  9  1  0
  8 10  2  0
 10 11  1  0
 11 12  2  0
 11 13  1  0
 13 14  1  0
 14 23  1  0
 14 24  1  0
 15 14  1  0
 15 16  1  0
 15 21  1  1
 16 10  1  0
 16 17  1  6
 17 18  2  0
 18 19  1  0
 20 18  1  0
 20 21  1  0
 20 22  1  6
M  END
>  <Compound_ID>  (31) 
NPC211179

>  <Formula>  (31) 
C21H30O3

>  <Common_Name>  (31) 
8Beta-Hydroxy-Delta9-Tetrahydrocannabinol

>  <IUPAC_Name>  (31) 
(6aR,8R,10aR)-6,6,9-trimethyl-3-pentyl-6a,7,8,10a-tetrahydrobenzo[c]chromene-1,8-diol

>  <CHEMBL_ID>  (31) 
CHEMBL3586105

>  <PubChem_CID>  (31) 
169652

>  <Standard_InChi>  (31) 
InChI=1S/C21H30O3/c1-5-6-7-8-14-10-18(23)20-15-9-13(2)17(22)12-16(15)21(3,4)24-19(20)11-14/h9-11,15-17,22-23H,5-8,12H2,1-4H3/t15-,16-,17-/m1/s1

>  <Standard_InChiKey>  (31) 
INKUWBOHCFHXTJ-BRWVUGGUSA-N

>  <Canonical_SMILES>  (31) 
CCCCCc1cc(O)c2c(c1)OC([C@H]1[C@H]2C=C(C)[C@@H](C1)O)(C)C

>  <CB1_pKi>  (31) 
7.007

>  <CB1_confidence>  (31) 
0.016

>  <CB2_pKi>  (31) 
6.799

>  <CB2_confidence>  (31) 
0.020

$$$$

     RDKit          2D

 26 25  0  0  0  0  0  0  0  0999 V2000
   12.1836    7.8592    0.0000 C   0  0  0  0  0  0  0  0  0  0  0  0
   12.8980    8.2717    0.0000 C   0  0  0  0  0  0  0  0  0  0  0  0
   13.6125    7.8592    0.0000 C   0  0  0  0  0  0  0  0  0  0  0  0
   14.3270    8.2717    0.0000 C   0  0  0  0  0  0  0  0  0  0  0  0
   15.0414    7.8592    0.0000 C   0  0  0  0  0  0  0  0  0  0  0  0
   15.7559    8.2717    0.0000 C   0  0  0  0  0  0  0  0  0  0  0  0
   16.4704    7.8592    0.0000 C   0  0  0  0  0  0  0  0  0  0  0  0
   17.1849    8.2717    0.0000 C   0  0  0  0  0  0  0  0  0  0  0  0
   17.8993    7.8592    0.0000 C   0  0  0  0  0  0  0  0  0  0  0  0
   18.6138    8.2717    0.0000 C   0  0  0  0  0  0  0  0  0  0  0  0
   19.3283    7.8592    0.0000 C   0  0  0  0  0  0  0  0  0  0  0  0
   20.0427    8.2717    0.0000 C   0  0  0  0  0  0  0  0  0  0  0  0
   20.7572    7.8592    0.0000 C   0  0  0  0  0  0  0  0  0  0  0  0
   21.4717    8.2717    0.0000 C   0  0  0  0  0  0  0  0  0  0  0  0
   22.1862    7.8592    0.0000 C   0  0  0  0  0  0  0  0  0  0  0  0
   22.9006    8.2717    0.0000 C   0  0  0  0  0  0  0  0  0  0  0  0
   23.6151    7.8592    0.0000 C   0  0  0  0  0  0  0  0  0  0  0  0
   24.3296    8.2717    0.0000 C   0  0  0  0  0  0  0  0  0  0  0  0
   25.0440    7.8592    0.0000 C   0  0  0  0  0  0  0  0  0  0  0  0
   25.7585    8.2717    0.0000 C   0  0  0  0  0  0  0  0  0  0  0  0
   26.4730    7.8592    0.0000 C   0  0  0  0  0  0  0  0  0  0  0  0
   27.1874    8.2717    0.0000 C   0  0  0  0  0  0  0  0  0  0  0  0
   27.9019    7.8592    0.0000 C   0  0  0  0  0  0  0  0  0  0  0  0
   28.6164    8.2717    0.0000 C   0  0  0  0  0  0  0  0  0  0  0  0
   29.3309    7.8592    0.0000 C   0  0  0  0  0  0  0  0  0  0  0  0
   30.0453    8.2717    0.0000 C   0  0  0  0  0  0  0  0  0  0  0  0
  1  2  1  0
  2  3  1  0
  3  4  1  0
  4  5  1  0
  5  6  1  0
  6  7  1  0
  7  8  1  0
  8  9  1  0
  9 10  1  0
 10 11  1  0
 11 12  1  0
 12 13  1  0
 13 14  1  0
 14 15  1  0
 15 16  1  0
 16 17  1  0
 17 18  1  0
 18 19  1  0
 19 20  1  0
 20 21  1  0
 21 22  1  0
 22 23  1  0
 23 24  1  0
 24 25  1  0
 25 26  1  0
M  END
>  <Compound_ID>  (32) 
NPC216127

>  <Formula>  (32) 
C26H54

>  <Common_Name>  (32) 
n.a.

>  <IUPAC_Name>  (32) 
hexacosane

>  <CHEMBL_ID>  (32) 
nan

>  <PubChem_CID>  (32) 
12407

>  <Standard_InChi>  (32) 
InChI=1S/C26H54/c1-3-5-7-9-11-13-15-17-19-21-23-25-26-24-22-20-18-16-14-12-10-8-6-4-2/h3-26H2,1-2H3

>  <Standard_InChiKey>  (32) 
HMSWAIKSFDFLKN-UHFFFAOYSA-N

>  <Canonical_SMILES>  (32) 
CCCCCCCCCCCCCCCCCCCCCCCCCC

>  <CB1_pKi>  (32) 
6.072

>  <CB1_confidence>  (32) 
0.010

>  <CB2_pKi>  (32) 
5.308

>  <CB2_confidence>  (32) 
0.015

$$$$

     RDKit          2D

 18 17  0  0  0  0  0  0  0  0999 V2000
    7.9480    5.4138    0.0000 C   0  0  0  0  0  0  0  0  0  0  0  0
    8.6625    5.0013    0.0000 C   0  0  0  0  0  0  0  0  0  0  0  0
    9.3770    5.4138    0.0000 C   0  0  0  0  0  0  0  0  0  0  0  0
   10.0914    5.0013    0.0000 C   0  0  0  0  0  0  0  0  0  0  0  0
   10.8059    5.4138    0.0000 C   0  0  0  0  0  0  0  0  0  0  0  0
   11.5204    5.0013    0.0000 C   0  0  0  0  0  0  0  0  0  0  0  0
   12.2349    5.4138    0.0000 C   0  0  0  0  0  0  0  0  0  0  0  0
   12.9493    5.0013    0.0000 C   0  0  0  0  0  0  0  0  0  0  0  0
   13.6638    5.4138    0.0000 C   0  0  0  0  0  0  0  0  0  0  0  0
   14.3783    5.0013    0.0000 C   0  0  0  0  0  0  0  0  0  0  0  0
   15.0927    5.4138    0.0000 C   0  0  0  0  0  0  0  0  0  0  0  0
   15.8072    5.0013    0.0000 C   0  0  0  0  0  0  0  0  0  0  0  0
   16.5217    5.4138    0.0000 C   0  0  0  0  0  0  0  0  0  0  0  0
   17.2362    5.0013    0.0000 C   0  0  0  0  0  0  0  0  0  0  0  0
   17.9506    5.4138    0.0000 C   0  0  0  0  0  0  0  0  0  0  0  0
   18.6651    5.0013    0.0000 C   0  0  0  0  0  0  0  0  0  0  0  0
   19.3796    5.4138    0.0000 O   0  0  0  0  0  0  0  0  0  0  0  0
   18.6651    4.1763    0.0000 O   0  0  0  0  0  0  0  0  0  0  0  0
  1  2  1  0
  2  3  1  0
  3  4  1  0
  4  5  1  0
  5  6  1  0
  6  7  1  0
  7  8  1  0
  8  9  1  0
  9 10  1  0
 10 11  1  0
 11 12  1  0
 12 13  1  0
 13 14  1  0
 14 15  1  0
 15 16  1  0
 16 17  2  0
 16 18  1  0
M  END
>  <Compound_ID>  (33) 
NPC216630

>  <Formula>  (33) 
C16H32O2

>  <Common_Name>  (33) 
Palmitic Acid

>  <IUPAC_Name>  (33) 
hexadecanoic acid

>  <CHEMBL_ID>  (33) 
CHEMBL82293

>  <PubChem_CID>  (33) 
985

>  <Standard_InChi>  (33) 
InChI=1S/C16H32O2/c1-2-3-4-5-6-7-8-9-10-11-12-13-14-15-16(17)18/h2-15H2,1H3,(H,17,18)

>  <Standard_InChiKey>  (33) 
IPCSVZSSVZVIGE-UHFFFAOYSA-N

>  <Canonical_SMILES>  (33) 
CCCCCCCCCCCCCCCC(=O)O

>  <CB1_pKi>  (33) 
5.746

>  <CB1_confidence>  (33) 
0.011

>  <CB2_pKi>  (33) 
5.290

>  <CB2_confidence>  (33) 
0.011

$$$$

     RDKit          2D

 27 29  0  0  0  0  0  0  0  0999 V2000
   -5.7158   -1.6500    0.0000 C   0  0  0  0  0  0  0  0  0  0  0  0
   -5.0013   -1.2375    0.0000 C   0  0  0  0  0  0  0  0  0  0  0  0
   -4.2868   -1.6500    0.0000 C   0  0  0  0  0  0  0  0  0  0  0  0
   -3.5724   -1.2375    0.0000 C   0  0  0  0  0  0  0  0  0  0  0  0
   -2.8579   -1.6500    0.0000 C   0  0  0  0  0  0  0  0  0  0  0  0
   -2.1434   -1.2375    0.0000 C   0  0  0  0  0  0  0  0  0  0  0  0
   -1.4289   -1.6500    0.0000 C   0  0  0  0  0  0  0  0  0  0  0  0
   -0.7145   -1.2375    0.0000 C   0  0  0  0  0  0  0  0  0  0  0  0
    0.0000   -1.6500    0.0000 O   0  0  0  0  0  0  0  0  0  0  0  0
    0.7145   -1.2375    0.0000 C   0  0  0  0  0  0  0  0  0  0  0  0
    0.9966   -2.0127    0.0000 C   0  0  0  0  0  0  0  0  0  0  0  0
    1.5269   -1.0942    0.0000 C   0  0  0  0  0  0  0  0  0  0  0  0
    0.7145   -0.4125    0.0000 C   0  0  0  0  0  0  0  0  0  0  0  0
   -0.0000    0.0000    0.0000 C   0  0  0  0  0  0  0  0  0  0  0  0
   -0.7145   -0.4125    0.0000 C   0  0  0  0  0  0  0  0  0  0  0  0
   -1.4289    0.0000    0.0000 C   0  0  0  0  0  0  0  0  0  0  0  0
   -2.1434   -0.4125    0.0000 C   0  0  0  0  0  0  0  0  0  0  0  0
   -2.8579    0.0000    0.0000 C   0  0  0  0  0  0  0  0  0  0  0  0
   -3.5724   -0.4125    0.0000 O   0  0  0  0  0  0  0  0  0  0  0  0
   -2.8579    0.8250    0.0000 O   0  0  0  0  0  0  0  0  0  0  0  0
   -1.4289    0.8250    0.0000 O   0  0  0  0  0  0  0  0  0  0  0  0
   -0.0000    0.8250    0.0000 C   0  0  0  0  0  0  0  0  0  0  0  0
    0.7145    1.2375    0.0000 C   0  0  0  0  0  0  0  0  0  0  0  0
    1.4289    0.8250    0.0000 C   0  0  0  0  0  0  0  0  0  0  0  0
    1.4289    0.0000    0.0000 C   0  0  0  0  0  0  0  0  0  0  0  0
    2.1434    1.2375    0.0000 O   0  0  0  0  0  0  0  0  0  0  0  0
    0.7145    2.0625    0.0000 C   0  0  0  0  0  0  0  0  0  0  0  0
  1  2  1  0
  2  3  1  0
  3  4  1  0
  4  5  1  0
  5  6  1  0
  6  7  2  0
  6 17  1  0
  7  8  1  0
  8  9  1  0
  8 15  2  0
  9 10  1  0
 10 11  1  0
 10 12  1  0
 10 13  1  0
 13 14  2  0
 13 25  1  0
 14 15  1  0
 14 22  1  0
 15 16  1  0
 16 17  2  0
 16 21  1  0
 17 18  1  0
 18 19  2  0
 18 20  1  0
 22 23  2  0
 23 24  1  0
 23 27  1  0
 24 25  2  0
 24 26  1  0
M  END
>  <Compound_ID>  (34) 
NPC217447

>  <Formula>  (34) 
C22H26O5

>  <Common_Name>  (34) 
8-Hydroxycannabinolic Acid A

>  <IUPAC_Name>  (34) 
1,8-dihydroxy-6,6,9-trimethyl-3-pentylbenzo[c]chromene-2-carboxylic acid

>  <CHEMBL_ID>  (34) 
CHEMBL560418

>  <PubChem_CID>  (34) 
44139742

>  <Standard_InChi>  (34) 
InChI=1S/C22H26O5/c1-5-6-7-8-13-10-17-19(20(24)18(13)21(25)26)14-9-12(2)16(23)11-15(14)22(3,4)27-17/h9-11,23-24H,5-8H2,1-4H3,(H,25,26)

>  <Standard_InChiKey>  (34) 
DMVDJDMFQCOKJW-UHFFFAOYSA-N

>  <Canonical_SMILES>  (34) 
CCCCCc1cc2OC(C)(C)c3c(c2c(c1C(=O)O)O)cc(c(c3)O)C

>  <CB1_pKi>  (34) 
6.241

>  <CB1_confidence>  (34) 
0.010

>  <CB2_pKi>  (34) 
6.691

>  <CB2_confidence>  (34) 
0.017

$$$$

     RDKit          2D

 23 24  0  0  0  0  0  0  0  0999 V2000
   -2.1434    1.2375    0.0000 C   0  0  0  0  0  0  0  0  0  0  0  0
   -1.4289    0.8250    0.0000 O   0  0  0  0  0  0  0  0  0  0  0  0
   -1.4289    0.0000    0.0000 C   0  0  0  0  0  0  0  0  0  0  0  0
   -0.7145   -0.4125    0.0000 C   0  0  0  0  0  0  0  0  0  0  0  0
   -0.7145   -1.2375    0.0000 C   0  0  0  0  0  0  0  0  0  0  0  0
    0.0000   -1.6500    0.0000 C   0  0  0  0  0  0  0  0  0  0  0  0
    0.0000   -2.4750    0.0000 C   0  0  0  0  0  0  0  0  0  0  0  0
    0.7145   -2.8875    0.0000 C   0  0  0  0  0  0  0  0  0  0  0  0
    1.4289   -2.4750    0.0000 N   0  0  0  0  0  0  0  0  0  0  0  0
    2.1434   -2.8875    0.0000 C   0  0  0  0  0  0  0  0  0  0  0  0
    2.8579   -2.4750    0.0000 C   0  0  0  0  0  0  0  0  0  0  0  0
    3.5724   -2.8875    0.0000 C   0  0  0  0  0  0  0  0  0  0  0  0
    4.2868   -2.4750    0.0000 C   0  0  0  0  0  0  0  0  0  0  0  0
    5.0013   -2.8875    0.0000 C   0  0  0  0  0  0  0  0  0  0  0  0
    5.0013   -3.7125    0.0000 C   0  0  0  0  0  0  0  0  0  0  0  0
    4.2868   -4.1250    0.0000 C   0  0  0  0  0  0  0  0  0  0  0  0
    3.5724   -3.7125    0.0000 C   0  0  0  0  0  0  0  0  0  0  0  0
    5.7158   -4.1250    0.0000 O   0  0  0  0  0  0  0  0  0  0  0  0
    0.7145   -3.7125    0.0000 O   0  0  0  0  0  0  0  0  0  0  0  0
   -1.4289   -1.6500    0.0000 C   0  0  0  0  0  0  0  0  0  0  0  0
   -2.1434   -1.2375    0.0000 C   0  0  0  0  0  0  0  0  0  0  0  0
   -2.1434   -0.4125    0.0000 C   0  0  0  0  0  0  0  0  0  0  0  0
   -2.8579    0.0000    0.0000 O   0  0  0  0  0  0  0  0  0  0  0  0
  1  2  1  0
  2  3  1  0
  3  4  2  0
  3 22  1  0
  4  5  1  0
  5 20  2  0
  6  5  1  0
  6  7  2  3
  7  8  1  0
  8  9  1  0
  8 19  2  0
  9 10  1  0
 10 11  1  0
 11 12  1  0
 12 13  2  0
 12 17  1  0
 13 14  1  0
 14 15  2  0
 15 16  1  0
 15 18  1  0
 16 17  2  0
 20 21  1  0
 21 22  2  0
 22 23  1  0
M  END
>  <Compound_ID>  (35) 
NPC35961

>  <Formula>  (35) 
C18H19NO4

>  <Common_Name>  (35) 
Cis-N-Feruloyltyramine

>  <IUPAC_Name>  (35) 
(Z)-3-(4-hydroxy-3-methoxyphenyl)-N-[2-(4-hydroxyphenyl)ethyl]prop-2-enamide

>  <CHEMBL_ID>  (35) 
CHEMBL451720

>  <PubChem_CID>  (35) 
6440659

>  <Standard_InChi>  (35) 
InChI=1S/C18H19NO4/c1-23-17-12-14(4-8-16(17)21)5-9-18(22)19-11-10-13-2-6-15(20)7-3-13/h2-9,12,20-21H,10-11H2,1H3,(H,19,22)/b9-5-

>  <Standard_InChiKey>  (35) 
NPNNKDMSXVRADT-UITAMQMPSA-N

>  <Canonical_SMILES>  (35) 
COc1cc(/C=CC(=NCCc2ccc(cc2)O)O)ccc1O

>  <CB1_pKi>  (35) 
5.410

>  <CB1_confidence>  (35) 
0.006

>  <CB2_pKi>  (35) 
6.233

>  <CB2_confidence>  (35) 
0.018

$$$$

     RDKit          2D

 23 24  0  0  0  0  0  0  0  0999 V2000
    0.7145   -3.7125    0.0000 C   0  0  0  0  0  0  0  0  0  0  0  0
    1.4289   -4.1250    0.0000 C   0  0  0  0  0  0  0  0  0  0  0  0
    2.1434   -3.7125    0.0000 C   0  0  0  0  0  0  0  0  0  0  0  0
    2.8579   -4.1250    0.0000 C   0  0  0  0  0  0  0  0  0  0  0  0
    3.5724   -3.7125    0.0000 C   0  0  0  0  0  0  0  0  0  0  0  0
    4.2868   -4.1250    0.0000 C   0  0  0  0  0  0  0  0  0  0  0  0
    5.0013   -3.7125    0.0000 C   0  0  0  0  0  0  0  0  0  0  0  0
    5.7158   -4.1250    0.0000 C   0  0  0  0  0  0  0  0  0  0  0  0
    6.4302   -3.7125    0.0000 O   0  0  0  0  0  0  0  0  0  0  0  0
    7.1447   -4.1250    0.0000 C   0  0  0  0  0  0  0  0  0  0  0  0
    7.4269   -3.3498    0.0000 C   0  0  0  0  0  0  0  0  0  0  0  0
    7.9572   -4.2683    0.0000 C   0  0  0  0  0  0  0  0  0  0  0  0
    8.2393   -5.0435    0.0000 C   0  0  0  0  0  0  0  0  0  0  0  0
    9.0518   -5.1868    0.0000 C   0  0  0  0  0  0  0  0  0  0  0  0
    9.3340   -5.9620    0.0000 C   0  0  0  0  0  0  0  0  0  0  0  0
   10.1464   -6.1053    0.0000 C   0  0  0  0  0  0  0  0  0  0  0  0
    8.8037   -6.5940    0.0000 C   0  0  0  0  0  0  0  0  0  0  0  0
    7.1447   -4.9500    0.0000 C   0  0  0  0  0  0  0  0  0  0  0  0
    6.4302   -5.3625    0.0000 C   0  0  0  0  0  0  0  0  0  0  0  0
    5.7158   -4.9500    0.0000 C   0  0  0  0  0  0  0  0  0  0  0  0
    5.0013   -5.3625    0.0000 C   0  0  0  0  0  0  0  0  0  0  0  0
    4.2868   -4.9500    0.0000 C   0  0  0  0  0  0  0  0  0  0  0  0
    5.0013   -6.1875    0.0000 O   0  0  0  0  0  0  0  0  0  0  0  0
  1  2  1  0
  2  3  1  0
  3  4  1  0
  4  5  1  0
  5  6  1  0
  6  7  2  0
  6 22  1  0
  7  8  1  0
  8  9  1  0
  8 20  2  0
  9 10  1  0
 10 11  1  0
 10 12  1  0
 10 18  1  0
 12 13  1  0
 13 14  1  0
 14 15  2  0
 15 16  1  0
 15 17  1  0
 18 19  2  0
 19 20  1  0
 20 21  1  0
 21 22  2  0
 21 23  1  0
M  END
>  <Compound_ID>  (36) 
NPC218753

>  <Formula>  (36) 
C21H30O2

>  <Common_Name>  (36) 
Cannabichromene

>  <IUPAC_Name>  (36) 
2-methyl-2-(4-methylpent-3-enyl)-7-pentylchromen-5-ol

>  <CHEMBL_ID>  (36) 
CHEMBL422704

>  <PubChem_CID>  (36) 
30219

>  <Standard_InChi>  (36) 
InChI=1S/C21H30O2/c1-5-6-7-10-17-14-19(22)18-11-13-21(4,23-20(18)15-17)12-8-9-16(2)3/h9,11,13-15,22H,5-8,10,12H2,1-4H3

>  <Standard_InChiKey>  (36) 
UVOLYTDXHDXWJU-UHFFFAOYSA-N

>  <Canonical_SMILES>  (36) 
CCCCCc1cc2OC(C)(CCC=C(C)C)C=Cc2c(c1)O

>  <CB1_pKi>  (36) 
6.812

>  <CB1_confidence>  (36) 
0.014

>  <CB2_pKi>  (36) 
7.214

>  <CB2_confidence>  (36) 
0.013

$$$$

     RDKit          2D

 28 27  0  0  0  0  0  0  0  0999 V2000
   13.4211    8.5737    0.0000 C   0  0  0  0  0  0  0  0  0  0  0  0
   14.1355    8.9862    0.0000 C   0  0  0  0  0  0  0  0  0  0  0  0
   14.8500    8.5737    0.0000 C   0  0  0  0  0  0  0  0  0  0  0  0
   15.5645    8.9862    0.0000 C   0  0  0  0  0  0  0  0  0  0  0  0
   16.2789    8.5737    0.0000 C   0  0  0  0  0  0  0  0  0  0  0  0
   16.9934    8.9862    0.0000 C   0  0  0  0  0  0  0  0  0  0  0  0
   17.7079    8.5737    0.0000 C   0  0  0  0  0  0  0  0  0  0  0  0
   18.4224    8.9862    0.0000 C   0  0  0  0  0  0  0  0  0  0  0  0
   19.1368    8.5737    0.0000 C   0  0  0  0  0  0  0  0  0  0  0  0
   19.8513    8.9862    0.0000 C   0  0  0  0  0  0  0  0  0  0  0  0
   20.5658    8.5737    0.0000 C   0  0  0  0  0  0  0  0  0  0  0  0
   21.2802    8.9862    0.0000 C   0  0  0  0  0  0  0  0  0  0  0  0
   21.9947    8.5737    0.0000 C   0  0  0  0  0  0  0  0  0  0  0  0
   22.7092    8.9862    0.0000 C   0  0  0  0  0  0  0  0  0  0  0  0
   23.4237    8.5737    0.0000 C   0  0  0  0  0  0  0  0  0  0  0  0
   24.1381    8.9862    0.0000 C   0  0  0  0  0  0  0  0  0  0  0  0
   24.8526    8.5737    0.0000 C   0  0  0  0  0  0  0  0  0  0  0  0
   25.5671    8.9862    0.0000 C   0  0  0  0  0  0  0  0  0  0  0  0
   26.2815    8.5737    0.0000 C   0  0  0  0  0  0  0  0  0  0  0  0
   26.9960    8.9862    0.0000 C   0  0  0  0  0  0  0  0  0  0  0  0
   27.7105    8.5737    0.0000 C   0  0  0  0  0  0  0  0  0  0  0  0
   28.4249    8.9862    0.0000 C   0  0  0  0  0  0  0  0  0  0  0  0
   29.1394    8.5737    0.0000 C   0  0  0  0  0  0  0  0  0  0  0  0
   29.8539    8.9862    0.0000 C   0  0  0  0  0  0  0  0  0  0  0  0
   30.5684    8.5737    0.0000 C   0  0  0  0  0  0  0  0  0  0  0  0
   31.2828    8.9862    0.0000 C   0  0  0  0  0  0  0  0  0  0  0  0
   31.9973    8.5737    0.0000 C   0  0  0  0  0  0  0  0  0  0  0  0
   32.7118    8.9862    0.0000 C   0  0  0  0  0  0  0  0  0  0  0  0
  1  2  1  0
  2  3  1  0
  3  4  1  0
  4  5  1  0
  5  6  1  0
  6  7  1  0
  7  8  1  0
  8  9  1  0
  9 10  1  0
 10 11  1  0
 11 12  1  0
 12 13  1  0
 13 14  1  0
 14 15  1  0
 15 16  1  0
 16 17  1  0
 17 18  1  0
 18 19  1  0
 19 20  1  0
 20 21  1  0
 21 22  1  0
 22 23  1  0
 23 24  1  0
 24 25  1  0
 25 26  1  0
 26 27  1  0
 27 28  1  0
M  END
>  <Compound_ID>  (37) 
NPC235251

>  <Formula>  (37) 
C28H58

>  <Common_Name>  (37) 
n.a.

>  <IUPAC_Name>  (37) 
octacosane

>  <CHEMBL_ID>  (37) 
nan

>  <PubChem_CID>  (37) 
12408

>  <Standard_InChi>  (37) 
InChI=1S/C28H58/c1-3-5-7-9-11-13-15-17-19-21-23-25-27-28-26-24-22-20-18-16-14-12-10-8-6-4-2/h3-28H2,1-2H3

>  <Standard_InChiKey>  (37) 
ZYURHZPYMFLWSH-UHFFFAOYSA-N

>  <Canonical_SMILES>  (37) 
CCCCCCCCCCCCCCCCCCCCCCCCCCCC

>  <CB1_pKi>  (37) 
6.002

>  <CB1_confidence>  (37) 
0.014

>  <CB2_pKi>  (37) 
5.440

>  <CB2_confidence>  (37) 
0.015

$$$$

     RDKit          2D

 26 27  0  0  0  0  0  0  0  0999 V2000
    0.7145   -3.7125    0.0000 C   0  0  0  0  0  0  0  0  0  0  0  0
    1.4289   -4.1250    0.0000 C   0  0  0  0  0  0  0  0  0  0  0  0
    2.1434   -3.7125    0.0000 C   0  0  0  0  0  0  0  0  0  0  0  0
    2.8579   -4.1250    0.0000 C   0  0  0  0  0  0  0  0  0  0  0  0
    3.5724   -3.7125    0.0000 C   0  0  0  0  0  0  0  0  0  0  0  0
    4.2868   -4.1250    0.0000 C   0  0  0  0  0  0  0  0  0  0  0  0
    5.0013   -3.7125    0.0000 C   0  0  0  0  0  0  0  0  0  0  0  0
    5.7158   -4.1250    0.0000 C   0  0  0  0  0  0  0  0  0  0  0  0
    6.4302   -3.7125    0.0000 O   0  0  0  0  0  0  0  0  0  0  0  0
    7.1447   -4.1250    0.0000 C   0  0  0  0  0  0  0  0  0  0  0  0
    7.4269   -3.3498    0.0000 C   0  0  0  0  0  0  0  0  0  0  0  0
    7.9572   -4.2683    0.0000 C   0  0  0  0  0  0  0  0  0  0  0  0
    8.2393   -5.0435    0.0000 C   0  0  0  0  0  0  0  0  0  0  0  0
    9.0518   -5.1868    0.0000 C   0  0  0  0  0  0  0  0  0  0  0  0
    9.3340   -5.9620    0.0000 C   0  0  0  0  0  0  0  0  0  0  0  0
   10.1464   -6.1053    0.0000 C   0  0  0  0  0  0  0  0  0  0  0  0
    8.8037   -6.5940    0.0000 C   0  0  0  0  0  0  0  0  0  0  0  0
    7.1447   -4.9500    0.0000 C   0  0  0  0  0  0  0  0  0  0  0  0
    6.4302   -5.3625    0.0000 C   0  0  0  0  0  0  0  0  0  0  0  0
    5.7158   -4.9500    0.0000 C   0  0  0  0  0  0  0  0  0  0  0  0
    5.0013   -5.3625    0.0000 C   0  0  0  0  0  0  0  0  0  0  0  0
    4.2868   -4.9500    0.0000 C   0  0  0  0  0  0  0  0  0  0  0  0
    3.5724   -5.3625    0.0000 C   0  0  0  0  0  0  0  0  0  0  0  0
    2.8579   -4.9500    0.0000 O   0  0  0  0  0  0  0  0  0  0  0  0
    3.5724   -6.1875    0.0000 O   0  0  0  0  0  0  0  0  0  0  0  0
    5.0013   -6.1875    0.0000 O   0  0  0  0  0  0  0  0  0  0  0  0
  1  2  1  0
  2  3  1  0
  3  4  1  0
  4  5  1  0
  5  6  1  0
  6  7  2  0
  6 22  1  0
  7  8  1  0
  8  9  1  0
  8 20  2  0
  9 10  1  0
 10 11  1  0
 10 12  1  0
 10 18  1  0
 12 13  1  0
 13 14  1  0
 14 15  2  0
 15 16  1  0
 15 17  1  0
 18 19  2  0
 19 20  1  0
 20 21  1  0
 21 22  2  0
 21 26  1  0
 22 23  1  0
 23 24  2  0
 23 25  1  0
M  END
>  <Compound_ID>  (38) 
NPC241973

>  <Formula>  (38) 
C22H30O4

>  <Common_Name>  (38) 
n.a.

>  <IUPAC_Name>  (38) 
6-carboxy-2-methyl-2-(4-methylpent-3-enyl)-7-pentylchromen-5-olate

>  <CHEMBL_ID>  (38) 
nan

>  <PubChem_CID>  (38) 
54740355

>  <Standard_InChi>  (38) 
InChI=1S/C22H30O4/c1-5-6-7-10-16-14-18-17(20(23)19(16)21(24)25)11-13-22(4,26-18)12-8-9-15(2)3/h9,11,13-14,23H,5-8,10,12H2,1-4H3,(H,24,25)/p-1

>  <Standard_InChiKey>  (38) 
HRHJHXJQMNWQTF-UHFFFAOYSA-M

>  <Canonical_SMILES>  (38) 
CCCCCc1cc2OC(C)(CCC=C(C)C)C=Cc2c(c1C(=O)O)[O-]

>  <CB1_pKi>  (38) 
6.447

>  <CB1_confidence>  (38) 
0.009

>  <CB2_pKi>  (38) 
7.346

>  <CB2_confidence>  (38) 
0.016

$$$$

     RDKit          2D

 27 27  0  0  0  0  0  0  0  0999 V2000
    0.0000   -2.4750    0.0000 C   0  0  0  0  0  0  0  0  0  0  0  0
    0.7145   -2.8875    0.0000 C   0  0  0  0  0  0  0  0  0  0  0  0
    1.4289   -2.4750    0.0000 C   0  0  0  0  0  0  0  0  0  0  0  0
    2.1434   -2.8875    0.0000 C   0  0  0  0  0  0  0  0  0  0  0  0
    2.8579   -2.4750    0.0000 C   0  0  0  0  0  0  0  0  0  0  0  0
    3.5724   -2.8875    0.0000 C   0  0  0  0  0  0  0  0  0  0  0  0
    4.2868   -2.4750    0.0000 C   0  0  0  0  0  0  0  0  0  0  0  0
    5.0013   -2.8875    0.0000 C   0  0  0  0  0  0  0  0  0  0  0  0
    5.7158   -2.4750    0.0000 O   0  0  0  0  0  0  0  0  0  0  0  0
    5.0013   -3.7125    0.0000 C   0  0  0  0  0  0  0  0  0  0  0  0
    4.2868   -4.1250    0.0000 C   0  0  0  0  0  0  0  0  0  0  0  0
    3.5724   -3.7125    0.0000 C   0  0  0  0  0  0  0  0  0  0  0  0
    2.8579   -4.1250    0.0000 O   0  0  0  0  0  0  0  0  0  0  0  0
    4.2868   -4.9500    0.0000 O   0  0  0  0  0  0  0  0  0  0  0  0
    5.0013   -5.3625    0.0000 C   0  0  0  0  0  0  0  0  0  0  0  0
    5.7158   -4.9500    0.0000 O   0  0  0  0  0  0  0  0  0  0  0  0
    5.0013   -6.1875    0.0000 C   0  0  0  0  0  0  0  0  0  0  0  0
    5.7158   -4.1250    0.0000 C   0  0  0  0  0  0  0  0  0  0  0  0
    6.4302   -3.7125    0.0000 C   0  0  0  0  0  0  0  0  0  0  0  0
    7.1447   -4.1250    0.0000 C   0  0  0  0  0  0  0  0  0  0  0  0
    7.8592   -3.7125    0.0000 C   0  0  0  0  0  0  0  0  0  0  0  0
    8.5737   -4.1250    0.0000 C   0  0  0  0  0  0  0  0  0  0  0  0
    9.2881   -3.7125    0.0000 C   0  0  0  0  0  0  0  0  0  0  0  0
   10.0026   -4.1250    0.0000 C   0  0  0  0  0  0  0  0  0  0  0  0
   10.7171   -3.7125    0.0000 C   0  0  0  0  0  0  0  0  0  0  0  0
   10.0026   -4.9500    0.0000 C   0  0  0  0  0  0  0  0  0  0  0  0
    7.1447   -4.9500    0.0000 C   0  0  0  0  0  0  0  0  0  0  0  0
  1  2  1  0
  2  3  1  0
  3  4  1  0
  4  5  1  0
  5  6  1  0
  6  7  2  0
  6 12  1  0
  7  8  1  0
  8  9  1  0
  8 10  2  0
 10 11  1  0
 10 18  1  0
 11 12  2  0
 11 14  1  0
 12 13  1  0
 14 15  1  0
 15 16  2  0
 15 17  1  0
 18 19  1  0
 19 20  2  0
 20 21  1  0
 20 27  1  0
 21 22  1  0
 22 23  1  0
 23 24  2  0
 24 25  1  0
 24 26  1  0
M  END
>  <Compound_ID>  (39) 
NPC252095

>  <Formula>  (39) 
C23H34O4

>  <Common_Name>  (39) 
5-Acetyl-4-Hydroxycannabigerol

>  <IUPAC_Name>  (39) 
[2-[(2E)-3,7-dimethylocta-2,6-dienyl]-3,6-dihydroxy-5-pentylphenyl] acetate

>  <CHEMBL_ID>  (39) 
CHEMBL553226

>  <PubChem_CID>  (39) 
44139615

>  <Standard_InChi>  (39) 
InChI=1S/C23H34O4/c1-6-7-8-12-19-15-21(25)20(23(22(19)26)27-18(5)24)14-13-17(4)11-9-10-16(2)3/h10,13,15,25-26H,6-9,11-12,14H2,1-5H3/b17-13+

>  <Standard_InChiKey>  (39) 
NQWZDPKQSSITCN-GHRIWEEISA-N

>  <Canonical_SMILES>  (39) 
CCCCCc1cc(O)c(c(c1O)OC(=O)C)C/C=C(/CCC=C(C)C)C

>  <CB1_pKi>  (39) 
7.149

>  <CB1_confidence>  (39) 
0.017

>  <CB2_pKi>  (39) 
6.842

>  <CB2_confidence>  (39) 
0.023

$$$$

     RDKit          2D

 31 30  0  0  0  0  0  0  0  0999 V2000
   16.6105   10.4151    0.0000 C   0  0  0  0  0  0  0  0  0  0  0  0
   17.3250   10.0026    0.0000 C   0  0  0  0  0  0  0  0  0  0  0  0
   18.0395   10.4151    0.0000 C   0  0  0  0  0  0  0  0  0  0  0  0
   18.7539   10.0026    0.0000 C   0  0  0  0  0  0  0  0  0  0  0  0
   19.4684   10.4151    0.0000 C   0  0  0  0  0  0  0  0  0  0  0  0
   20.1829   10.0026    0.0000 C   0  0  0  0  0  0  0  0  0  0  0  0
   20.8974   10.4151    0.0000 C   0  0  0  0  0  0  0  0  0  0  0  0
   21.6118   10.0026    0.0000 C   0  0  0  0  0  0  0  0  0  0  0  0
   22.3263   10.4151    0.0000 C   0  0  0  0  0  0  0  0  0  0  0  0
   23.0408   10.0026    0.0000 C   0  0  0  0  0  0  0  0  0  0  0  0
   23.7552   10.4151    0.0000 C   0  0  0  0  0  0  0  0  0  0  0  0
   24.4697   10.0026    0.0000 C   0  0  0  0  0  0  0  0  0  0  0  0
   25.1842   10.4151    0.0000 C   0  0  0  0  0  0  0  0  0  0  0  0
   25.8987   10.0026    0.0000 C   0  0  0  0  0  0  0  0  0  0  0  0
   26.6131   10.4151    0.0000 C   0  0  0  0  0  0  0  0  0  0  0  0
   27.3276   10.0026    0.0000 C   0  0  0  0  0  0  0  0  0  0  0  0
   28.0421   10.4151    0.0000 C   0  0  0  0  0  0  0  0  0  0  0  0
   28.7565   10.0026    0.0000 C   0  0  0  0  0  0  0  0  0  0  0  0
   29.4710   10.4151    0.0000 C   0  0  0  0  0  0  0  0  0  0  0  0
   30.1855   10.0026    0.0000 C   0  0  0  0  0  0  0  0  0  0  0  0
   30.8999   10.4151    0.0000 C   0  0  0  0  0  0  0  0  0  0  0  0
   31.6144   10.0026    0.0000 C   0  0  0  0  0  0  0  0  0  0  0  0
   32.3289   10.4151    0.0000 C   0  0  0  0  0  0  0  0  0  0  0  0
   33.0434   10.0026    0.0000 C   0  0  0  0  0  0  0  0  0  0  0  0
   33.7578   10.4151    0.0000 C   0  0  0  0  0  0  0  0  0  0  0  0
   34.4723   10.0026    0.0000 C   0  0  0  0  0  0  0  0  0  0  0  0
   35.1868   10.4151    0.0000 C   0  0  0  0  0  0  0  0  0  0  0  0
   35.9012   10.0026    0.0000 C   0  0  0  0  0  0  0  0  0  0  0  0
   36.6157   10.4151    0.0000 C   0  0  0  0  0  0  0  0  0  0  0  0
   37.3302   10.0026    0.0000 C   0  0  0  0  0  0  0  0  0  0  0  0
   38.0447   10.4151    0.0000 C   0  0  0  0  0  0  0  0  0  0  0  0
  1  2  1  0
  2  3  1  0
  3  4  1  0
  4  5  1  0
  5  6  1  0
  6  7  1  0
  7  8  1  0
  8  9  1  0
  9 10  1  0
 10 11  1  0
 11 12  1  0
 12 13  1  0
 13 14  1  0
 14 15  1  0
 15 16  1  0
 16 17  1  0
 17 18  1  0
 18 19  1  0
 19 20  1  0
 20 21  1  0
 21 22  1  0
 22 23  1  0
 23 24  1  0
 24 25  1  0
 25 26  1  0
 26 27  1  0
 27 28  1  0
 28 29  1  0
 29 30  1  0
 30 31  1  0
M  END
>  <Compound_ID>  (40) 
NPC26229

>  <Formula>  (40) 
C31H64

>  <Common_Name>  (40) 
nan

>  <IUPAC_Name>  (40) 
hentriacontane

>  <CHEMBL_ID>  (40) 
nan

>  <PubChem_CID>  (40) 
12410

>  <Standard_InChi>  (40) 
InChI=1S/C31H64/c1-3-5-7-9-11-13-15-17-19-21-23-25-27-29-31-30-28-26-24-22-20-18-16-14-12-10-8-6-4-2/h3-31H2,1-2H3

>  <Standard_InChiKey>  (40) 
IUJAMGNYPWYUPM-UHFFFAOYSA-N

>  <Canonical_SMILES>  (40) 
CCCCCCCCCCCCCCCCCCCCCCCCCCCCCCC

>  <CB1_pKi>  (40) 
5.745

>  <CB1_confidence>  (40) 
0.014

>  <CB2_pKi>  (40) 
5.499

>  <CB2_confidence>  (40) 
0.015

$$$$

     RDKit          2D

 29 28  0  0  0  0  0  0  0  0999 V2000
   15.3730    9.7006    0.0000 C   0  0  0  0  0  0  0  0  0  0  0  0
   16.0875    9.2881    0.0000 C   0  0  0  0  0  0  0  0  0  0  0  0
   16.8020    9.7006    0.0000 C   0  0  0  0  0  0  0  0  0  0  0  0
   17.5164    9.2881    0.0000 C   0  0  0  0  0  0  0  0  0  0  0  0
   18.2309    9.7006    0.0000 C   0  0  0  0  0  0  0  0  0  0  0  0
   18.9454    9.2881    0.0000 C   0  0  0  0  0  0  0  0  0  0  0  0
   19.6599    9.7006    0.0000 C   0  0  0  0  0  0  0  0  0  0  0  0
   20.3743    9.2881    0.0000 C   0  0  0  0  0  0  0  0  0  0  0  0
   21.0888    9.7006    0.0000 C   0  0  0  0  0  0  0  0  0  0  0  0
   21.8033    9.2881    0.0000 C   0  0  0  0  0  0  0  0  0  0  0  0
   22.5177    9.7006    0.0000 C   0  0  0  0  0  0  0  0  0  0  0  0
   23.2322    9.2881    0.0000 C   0  0  0  0  0  0  0  0  0  0  0  0
   23.9467    9.7006    0.0000 C   0  0  0  0  0  0  0  0  0  0  0  0
   24.6612    9.2881    0.0000 C   0  0  0  0  0  0  0  0  0  0  0  0
   25.3756    9.7006    0.0000 C   0  0  0  0  0  0  0  0  0  0  0  0
   26.0901    9.2881    0.0000 C   0  0  0  0  0  0  0  0  0  0  0  0
   26.8046    9.7006    0.0000 C   0  0  0  0  0  0  0  0  0  0  0  0
   27.5190    9.2881    0.0000 C   0  0  0  0  0  0  0  0  0  0  0  0
   28.2335    9.7006    0.0000 C   0  0  0  0  0  0  0  0  0  0  0  0
   28.9480    9.2881    0.0000 C   0  0  0  0  0  0  0  0  0  0  0  0
   29.6624    9.7006    0.0000 C   0  0  0  0  0  0  0  0  0  0  0  0
   30.3769    9.2881    0.0000 C   0  0  0  0  0  0  0  0  0  0  0  0
   31.0914    9.7006    0.0000 C   0  0  0  0  0  0  0  0  0  0  0  0
   31.8059    9.2881    0.0000 C   0  0  0  0  0  0  0  0  0  0  0  0
   32.5203    9.7006    0.0000 C   0  0  0  0  0  0  0  0  0  0  0  0
   33.2348    9.2881    0.0000 C   0  0  0  0  0  0  0  0  0  0  0  0
   33.9493    9.7006    0.0000 C   0  0  0  0  0  0  0  0  0  0  0  0
   34.6637    9.2881    0.0000 C   0  0  0  0  0  0  0  0  0  0  0  0
   35.3782    9.7006    0.0000 C   0  0  0  0  0  0  0  0  0  0  0  0
  1  2  1  0
  2  3  1  0
  3  4  1  0
  4  5  1  0
  5  6  1  0
  6  7  1  0
  7  8  1  0
  8  9  1  0
  9 10  1  0
 10 11  1  0
 11 12  1  0
 12 13  1  0
 13 14  1  0
 14 15  1  0
 15 16  1  0
 16 17  1  0
 17 18  1  0
 18 19  1  0
 19 20  1  0
 20 21  1  0
 21 22  1  0
 22 23  1  0
 23 24  1  0
 24 25  1  0
 25 26  1  0
 26 27  1  0
 27 28  1  0
 28 29  1  0
M  END
>  <Compound_ID>  (41) 
NPC26974

>  <Formula>  (41) 
C29H60

>  <Common_Name>  (41) 
nan

>  <IUPAC_Name>  (41) 
nonacosane

>  <CHEMBL_ID>  (41) 
nan

>  <PubChem_CID>  (41) 
12409

>  <Standard_InChi>  (41) 
InChI=1S/C29H60/c1-3-5-7-9-11-13-15-17-19-21-23-25-27-29-28-26-24-22-20-18-16-14-12-10-8-6-4-2/h3-29H2,1-2H3

>  <Standard_InChiKey>  (41) 
IGGUPRCHHJZPBS-UHFFFAOYSA-N

>  <Canonical_SMILES>  (41) 
CCCCCCCCCCCCCCCCCCCCCCCCCCCCC

>  <CB1_pKi>  (41) 
5.984

>  <CB1_confidence>  (41) 
0.014

>  <CB2_pKi>  (41) 
5.476

>  <CB2_confidence>  (41) 
0.015

$$$$

     RDKit          2D

 23 25  0  0  0  0  0  0  0  0999 V2000
   -5.0013   -2.8875    0.0000 C   0  0  0  0  0  0  0  0  0  0  0  0
   -4.2868   -3.3000    0.0000 C   0  0  0  0  0  0  0  0  0  0  0  0
   -3.5724   -2.8875    0.0000 C   0  0  0  0  0  0  0  0  0  0  0  0
   -2.8579   -3.3000    0.0000 C   0  0  0  0  0  0  0  0  0  0  0  0
   -2.1434   -2.8875    0.0000 C   0  0  0  0  0  0  0  0  0  0  0  0
   -1.4289   -3.3000    0.0000 C   0  0  0  0  0  0  0  0  0  0  0  0
   -0.7145   -2.8875    0.0000 C   0  0  0  0  0  0  0  0  0  0  0  0
    0.0000   -3.3000    0.0000 C   0  0  0  0  0  0  0  0  0  0  0  0
    0.7145   -2.8875    0.0000 O   0  0  0  0  0  0  0  0  0  0  0  0
    0.0000   -4.1250    0.0000 C   0  0  0  0  0  0  0  0  0  0  0  0
   -0.7145   -4.5375    0.0000 C   0  0  0  0  0  0  0  0  0  0  0  0
   -1.4289   -4.1250    0.0000 C   0  0  0  0  0  0  0  0  0  0  0  0
   -0.7145   -5.3625    0.0000 O   0  0  0  0  0  0  0  0  0  0  0  0
    0.0000   -5.7750    0.0000 C   0  0  0  0  0  0  0  0  0  0  0  0
    0.7145   -5.3625    0.0000 C   0  0  0  0  0  0  0  0  0  0  0  0
    0.7145   -4.5375    0.0000 C   0  0  0  0  0  0  0  0  0  0  0  0
    1.4289   -4.1250    0.0000 C   0  0  0  0  0  0  0  0  0  0  0  0
    2.1434   -4.5375    0.0000 C   0  0  0  0  0  0  0  0  0  0  0  0
    2.8579   -4.1250    0.0000 C   0  0  0  0  0  0  0  0  0  0  0  0
    2.1434   -5.3625    0.0000 C   0  0  0  0  0  0  0  0  0  0  0  0
    1.4289   -5.7750    0.0000 C   0  0  0  0  0  0  0  0  0  0  0  0
   -0.3873   -6.5034    0.0000 C   0  0  0  0  0  0  0  0  0  0  0  0
    0.3873   -6.5034    0.0000 C   0  0  0  0  0  0  0  0  0  0  0  0
  1  2  1  0
  2  3  1  0
  3  4  1  0
  4  5  1  0
  5  6  1  0
  6  7  1  0
  6 12  1  0
  7  8  1  0
  8  9  1  0
  8 10  1  0
 10 11  2  0
 10 16  1  0
 11 12  1  0
 11 13  1  0
 13 14  1  0
 14 15  1  0
 14 22  1  0
 14 23  1  0
 15 16  2  0
 15 21  1  0
 16 17  1  0
 17 18  2  0
 18 19  1  0
 18 20  1  0
 20 21  2  0
M  END
>  <Compound_ID>  (42) 
NPC27534

>  <Formula>  (42) 
C21H30O2

>  <Common_Name>  (42) 
n.a.

>  <IUPAC_Name>  (42) 
6,6,9-trimethyl-3-pentyl-1,2,3,4-tetrahydrobenzo[c]chromen-1-ol

>  <CHEMBL_ID>  (42) 
nan

>  <PubChem_CID>  (42) 
521727

>  <Standard_InChi>  (42) 
InChI=1S/C21H30O2/c1-5-6-7-8-15-12-18(22)20-16-11-14(2)9-10-17(16)21(3,4)23-19(20)13-15/h9-11,15,18,22H,5-8,12-13H2,1-4H3

>  <Standard_InChiKey>  (42) 
SJQJFSCMYCROHP-UHFFFAOYSA-N

>  <Canonical_SMILES>  (42) 
CCCCCC1CC(O)C2=C(C1)OC(c1c2cc(C)cc1)(C)C

>  <CB1_pKi>  (42) 
6.927

>  <CB1_confidence>  (42) 
0.017

>  <CB2_pKi>  (42) 
7.028

>  <CB2_confidence>  (42) 
0.017

$$$$

     RDKit          2D

 23 22  0  0  0  0  0  0  0  0999 V2000
   11.6605    7.5572    0.0000 C   0  0  0  0  0  0  0  0  0  0  0  0
   12.3750    7.1447    0.0000 C   0  0  0  0  0  0  0  0  0  0  0  0
   13.0895    7.5572    0.0000 C   0  0  0  0  0  0  0  0  0  0  0  0
   13.8039    7.1447    0.0000 C   0  0  0  0  0  0  0  0  0  0  0  0
   14.5184    7.5572    0.0000 C   0  0  0  0  0  0  0  0  0  0  0  0
   15.2329    7.1447    0.0000 C   0  0  0  0  0  0  0  0  0  0  0  0
   15.9474    7.5572    0.0000 C   0  0  0  0  0  0  0  0  0  0  0  0
   16.6618    7.1447    0.0000 C   0  0  0  0  0  0  0  0  0  0  0  0
   17.3763    7.5572    0.0000 C   0  0  0  0  0  0  0  0  0  0  0  0
   18.0908    7.1447    0.0000 C   0  0  0  0  0  0  0  0  0  0  0  0
   18.8052    7.5572    0.0000 C   0  0  0  0  0  0  0  0  0  0  0  0
   19.5197    7.1447    0.0000 C   0  0  0  0  0  0  0  0  0  0  0  0
   20.2342    7.5572    0.0000 C   0  0  0  0  0  0  0  0  0  0  0  0
   20.9487    7.1447    0.0000 C   0  0  0  0  0  0  0  0  0  0  0  0
   21.6631    7.5572    0.0000 C   0  0  0  0  0  0  0  0  0  0  0  0
   22.3776    7.1447    0.0000 C   0  0  0  0  0  0  0  0  0  0  0  0
   23.0921    7.5572    0.0000 C   0  0  0  0  0  0  0  0  0  0  0  0
   23.8065    7.1447    0.0000 C   0  0  0  0  0  0  0  0  0  0  0  0
   24.5210    7.5572    0.0000 C   0  0  0  0  0  0  0  0  0  0  0  0
   25.2355    7.1447    0.0000 C   0  0  0  0  0  0  0  0  0  0  0  0
   25.9499    7.5572    0.0000 C   0  0  0  0  0  0  0  0  0  0  0  0
   26.6644    7.1447    0.0000 C   0  0  0  0  0  0  0  0  0  0  0  0
   27.3789    7.5572    0.0000 C   0  0  0  0  0  0  0  0  0  0  0  0
  1  2  1  0
  2  3  1  0
  3  4  1  0
  4  5  1  0
  5  6  1  0
  6  7  1  0
  7  8  1  0
  8  9  1  0
  9 10  1  0
 10 11  1  0
 11 12  1  0
 12 13  1  0
 13 14  1  0
 14 15  1  0
 15 16  1  0
 16 17  1  0
 17 18  1  0
 18 19  1  0
 19 20  1  0
 20 21  1  0
 21 22  1  0
 22 23  1  0
M  END
>  <Compound_ID>  (43) 
NPC278683

>  <Formula>  (43) 
C23H48

>  <Common_Name>  (43) 
n.a.

>  <IUPAC_Name>  (43) 
tricosane

>  <CHEMBL_ID>  (43) 
nan

>  <PubChem_CID>  (43) 
12534

>  <Standard_InChi>  (43) 
InChI=1S/C23H48/c1-3-5-7-9-11-13-15-17-19-21-23-22-20-18-16-14-12-10-8-6-4-2/h3-23H2,1-2H3

>  <Standard_InChiKey>  (43) 
FIGVVZUWCLSUEI-UHFFFAOYSA-N

>  <Canonical_SMILES>  (43) 
CCCCCCCCCCCCCCCCCCCCCCC

>  <CB1_pKi>  (43) 
6.201

>  <CB1_confidence>  (43) 
0.010

>  <CB2_pKi>  (43) 
5.403

>  <CB2_confidence>  (43) 
0.016

$$$$

     RDKit          2D

 21 23  0  0  0  0  0  0  0  0999 V2000
   -1.4289    0.0000    0.0000 O   0  0  0  0  0  0  0  0  0  0  0  0
   -0.7145   -0.4125    0.0000 C   0  0  0  0  0  0  0  0  0  0  0  0
   -0.7145   -1.2375    0.0000 C   0  0  0  0  0  0  0  0  0  0  0  0
    0.0000   -1.6500    0.0000 C   0  0  0  0  0  0  0  0  0  0  0  0
    0.0000   -2.4750    0.0000 O   0  0  0  0  0  0  0  0  0  0  0  0
    0.7145   -1.2375    0.0000 C   0  0  0  0  0  0  0  0  0  0  0  0
    0.7145   -0.4125    0.0000 C   0  0  0  0  0  0  0  0  0  0  0  0
    0.0000   -0.0000    0.0000 C   0  0  0  0  0  0  0  0  0  0  0  0
    1.4289   -0.0000    0.0000 O   0  0  0  0  0  0  0  0  0  0  0  0
    2.1434   -0.4125    0.0000 C   0  0  0  0  0  0  0  0  0  0  0  0
    2.1434   -1.2375    0.0000 C   0  0  0  0  0  0  0  0  0  0  0  0
    1.4289   -1.6500    0.0000 C   0  0  0  0  0  0  0  0  0  0  0  0
    1.4289   -2.4750    0.0000 O   0  0  0  0  0  0  0  0  0  0  0  0
    2.8579   -0.0000    0.0000 C   0  0  0  0  0  0  0  0  0  0  0  0
    2.8579    0.8250    0.0000 C   0  0  0  0  0  0  0  0  0  0  0  0
    3.5724    1.2375    0.0000 C   0  0  0  0  0  0  0  0  0  0  0  0
    4.2868    0.8250    0.0000 C   0  0  0  0  0  0  0  0  0  0  0  0
    4.2868   -0.0000    0.0000 C   0  0  0  0  0  0  0  0  0  0  0  0
    3.5724   -0.4125    0.0000 C   0  0  0  0  0  0  0  0  0  0  0  0
    5.0013   -0.4125    0.0000 O   0  0  0  0  0  0  0  0  0  0  0  0
    5.0013    1.2375    0.0000 O   0  0  0  0  0  0  0  0  0  0  0  0
  1  2  1  0
  2  3  2  0
  2  8  1  0
  3  4  1  0
  4  5  1  0
  4  6  2  0
  6  7  1  0
  6 12  1  0
  7  8  2  0
  7  9  1  0
  9 10  1  0
 10 11  2  0
 10 14  1  0
 11 12  1  0
 12 13  2  0
 14 15  2  0
 14 19  1  0
 15 16  1  0
 16 17  2  0
 17 18  1  0
 17 21  1  0
 18 19  2  0
 18 20  1  0
M  END
>  <Compound_ID>  (44) 
NPC279121

>  <Formula>  (44) 
C15H10O6

>  <Common_Name>  (44) 
Luteolin

>  <IUPAC_Name>  (44) 
2-(3,4-dihydroxyphenyl)-5,7-dihydroxychromen-4-one

>  <CHEMBL_ID>  (44) 
CHEMBL151

>  <PubChem_CID>  (44) 
5280445

>  <Standard_InChi>  (44) 
InChI=1S/C15H10O6/c16-8-4-11(19)15-12(20)6-13(21-14(15)5-8)7-1-2-9(17)10(18)3-7/h1-6,16-19H

>  <Standard_InChiKey>  (44) 
IQPNAANSBPBGFQ-UHFFFAOYSA-N

>  <Canonical_SMILES>  (44) 
Oc1cc(O)c2c(c1)oc(cc2=O)c1ccc(c(c1)O)O

>  <CB1_pKi>  (44) 
5.392

>  <CB1_confidence>  (44) 
0.006

>  <CB2_pKi>  (44) 
5.231

>  <CB2_confidence>  (44) 
0.014

$$$$

     RDKit          2D

 31 34  0  0  1  0  0  0  0  0999 V2000
    8.3674   -0.2490    0.0000 C   0  0  0  0  0  0  0  0  0  0  0  0
    7.5501   -0.1362    0.0000 C   0  0  0  0  0  0  0  0  0  0  0  0
    7.2392    0.6280    0.0000 C   0  0  0  0  0  0  0  0  0  0  0  0
    7.7456    1.2793    0.0000 C   0  0  0  0  0  0  0  0  0  0  0  0
    7.4347    2.0435    0.0000 C   0  0  0  0  0  0  0  0  0  0  0  0
    8.5628    1.1665    0.0000 C   0  0  0  0  0  0  0  0  0  0  0  0
    6.4220    0.7409    0.0000 C   0  0  0  0  0  0  0  0  0  0  0  0
    6.1111    1.5050    0.0000 C   0  0  0  0  0  0  0  0  0  0  0  0
    5.2939    1.6179    0.0000 C   0  0  0  0  0  0  0  0  0  0  0  0
    4.7875    0.9666    0.0000 C   0  0  0  0  0  0  0  0  0  0  0  0
    5.0168    0.1741    0.0000 C   0  0  0  0  0  0  0  0  0  0  0  0
    4.3340   -0.2889    0.0000 C   0  0  0  0  0  0  0  0  0  0  0  0
    3.6826    0.2174    0.0000 C   0  0  0  0  0  0  0  0  0  0  0  0
    3.9629    0.9934    0.0000 C   0  0  0  0  0  0  0  0  0  0  0  0
    4.3228    1.7357    0.0000 C   0  0  0  0  0  0  0  0  0  0  0  0
    3.4311    1.6241    0.0000 C   0  0  0  0  0  0  0  0  0  0  0  0
    2.6190    1.4789    0.0000 C   0  0  0  0  0  0  0  0  0  0  0  0
    2.3387    0.7029    0.0000 C   0  0  0  0  0  0  0  0  0  0  0  0
    2.8705    0.0722    0.0000 C   0  0  0  0  0  0  0  0  0  0  0  0
    2.5902   -0.7037    0.0000 C   0  0  0  0  0  0  0  0  0  0  0  0
    1.7781   -0.8489    0.0000 C   0  0  0  0  0  0  0  0  0  0  0  0
    1.2463   -0.2182    0.0000 C   0  0  0  0  0  0  0  0  0  0  0  0
    0.4342   -0.3634    0.0000 C   0  0  0  0  0  0  0  0  0  0  0  0
   -0.0976    0.2673    0.0000 C   0  0  0  0  0  0  0  0  0  0  0  0
   -0.9098    0.1221    0.0000 O   0  0  0  0  0  0  0  0  0  0  0  0
    0.1827    1.0432    0.0000 C   0  0  0  0  0  0  0  0  0  0  0  0
    0.9948    1.1884    0.0000 C   0  0  0  0  0  0  0  0  0  0  0  0
    1.5266    0.5577    0.0000 C   0  0  0  0  0  0  0  0  0  0  0  0
    1.8069    1.3336    0.0000 C   0  0  0  0  0  0  0  0  0  0  0  0
    3.4850   -0.5835    0.0000 C   0  0  0  0  0  0  0  0  0  0  0  0
    4.9830    2.3821    0.0000 C   0  0  0  0  0  0  0  0  0  0  0  0
  1  2  1  0
  3  2  1  6
  3  4  1  0
  3  7  1  0
  4  5  1  0
  4  6  1  0
  7  8  2  0
  8  9  1  0
  9 31  1  0
 10  9  1  1
 10 11  1  0
 11 12  1  0
 13 12  1  0
 13 19  1  0
 13 30  1  6
 14 13  1  0
 14 10  1  0
 14 15  1  1
 14 16  1  0
 16 17  1  0
 17 18  1  0
 18 19  1  0
 19 20  1  0
 20 21  1  0
 21 22  1  0
 22 23  2  0
 23 24  1  0
 24 25  2  0
 24 26  1  0
 26 27  1  0
 28 27  1  0
 28 18  1  0
 28 22  1  0
 28 29  1  1
M  END
>  <Compound_ID>  (45) 
NPC287624

>  <Formula>  (45) 
C30H48O

>  <Common_Name>  (45) 
n.a.

>  <IUPAC_Name>  (45) 
(10R,13R,14S,17R)-17-[(E,5S)-5-ethyl-6-methylhept-3-en-2-yl]-10,13,14-trimethyl-2,6,7,8,9,11,12,15,16,17-decahydro-1H-cyclopenta[a]phenanthren-3-one

>  <CHEMBL_ID>  (45) 
nan

>  <PubChem_CID>  (45) 
6479802

>  <Standard_InChi>  (45) 
InChI=1S/C30H48O/c1-8-22(20(2)3)10-9-21(4)25-14-17-30(7)27-12-11-23-19-24(31)13-16-28(23,5)26(27)15-18-29(25,30)6/h9-10,19-22,25-27H,8,11-18H2,1-7H3/b10-9+/t21?,22-,25-,26?,27?,28+,29-,30+/m1/s1

>  <Standard_InChiKey>  (45) 
JPNPQGRQWDYFJU-RRKRBZLQSA-N

>  <Canonical_SMILES>  (45) 
CC[C@@H](C(C)C)/C=C/C([C@H]1CC[C@@]2([C@]1(C)CCC1C2CCC2=CC(=O)CC[C@]12C)C)C

>  <CB1_pKi>  (45) 
6.046

>  <CB1_confidence>  (45) 
0.026

>  <CB2_pKi>  (45) 
6.566

>  <CB2_confidence>  (45) 
0.014

$$$$

     RDKit          2D

 21 22  0  0  0  0  0  0  0  0999 V2000
   -1.4289   -2.4750    0.0000 O   0  0  0  0  0  0  0  0  0  0  0  0
   -0.7145   -2.8875    0.0000 C   0  0  0  0  0  0  0  0  0  0  0  0
    0.0000   -2.4750    0.0000 C   0  0  0  0  0  0  0  0  0  0  0  0
    0.7145   -2.8875    0.0000 C   0  0  0  0  0  0  0  0  0  0  0  0
    0.7145   -3.7125    0.0000 C   0  0  0  0  0  0  0  0  0  0  0  0
    0.0000   -4.1250    0.0000 C   0  0  0  0  0  0  0  0  0  0  0  0
   -0.7145   -3.7125    0.0000 C   0  0  0  0  0  0  0  0  0  0  0  0
    1.4289   -4.1250    0.0000 C   0  0  0  0  0  0  0  0  0  0  0  0
    2.1434   -3.7125    0.0000 C   0  0  0  0  0  0  0  0  0  0  0  0
    2.8579   -4.1250    0.0000 N   0  0  0  0  0  0  0  0  0  0  0  0
    3.5724   -3.7125    0.0000 C   0  0  0  0  0  0  0  0  0  0  0  0
    4.2868   -4.1250    0.0000 C   0  0  0  0  0  0  0  0  0  0  0  0
    5.0013   -3.7125    0.0000 C   0  0  0  0  0  0  0  0  0  0  0  0
    5.7158   -4.1250    0.0000 C   0  0  0  0  0  0  0  0  0  0  0  0
    6.4302   -3.7125    0.0000 C   0  0  0  0  0  0  0  0  0  0  0  0
    7.1447   -4.1250    0.0000 C   0  0  0  0  0  0  0  0  0  0  0  0
    7.1447   -4.9500    0.0000 C   0  0  0  0  0  0  0  0  0  0  0  0
    6.4302   -5.3625    0.0000 C   0  0  0  0  0  0  0  0  0  0  0  0
    5.7158   -4.9500    0.0000 C   0  0  0  0  0  0  0  0  0  0  0  0
    7.8592   -5.3625    0.0000 O   0  0  0  0  0  0  0  0  0  0  0  0
    3.5724   -2.8875    0.0000 O   0  0  0  0  0  0  0  0  0  0  0  0
  1  2  1  0
  2  3  2  0
  2  7  1  0
  3  4  1  0
  4  5  2  0
  5  6  1  0
  5  8  1  0
  6  7  2  0
  8  9  1  0
  9 10  1  0
 10 11  1  0
 11 12  1  0
 11 21  2  0
 12 13  2  0
 13 14  1  0
 14 15  2  0
 14 19  1  0
 15 16  1  0
 16 17  2  0
 17 18  1  0
 17 20  1  0
 18 19  2  0
M  END
>  <Compound_ID>  (46) 
NPC24101

>  <Formula>  (46) 
C17H17NO3

>  <Common_Name>  (46) 
N-P-Coumaroyl Tyramine

>  <IUPAC_Name>  (46) 
(E)-3-(4-hydroxyphenyl)-N-[2-(4-hydroxyphenyl)ethyl]prop-2-enamide

>  <CHEMBL_ID>  (46) 
CHEMBL64286

>  <PubChem_CID>  (46) 
5372945

>  <Standard_InChi>  (46) 
InChI=1S/C17H17NO3/c19-15-6-1-13(2-7-15)5-10-17(21)18-12-11-14-3-8-16(20)9-4-14/h1-10,19-20H,11-12H2,(H,18,21)/b10-5+

>  <Standard_InChiKey>  (46) 
RXGUTQNKCXHALN-BJMVGYQFSA-N

>  <Canonical_SMILES>  (46) 
Oc1ccc(cc1)CCN=C(/C=C/c1ccc(cc1)O)O

>  <CB1_pKi>  (46) 
5.175

>  <CB1_confidence>  (46) 
0.007

>  <CB2_pKi>  (46) 
5.984

>  <CB2_confidence>  (46) 
0.016

$$$$

     RDKit          2D

 26 27  0  0  1  0  0  0  0  0999 V2000
   -2.1434   -3.7125    0.0000 C   0  0  0  0  0  0  0  0  0  0  0  0
   -1.4289   -4.1250    0.0000 C   0  0  0  0  0  0  0  0  0  0  0  0
   -0.7145   -3.7125    0.0000 C   0  0  0  0  0  0  0  0  0  0  0  0
    0.0000   -4.1250    0.0000 C   0  0  0  0  0  0  0  0  0  0  0  0
    0.7145   -3.7125    0.0000 C   0  0  0  0  0  0  0  0  0  0  0  0
    0.7145   -2.8875    0.0000 C   0  0  0  0  0  0  0  0  0  0  0  0
    0.0000   -2.4750    0.0000 C   0  0  0  0  0  0  0  0  0  0  0  0
    0.0000   -1.6500    0.0000 C   0  0  0  0  0  0  0  0  0  0  0  0
   -0.7145   -1.2375    0.0000 O   0  0  0  0  0  0  0  0  0  0  0  0
    0.7145   -1.2375    0.0000 C   0  0  0  0  0  0  0  0  0  0  0  0
    1.4289   -1.6500    0.0000 C   0  0  0  0  0  0  0  0  0  0  0  0
    1.4289   -2.4750    0.0000 C   0  0  0  0  0  0  0  0  0  0  0  0
    2.1434   -2.8875    0.0000 C   0  0  0  0  0  0  0  0  0  0  0  0
    2.1434   -3.7125    0.0000 O   0  0  0  0  0  0  0  0  0  0  0  0
    2.8579   -2.4750    0.0000 O   0  0  0  0  0  0  0  0  0  0  0  0
    2.1434   -1.2375    0.0000 O   0  0  0  0  0  0  0  0  0  0  0  0
    0.7145   -0.4125    0.0000 C   0  0  0  0  0  0  0  0  0  0  0  0
    0.0000   -0.0000    0.0000 C   0  0  0  0  0  0  0  0  0  0  0  0
    0.0000    0.8250    0.0000 C   0  0  0  0  0  0  0  0  0  0  0  0
   -0.7145    1.2375    0.0000 C   0  0  0  0  0  0  0  0  0  0  0  0
    0.7145    1.2375    0.0000 C   0  0  0  0  0  0  0  0  0  0  0  0
    1.4289    0.8250    0.0000 C   0  0  0  0  0  0  0  0  0  0  0  0
    1.4289   -0.0000    0.0000 C   0  0  0  0  0  0  0  0  0  0  0  0
    2.1434   -0.4125    0.0000 C   0  0  0  0  0  0  0  0  0  0  0  0
    2.6283   -1.0799    0.0000 C   0  0  0  0  0  0  0  0  0  0  0  0
    2.8579   -0.0000    0.0000 C   0  0  0  0  0  0  0  0  0  0  0  0
  1  2  1  0
  2  3  1  0
  3  4  1  0
  4  5  1  0
  5  6  1  0
  6  7  2  0
  6 12  1  0
  7  8  1  0
  8  9  1  0
  8 10  2  0
 10 11  1  0
 11 12  2  0
 11 16  1  0
 12 13  1  0
 13 14  2  0
 13 15  1  0
 17 10  1  6
 17 18  1  0
 17 23  1  0
 18 19  2  0
 19 20  1  0
 19 21  1  0
 21 22  1  0
 23 22  1  0
 23 24  1  1
 24 25  2  0
 24 26  1  0
M  END
>  <Compound_ID>  (47) 
NPC290803

>  <Formula>  (47) 
C22H30O4

>  <Common_Name>  (47) 
Cannabidiol Acid

>  <IUPAC_Name>  (47) 
2,4-dihydroxy-3-[(1R,6R)-3-methyl-6-prop-1-en-2-ylcyclohex-2-en-1-yl]-6-pentylbenzoic acid

>  <CHEMBL_ID>  (47) 
CHEMBL498672

>  <PubChem_CID>  (47) 
160570

>  <Standard_InChi>  (47) 
InChI=1S/C22H30O4/c1-5-6-7-8-15-12-18(23)20(21(24)19(15)22(25)26)17-11-14(4)9-10-16(17)13(2)3/h11-12,16-17,23-24H,2,5-10H2,1,3-4H3,(H,25,26)/t16-,17+/m0/s1

>  <Standard_InChiKey>  (47) 
WVOLTBSCXRRQFR-DLBZAZTESA-N

>  <Canonical_SMILES>  (47) 
CCCCCc1cc(O)c(c(c1C(=O)O)O)[C@@H]1C=C(C)CC[C@H]1C(=C)C

>  <CB1_pKi>  (47) 
6.816

>  <CB1_confidence>  (47) 
0.018

>  <CB2_pKi>  (47) 
7.047

>  <CB2_confidence>  (47) 
0.015

$$$$

     RDKit          2D

 26 26  0  0  0  0  0  0  0  0999 V2000
    0.0000   -2.4750    0.0000 C   0  0  0  0  0  0  0  0  0  0  0  0
    0.7145   -2.8875    0.0000 C   0  0  0  0  0  0  0  0  0  0  0  0
    1.4289   -2.4750    0.0000 C   0  0  0  0  0  0  0  0  0  0  0  0
    2.1434   -2.8875    0.0000 C   0  0  0  0  0  0  0  0  0  0  0  0
    2.8579   -2.4750    0.0000 C   0  0  0  0  0  0  0  0  0  0  0  0
    3.5724   -2.8875    0.0000 C   0  0  0  0  0  0  0  0  0  0  0  0
    4.2868   -2.4750    0.0000 C   0  0  0  0  0  0  0  0  0  0  0  0
    5.0013   -2.8875    0.0000 C   0  0  0  0  0  0  0  0  0  0  0  0
    5.7158   -2.4750    0.0000 O   0  0  0  0  0  0  0  0  0  0  0  0
    5.0013   -3.7125    0.0000 C   0  0  0  0  0  0  0  0  0  0  0  0
    4.2868   -4.1250    0.0000 C   0  0  0  0  0  0  0  0  0  0  0  0
    3.5724   -3.7125    0.0000 C   0  0  0  0  0  0  0  0  0  0  0  0
    2.8579   -4.1250    0.0000 C   0  0  0  0  0  0  0  0  0  0  0  0
    2.1434   -3.7125    0.0000 O   0  0  0  0  0  0  0  0  0  0  0  0
    2.8579   -4.9500    0.0000 O   0  0  0  0  0  0  0  0  0  0  0  0
    4.2868   -4.9500    0.0000 O   0  0  0  0  0  0  0  0  0  0  0  0
    5.7158   -4.1250    0.0000 C   0  0  0  0  0  0  0  0  0  0  0  0
    6.4302   -3.7125    0.0000 C   0  0  0  0  0  0  0  0  0  0  0  0
    7.1447   -4.1250    0.0000 C   0  0  0  0  0  0  0  0  0  0  0  0
    7.8592   -3.7125    0.0000 C   0  0  0  0  0  0  0  0  0  0  0  0
    8.5737   -4.1250    0.0000 C   0  0  0  0  0  0  0  0  0  0  0  0
    9.2881   -3.7125    0.0000 C   0  0  0  0  0  0  0  0  0  0  0  0
   10.0026   -4.1250    0.0000 C   0  0  0  0  0  0  0  0  0  0  0  0
   10.7171   -3.7125    0.0000 C   0  0  0  0  0  0  0  0  0  0  0  0
   10.0026   -4.9500    0.0000 C   0  0  0  0  0  0  0  0  0  0  0  0
    7.1447   -4.9500    0.0000 C   0  0  0  0  0  0  0  0  0  0  0  0
  1  2  1  0
  2  3  1  0
  3  4  1  0
  4  5  1  0
  5  6  1  0
  6  7  2  0
  6 12  1  0
  7  8  1  0
  8  9  1  0
  8 10  2  0
 10 11  1  0
 10 17  1  0
 11 12  2  0
 11 16  1  0
 12 13  1  0
 13 14  2  0
 13 15  1  0
 17 18  1  0
 18 19  2  0
 19 20  1  0
 19 26  1  0
 20 21  1  0
 21 22  1  0
 22 23  2  0
 23 24  1  0
 23 25  1  0
M  END
>  <Compound_ID>  (48) 
NPC37299

>  <Formula>  (48) 
C22H32O4

>  <Common_Name>  (48) 
nan

>  <IUPAC_Name>  (48) 
3-[(2E)-3,7-dimethylocta-2,6-dienyl]-2,4-dihydroxy-6-pentylbenzoic acid

>  <CHEMBL_ID>  (48) 
nan

>  <PubChem_CID>  (48) 
6449999

>  <Standard_InChi>  (48) 
InChI=1S/C22H32O4/c1-5-6-7-11-17-14-19(23)18(21(24)20(17)22(25)26)13-12-16(4)10-8-9-15(2)3/h9,12,14,23-24H,5-8,10-11,13H2,1-4H3,(H,25,26)/b16-12+

>  <Standard_InChiKey>  (48) 
SEEZIOZEUUMJME-FOWTUZBSSA-N

>  <Canonical_SMILES>  (48) 
CCCCCc1cc(O)c(c(c1C(=O)O)O)C/C=C(/CCC=C(C)C)C

>  <CB1_pKi>  (48) 
7.123

>  <CB1_confidence>  (48) 
0.015

>  <CB2_pKi>  (48) 
6.203

>  <CB2_confidence>  (48) 
0.026

$$$$

     RDKit          2D

 18 19  0  0  1  0  0  0  0  0999 V2000
   -2.1434   -0.4125    0.0000 C   0  0  0  0  0  0  0  0  0  0  0  0
   -1.4289    0.0000    0.0000 C   0  0  0  0  0  0  0  0  0  0  0  0
   -0.7145   -0.4125    0.0000 C   0  0  0  0  0  0  0  0  0  0  0  0
   -0.7145   -1.2375    0.0000 C   0  0  0  0  0  0  0  0  0  0  0  0
    0.0000   -1.6500    0.0000 C   0  0  0  0  0  0  0  0  0  0  0  0
    0.7145   -1.2375    0.0000 C   0  0  0  0  0  0  0  0  0  0  0  0
    0.7145   -0.4125    0.0000 C   0  0  0  0  0  0  0  0  0  0  0  0
    0.0000   -0.0000    0.0000 C   0  0  0  0  0  0  0  0  0  0  0  0
    1.4289   -0.0000    0.0000 C   0  0  0  0  0  0  0  0  0  0  0  0
    0.8986    0.6320    0.0000 C   0  0  0  0  0  0  0  0  0  0  0  0
    1.9592    0.6320    0.0000 O   0  0  0  0  0  0  0  0  0  0  0  0
    2.1434   -0.4125    0.0000 C   0  0  0  0  0  0  0  0  0  0  0  0
    2.1434   -1.2375    0.0000 C   0  0  0  0  0  0  0  0  0  0  0  0
    1.4289   -1.6500    0.0000 C   0  0  0  0  0  0  0  0  0  0  0  0
    0.7145   -2.0625    0.0000 C   0  0  0  0  0  0  0  0  0  0  0  0
   -1.4289    0.8250    0.0000 C   0  0  0  0  0  0  0  0  0  0  0  0
   -2.1434    1.2375    0.0000 O   0  0  0  0  0  0  0  0  0  0  0  0
   -0.7145    1.2375    0.0000 O   0  0  0  0  0  0  0  0  0  0  0  0
  1  2  2  0
  2 16  1  0
  3  2  1  1
  3  4  1  0
  3  8  1  0
  4  5  1  0
  6  5  1  0
  6 14  1  0
  6 15  1  1
  7  6  1  0
  7  8  1  1
  7  9  1  0
  9 10  1  1
  9 11  1  0
  9 12  1  0
 12 13  1  0
 13 14  1  0
 16 17  2  0
 16 18  1  0
M  END
>  <Compound_ID>  (49) 
NPC39362

>  <Formula>  (49) 
C15H24O3

>  <Common_Name>  (49) 
Ilicic Acid

>  <IUPAC_Name>  (49) 
2-[(2R,4aR,8R,8aR)-8-hydroxy-4a,8-dimethyl-1,2,3,4,5,6,7,8a-octahydronaphthalen-2-yl]prop-2-enoic acid

>  <CHEMBL_ID>  (49) 
CHEMBL408129

>  <PubChem_CID>  (49) 
11876195

>  <Standard_InChi>  (49) 
InChI=1S/C15H24O3/c1-10(13(16)17)11-5-8-14(2)6-4-7-15(3,18)12(14)9-11/h11-12,18H,1,4-9H2,2-3H3,(H,16,17)/t11-,12-,14-,15-/m1/s1

>  <Standard_InChiKey>  (49) 
FXKCXGBBUBCRPU-QHSBEEBCSA-N

>  <Canonical_SMILES>  (49) 
C=C([C@@H]1CC[C@@]2([C@@H](C1)[C@](C)(O)CCC2)C)C(=O)O

>  <CB1_pKi>  (49) 
5.858

>  <CB1_confidence>  (49) 
0.019

>  <CB2_pKi>  (49) 
6.253

>  <CB2_confidence>  (49) 
0.014

$$$$

     RDKit          2D

 24 26  0  0  1  0  0  0  0  0999 V2000
   -5.0013   -2.8875    0.0000 C   0  0  0  0  0  0  0  0  0  0  0  0
   -4.2868   -3.3000    0.0000 C   0  0  0  0  0  0  0  0  0  0  0  0
   -3.5724   -2.8875    0.0000 C   0  0  0  0  0  0  0  0  0  0  0  0
   -2.8579   -3.3000    0.0000 C   0  0  0  0  0  0  0  0  0  0  0  0
   -2.1434   -2.8875    0.0000 C   0  0  0  0  0  0  0  0  0  0  0  0
   -1.4289   -3.3000    0.0000 C   0  0  0  0  0  0  0  0  0  0  0  0
   -0.7145   -2.8875    0.0000 C   0  0  0  0  0  0  0  0  0  0  0  0
    0.0000   -3.3000    0.0000 C   0  0  0  0  0  0  0  0  0  0  0  0
    0.7145   -2.8875    0.0000 O   0  0  0  0  0  0  0  0  0  0  0  0
    0.0000   -4.1250    0.0000 C   0  0  0  0  0  0  0  0  0  0  0  0
   -0.7145   -4.5375    0.0000 C   0  0  0  0  0  0  0  0  0  0  0  0
   -1.4289   -4.1250    0.0000 C   0  0  0  0  0  0  0  0  0  0  0  0
   -0.7145   -5.3625    0.0000 O   0  0  0  0  0  0  0  0  0  0  0  0
    0.0000   -5.7750    0.0000 C   0  0  0  0  0  0  0  0  0  0  0  0
    0.7145   -5.3625    0.0000 C   0  0  0  0  0  0  0  0  0  0  0  0
    0.7145   -4.5375    0.0000 C   0  0  0  0  0  0  0  0  0  0  0  0
    1.4289   -4.1250    0.0000 C   0  0  0  0  0  0  0  0  0  0  0  0
    1.4289   -3.3000    0.0000 O   0  0  0  0  0  0  0  0  0  0  0  0
    2.1434   -4.5375    0.0000 C   0  0  0  0  0  0  0  0  0  0  0  0
    2.1434   -5.3625    0.0000 C   0  0  0  0  0  0  0  0  0  0  0  0
    1.4289   -5.7750    0.0000 C   0  0  0  0  0  0  0  0  0  0  0  0
    2.8579   -4.1250    0.0000 C   0  0  0  0  0  0  0  0  0  0  0  0
   -0.3873   -6.5034    0.0000 C   0  0  0  0  0  0  0  0  0  0  0  0
    0.3873   -6.5034    0.0000 C   0  0  0  0  0  0  0  0  0  0  0  0
  1  2  1  0
  2  3  1  0
  3  4  1  0
  4  5  1  0
  5  6  1  0
  6  7  2  0
  6 12  1  0
  7  8  1  0
  8  9  1  0
  8 10  2  0
 10 11  1  0
 11 12  2  0
 11 13  1  0
 13 14  1  0
 14 23  1  0
 14 24  1  0
 15 14  1  0
 15 21  1  1
 16 15  1  0
 16 10  1  6
 16 17  1  0
 17 18  1  1
 17 19  1  0
 19 20  2  0
 19 22  1  0
 20 21  1  0
M  END
>  <Compound_ID>  (50) 
NPC472795

>  <Formula>  (50) 
C21H30O3

>  <Common_Name>  (50) 
n.a.

>  <IUPAC_Name>  (50) 
nan

>  <CHEMBL_ID>  (50) 
CHEMBL3586106

>  <PubChem_CID>  (50) 
nan

>  <Standard_InChi>  (50) 
InChI=1S/C21H30O3/c1-5-6-7-8-14-11-16(22)19-17(12-14)24-21(3,4)15-10-9-13(2)20(23)18(15)19/h9,11-12,15,18,20,22-23H,5-8,10H2,1-4H3/t15-,18-,20+/m1/s1

>  <Standard_InChiKey>  (50) 
KQQMZTULVOWZJR-ZTNFWEORSA-N

>  <Canonical_SMILES>  (50) 
CCCCCc1cc(O)c2c(c1)OC([C@H]1[C@H]2[C@@H](O)C(=CC1)C)(C)C

>  <CB1_pKi>  (50) 
6.686

>  <CB1_confidence>  (50) 
0.017

>  <CB2_pKi>  (50) 
7.478

>  <CB2_confidence>  (50) 
0.016

$$$$

     RDKit          2D

 24 26  0  0  1  0  0  0  0  0999 V2000
   -5.0013   -2.8875    0.0000 C   0  0  0  0  0  0  0  0  0  0  0  0
   -4.2868   -3.3000    0.0000 C   0  0  0  0  0  0  0  0  0  0  0  0
   -3.5724   -2.8875    0.0000 C   0  0  0  0  0  0  0  0  0  0  0  0
   -2.8579   -3.3000    0.0000 C   0  0  0  0  0  0  0  0  0  0  0  0
   -2.1434   -2.8875    0.0000 C   0  0  0  0  0  0  0  0  0  0  0  0
   -1.4289   -3.3000    0.0000 C   0  0  0  0  0  0  0  0  0  0  0  0
   -0.7145   -2.8875    0.0000 C   0  0  0  0  0  0  0  0  0  0  0  0
    0.0000   -3.3000    0.0000 C   0  0  0  0  0  0  0  0  0  0  0  0
    0.7145   -2.8875    0.0000 O   0  0  0  0  0  0  0  0  0  0  0  0
    0.0000   -4.1250    0.0000 C   0  0  0  0  0  0  0  0  0  0  0  0
   -0.7145   -4.5375    0.0000 C   0  0  0  0  0  0  0  0  0  0  0  0
   -1.4289   -4.1250    0.0000 C   0  0  0  0  0  0  0  0  0  0  0  0
   -0.7145   -5.3625    0.0000 O   0  0  0  0  0  0  0  0  0  0  0  0
    0.0000   -5.7750    0.0000 C   0  0  0  0  0  0  0  0  0  0  0  0
    0.7145   -5.3625    0.0000 C   0  0  0  0  0  0  0  0  0  0  0  0
    0.7145   -4.5375    0.0000 C   0  0  0  0  0  0  0  0  0  0  0  0
    1.4289   -4.1250    0.0000 C   0  0  0  0  0  0  0  0  0  0  0  0
    1.4289   -3.3000    0.0000 O   0  0  0  0  0  0  0  0  0  0  0  0
    2.1434   -4.5375    0.0000 C   0  0  0  0  0  0  0  0  0  0  0  0
    2.8579   -4.1250    0.0000 C   0  0  0  0  0  0  0  0  0  0  0  0
    2.1434   -5.3625    0.0000 C   0  0  0  0  0  0  0  0  0  0  0  0
    1.4289   -5.7750    0.0000 C   0  0  0  0  0  0  0  0  0  0  0  0
   -0.3873   -6.5034    0.0000 C   0  0  0  0  0  0  0  0  0  0  0  0
    0.3873   -6.5034    0.0000 C   0  0  0  0  0  0  0  0  0  0  0  0
  1  2  1  0
  2  3  1  0
  3  4  1  0
  4  5  1  0
  5  6  1  0
  6  7  2  0
  6 12  1  0
  7  8  1  0
  8  9  1  0
  8 10  2  0
 10 11  1  0
 11 12  2  0
 11 13  1  0
 13 14  1  0
 14 23  1  0
 14 24  1  0
 15 14  1  0
 15 22  1  1
 16 15  1  0
 16 10  1  6
 16 17  1  0
 17 18  1  1
 17 19  1  0
 19 20  2  0
 19 21  1  0
 21 22  1  0
M  END
>  <Compound_ID>  (51) 
NPC472797

>  <Formula>  (51) 
C21H30O3

>  <Common_Name>  (51) 
n.a.

>  <IUPAC_Name>  (51) 
nan

>  <CHEMBL_ID>  (51) 
CHEMBL3586108

>  <PubChem_CID>  (51) 
nan

>  <Standard_InChi>  (51) 
InChI=1S/C21H30O3/c1-5-6-7-8-14-11-16(22)19-17(12-14)24-21(3,4)15-10-9-13(2)20(23)18(15)19/h11-12,15,18,20,22-23H,2,5-10H2,1,3-4H3/t15-,18-,20+/m1/s1

>  <Standard_InChiKey>  (51) 
HDNJNVPZXVJOMB-ZTNFWEORSA-N

>  <Canonical_SMILES>  (51) 
CCCCCc1cc(O)c2c(c1)OC([C@H]1[C@H]2[C@@H](O)C(=C)CC1)(C)C

>  <CB1_pKi>  (51) 
6.874

>  <CB1_confidence>  (51) 
0.017

>  <CB2_pKi>  (51) 
6.919

>  <CB2_confidence>  (51) 
0.017

$$$$

     RDKit          2D

 36 39  0  0  0  0  0  0  0  0999 V2000
   -4.3164   -2.9684    0.0000 C   0  0  0  0  0  0  0  0  0  0  0  0
   -4.7289   -2.2539    0.0000 C   0  0  0  0  0  0  0  0  0  0  0  0
   -4.3164   -1.5395    0.0000 C   0  0  0  0  0  0  0  0  0  0  0  0
   -3.4914   -1.5395    0.0000 C   0  0  0  0  0  0  0  0  0  0  0  0
   -3.0789   -0.8250    0.0000 C   0  0  0  0  0  0  0  0  0  0  0  0
   -2.2539   -0.8250    0.0000 C   0  0  0  0  0  0  0  0  0  0  0  0
   -1.8414   -1.5395    0.0000 C   0  0  0  0  0  0  0  0  0  0  0  0
   -1.0164   -1.5395    0.0000 C   0  0  0  0  0  0  0  0  0  0  0  0
   -0.6039   -2.2539    0.0000 O   0  0  0  0  0  0  0  0  0  0  0  0
    0.2211   -2.2539    0.0000 C   0  0  0  0  0  0  0  0  0  0  0  0
    0.0778   -3.0664    0.0000 C   0  0  0  0  0  0  0  0  0  0  0  0
    0.9963   -2.5361    0.0000 C   0  0  0  0  0  0  0  0  0  0  0  0
    0.6336   -1.5395    0.0000 C   0  0  0  0  0  0  0  0  0  0  0  0
    0.2211   -0.8250    0.0000 C   0  0  0  0  0  0  0  0  0  0  0  0
   -0.6039   -0.8250    0.0000 C   0  0  0  0  0  0  0  0  0  0  0  0
   -1.0164   -0.1105    0.0000 C   0  0  0  0  0  0  0  0  0  0  0  0
   -1.8414   -0.1105    0.0000 C   0  0  0  0  0  0  0  0  0  0  0  0
   -2.2539    0.6039    0.0000 C   0  0  0  0  0  0  0  0  0  0  0  0
   -3.0789    0.6039    0.0000 O   0  0  0  0  0  0  0  0  0  0  0  0
   -1.8414    1.3184    0.0000 O   0  0  0  0  0  0  0  0  0  0  0  0
   -2.2539    2.0329    0.0000 C   0  0  0  0  0  0  0  0  0  0  0  0
   -2.3972    2.8454    0.0000 C   0  0  0  0  0  0  0  0  0  0  0  0
   -3.1724    3.1275    0.0000 C   0  0  0  0  0  0  0  0  0  0  0  0
   -3.8044    2.5972    0.0000 C   0  0  0  0  0  0  0  0  0  0  0  0
   -3.6612    1.7848    0.0000 C   0  0  0  0  0  0  0  0  0  0  0  0
   -2.8859    1.5026    0.0000 C   0  0  0  0  0  0  0  0  0  0  0  0
   -4.5797    2.8794    0.0000 C   0  0  0  0  0  0  0  0  0  0  0  0
   -1.4787    2.3151    0.0000 C   0  0  0  0  0  0  0  0  0  0  0  0
   -0.8467    1.7848    0.0000 C   0  0  0  0  0  0  0  0  0  0  0  0
   -1.3354    3.1275    0.0000 C   0  0  0  0  0  0  0  0  0  0  0  0
   -0.6039    0.6039    0.0000 O   0  0  0  0  0  0  0  0  0  0  0  0
    0.6336   -0.1105    0.0000 C   0  0  0  0  0  0  0  0  0  0  0  0
    1.4586   -0.1105    0.0000 C   0  0  0  0  0  0  0  0  0  0  0  0
    1.8711   -0.8250    0.0000 C   0  0  0  0  0  0  0  0  0  0  0  0
    1.4586   -1.5395    0.0000 C   0  0  0  0  0  0  0  0  0  0  0  0
    1.8711    0.6039    0.0000 C   0  0  0  0  0  0  0  0  0  0  0  0
  1  2  1  0
  2  3  1  0
  3  4  1  0
  4  5  1  0
  5  6  1  0
  6  7  2  0
  6 17  1  0
  7  8  1  0
  8  9  1  0
  8 15  2  0
  9 10  1  0
 10 11  1  0
 10 12  1  0
 10 13  1  0
 13 14  2  0
 13 35  1  0
 14 15  1  0
 14 32  1  0
 15 16  1  0
 16 17  2  0
 16 31  1  0
 17 18  1  0
 18 19  2  0
 18 20  1  0
 20 21  1  0
 21 22  1  0
 21 26  1  0
 21 28  1  0
 22 23  1  0
 23 24  1  0
 24 25  2  0
 24 27  1  0
 25 26  1  0
 28 29  1  0
 28 30  1  0
 32 33  2  0
 33 34  1  0
 33 36  1  0
 34 35  2  0
M  END
>  <Compound_ID>  (52) 
NPC474373

>  <Formula>  (52) 
C32H42O4

>  <Common_Name>  (52) 
nan

>  <IUPAC_Name>  (52) 
nan

>  <CHEMBL_ID>  (52) 
nan

>  <PubChem_CID>  (52) 
nan

>  <Standard_InChi>  (52) 
InChI=1S/C32H42O4/c1-8-9-10-11-23-19-26-28(24-18-22(5)12-13-25(24)31(6,7)35-26)29(33)27(23)30(34)36-32(20(2)3)16-14-21(4)15-17-32/h12-14,18-20,33H,8-11,15-17H2,1-7H3

>  <Standard_InChiKey>  (52) 
CTWVUTHJMAYHKZ-UHFFFAOYSA-N

>  <Canonical_SMILES>  (52) 
CCCCCc1cc2OC(C)(C)c3c(c2c(c1C(=O)OC1(CCC(=CC1)C)C(C)C)O)cc(cc3)C

>  <CB1_pKi>  (52) 
6.805

>  <CB1_confidence>  (52) 
0.021

>  <CB2_pKi>  (52) 
7.682

>  <CB2_confidence>  (52) 
0.019

$$$$

     RDKit          2D

 27 28  0  0  0  0  0  0  0  0999 V2000
   -3.5724   -2.8875    0.0000 C   0  0  0  0  0  0  0  0  0  0  0  0
   -2.8579   -3.3000    0.0000 C   0  0  0  0  0  0  0  0  0  0  0  0
   -2.1434   -2.8875    0.0000 C   0  0  0  0  0  0  0  0  0  0  0  0
   -1.4289   -3.3000    0.0000 C   0  0  0  0  0  0  0  0  0  0  0  0
   -0.7145   -2.8875    0.0000 C   0  0  0  0  0  0  0  0  0  0  0  0
    0.0000   -3.3000    0.0000 C   0  0  0  0  0  0  0  0  0  0  0  0
    0.0000   -4.1250    0.0000 C   0  0  0  0  0  0  0  0  0  0  0  0
    0.7145   -4.5375    0.0000 C   0  0  0  0  0  0  0  0  0  0  0  0
    0.7145   -5.3625    0.0000 O   0  0  0  0  0  0  0  0  0  0  0  0
    1.4289   -4.1250    0.0000 C   0  0  0  0  0  0  0  0  0  0  0  0
    1.4289   -3.3000    0.0000 C   0  0  0  0  0  0  0  0  0  0  0  0
    0.7145   -2.8875    0.0000 C   0  0  0  0  0  0  0  0  0  0  0  0
    0.7145   -2.0625    0.0000 O   0  0  0  0  0  0  0  0  0  0  0  0
    0.0000   -1.6500    0.0000 C   0  0  0  0  0  0  0  0  0  0  0  0
   -0.7145   -2.0625    0.0000 O   0  0  0  0  0  0  0  0  0  0  0  0
    0.0000   -0.8250    0.0000 C   0  0  0  0  0  0  0  0  0  0  0  0
    2.1434   -2.8875    0.0000 O   0  0  0  0  0  0  0  0  0  0  0  0
    2.8579   -3.3000    0.0000 C   0  0  0  0  0  0  0  0  0  0  0  0
    2.8579   -4.1250    0.0000 C   0  0  0  0  0  0  0  0  0  0  0  0
    2.1434   -4.5375    0.0000 C   0  0  0  0  0  0  0  0  0  0  0  0
    3.2951   -2.6004    0.0000 C   0  0  0  0  0  0  0  0  0  0  0  0
    3.6824   -3.2712    0.0000 C   0  0  0  0  0  0  0  0  0  0  0  0
    4.1196   -3.9708    0.0000 C   0  0  0  0  0  0  0  0  0  0  0  0
    4.9441   -3.9421    0.0000 C   0  0  0  0  0  0  0  0  0  0  0  0
    5.3812   -4.6417    0.0000 C   0  0  0  0  0  0  0  0  0  0  0  0
    6.2057   -4.6129    0.0000 C   0  0  0  0  0  0  0  0  0  0  0  0
    4.9939   -5.3701    0.0000 C   0  0  0  0  0  0  0  0  0  0  0  0
  1  2  1  0
  2  3  1  0
  3  4  1  0
  4  5  1  0
  5  6  1  0
  6  7  2  0
  6 12  1  0
  7  8  1  0
  8  9  1  0
  8 10  2  0
 10 11  1  0
 10 20  1  0
 11 12  2  0
 11 17  1  0
 12 13  1  0
 13 14  1  0
 14 15  2  0
 14 16  1  0
 17 18  1  0
 18 19  1  0
 18 21  1  0
 18 22  1  0
 19 20  2  0
 22 23  1  0
 23 24  1  0
 24 25  2  0
 25 26  1  0
 25 27  1  0
M  END
>  <Compound_ID>  (53) 
NPC476171

>  <Formula>  (53) 
C23H32O4

>  <Common_Name>  (53) 
(+/-)-4-Acetoxycannabichromene

>  <IUPAC_Name>  (53) 
[5-hydroxy-2-methyl-2-(4-methylpent-3-enyl)-7-pentylchromen-8-yl] acetate

>  <CHEMBL_ID>  (53) 
CHEMBL550550

>  <PubChem_CID>  (53) 
44139609

>  <Standard_InChi>  (53) 
InChI=1S/C23H32O4/c1-6-7-8-11-18-15-20(25)19-12-14-23(5,13-9-10-16(2)3)27-22(19)21(18)26-17(4)24/h10,12,14-15,25H,6-9,11,13H2,1-5H3

>  <Standard_InChiKey>  (53) 
ZIPSGGAAGYQIFR-UHFFFAOYSA-N

>  <Canonical_SMILES>  (53) 
CCCCCc1cc(O)c2c(c1OC(=O)C)OC(C=C2)(C)CCC=C(C)C

>  <CB1_pKi>  (53) 
6.876

>  <CB1_confidence>  (53) 
0.016

>  <CB2_pKi>  (53) 
7.113

>  <CB2_confidence>  (53) 
0.018

$$$$

     RDKit          2D

 24 25  0  0  0  0  0  0  0  0999 V2000
   -6.3718   -1.5851    0.0000 C   0  0  0  0  0  0  0  0  0  0  0  0
   -5.5593   -1.4418    0.0000 C   0  0  0  0  0  0  0  0  0  0  0  0
   -5.2772   -0.6665    0.0000 C   0  0  0  0  0  0  0  0  0  0  0  0
   -4.4647   -0.5233    0.0000 C   0  0  0  0  0  0  0  0  0  0  0  0
   -4.1825    0.2520    0.0000 C   0  0  0  0  0  0  0  0  0  0  0  0
   -3.3701    0.3952    0.0000 C   0  0  0  0  0  0  0  0  0  0  0  0
   -3.0879    1.1705    0.0000 C   0  0  0  0  0  0  0  0  0  0  0  0
   -2.2754    1.3137    0.0000 C   0  0  0  0  0  0  0  0  0  0  0  0
   -1.9933    2.0890    0.0000 O   0  0  0  0  0  0  0  0  0  0  0  0
   -1.1808    2.2322    0.0000 C   0  0  0  0  0  0  0  0  0  0  0  0
   -1.4630    3.0075    0.0000 C   0  0  0  0  0  0  0  0  0  0  0  0
   -0.4663    2.6447    0.0000 C   0  0  0  0  0  0  0  0  0  0  0  0
    0.2481    2.2322    0.0000 C   0  0  0  0  0  0  0  0  0  0  0  0
    0.9626    2.6447    0.0000 C   0  0  0  0  0  0  0  0  0  0  0  0
    1.6771    2.2322    0.0000 C   0  0  0  0  0  0  0  0  0  0  0  0
    2.3915    2.6447    0.0000 C   0  0  0  0  0  0  0  0  0  0  0  0
    1.6771    1.4072    0.0000 C   0  0  0  0  0  0  0  0  0  0  0  0
    0.9626    3.4697    0.0000 O   0  0  0  0  0  0  0  0  0  0  0  0
   -0.6505    1.6002    0.0000 C   0  0  0  0  0  0  0  0  0  0  0  0
   -0.9327    0.8250    0.0000 C   0  0  0  0  0  0  0  0  0  0  0  0
   -1.7451    0.6817    0.0000 C   0  0  0  0  0  0  0  0  0  0  0  0
   -2.0273   -0.0935    0.0000 C   0  0  0  0  0  0  0  0  0  0  0  0
   -2.8398   -0.2368    0.0000 C   0  0  0  0  0  0  0  0  0  0  0  0
   -1.4970   -0.7255    0.0000 O   0  0  0  0  0  0  0  0  0  0  0  0
  1  2  1  0
  2  3  1  0
  3  4  1  0
  4  5  1  0
  5  6  1  0
  6  7  2  0
  6 23  1  0
  7  8  1  0
  8  9  1  0
  8 21  2  0
  9 10  1  0
 10 11  1  0
 10 12  1  0
 10 19  1  0
 12 13  1  0
 13 14  1  0
 14 15  1  0
 14 18  1  0
 15 16  2  0
 15 17  1  0
 19 20  2  0
 20 21  1  0
 21 22  1  0
 22 23  2  0
 22 24  1  0
M  END
>  <Compound_ID>  (54) 
NPC476254

>  <Formula>  (54) 
C21H30O3

>  <Common_Name>  (54) 
(+/-)-3''-Hydroxy-Delta(4'',5'')-Cannabichromene

>  <IUPAC_Name>  (54) 
2-(3-hydroxy-4-methylpent-4-enyl)-2-methyl-7-pentylchromen-5-ol

>  <CHEMBL_ID>  (54) 
CHEMBL558682

>  <PubChem_CID>  (54) 
44139613

>  <Standard_InChi>  (54) 
InChI=1S/C21H30O3/c1-5-6-7-8-16-13-19(23)17-9-11-21(4,24-20(17)14-16)12-10-18(22)15(2)3/h9,11,13-14,18,22-23H,2,5-8,10,12H2,1,3-4H3

>  <Standard_InChiKey>  (54) 
IDJFUDPWCZNLTI-UHFFFAOYSA-N

>  <Canonical_SMILES>  (54) 
CCCCCc1cc2OC(C)(CCC(C(=C)C)O)C=Cc2c(c1)O

>  <CB1_pKi>  (54) 
6.665

>  <CB1_confidence>  (54) 
0.017

>  <CB2_pKi>  (54) 
6.344

>  <CB2_confidence>  (54) 
0.019

$$$$

     RDKit          2D

 20 22  0  0  0  0  0  0  0  0999 V2000
   -3.5724    1.2375    0.0000 O   0  0  0  0  0  0  0  0  0  0  0  0
   -2.8579    0.8250    0.0000 C   0  0  0  0  0  0  0  0  0  0  0  0
   -2.1434    1.2375    0.0000 C   0  0  0  0  0  0  0  0  0  0  0  0
   -1.4289    0.8250    0.0000 C   0  0  0  0  0  0  0  0  0  0  0  0
   -1.4289    0.0000    0.0000 C   0  0  0  0  0  0  0  0  0  0  0  0
   -2.1434   -0.4125    0.0000 C   0  0  0  0  0  0  0  0  0  0  0  0
   -2.8579   -0.0000    0.0000 C   0  0  0  0  0  0  0  0  0  0  0  0
   -0.7145   -0.4125    0.0000 C   0  0  0  0  0  0  0  0  0  0  0  0
   -0.7145   -1.2375    0.0000 C   0  0  0  0  0  0  0  0  0  0  0  0
    0.0000   -1.6500    0.0000 C   0  0  0  0  0  0  0  0  0  0  0  0
    0.0000   -2.4750    0.0000 O   0  0  0  0  0  0  0  0  0  0  0  0
    0.7145   -1.2375    0.0000 C   0  0  0  0  0  0  0  0  0  0  0  0
    0.7145   -0.4125    0.0000 C   0  0  0  0  0  0  0  0  0  0  0  0
    0.0000   -0.0000    0.0000 O   0  0  0  0  0  0  0  0  0  0  0  0
    1.4289   -0.0000    0.0000 C   0  0  0  0  0  0  0  0  0  0  0  0
    2.1434   -0.4125    0.0000 C   0  0  0  0  0  0  0  0  0  0  0  0
    2.1434   -1.2375    0.0000 C   0  0  0  0  0  0  0  0  0  0  0  0
    1.4289   -1.6500    0.0000 C   0  0  0  0  0  0  0  0  0  0  0  0
    1.4289   -2.4750    0.0000 O   0  0  0  0  0  0  0  0  0  0  0  0
    2.8579   -0.0000    0.0000 O   0  0  0  0  0  0  0  0  0  0  0  0
  1  2  1  0
  2  3  2  0
  2  7  1  0
  3  4  1  0
  4  5  2  0
  5  6  1  0
  5  8  1  0
  6  7  2  0
  8  9  2  0
  8 14  1  0
  9 10  1  0
 10 11  2  0
 10 12  1  0
 12 13  2  0
 12 18  1  0
 13 14  1  0
 13 15  1  0
 15 16  2  0
 16 17  1  0
 16 20  1  0
 17 18  2  0
 18 19  1  0
M  END
>  <Compound_ID>  (55) 
NPC50898

>  <Formula>  (55) 
C15H10O5

>  <Common_Name>  (55) 
Apigenin

>  <IUPAC_Name>  (55) 
5,7-dihydroxy-2-(4-hydroxyphenyl)chromen-4-one

>  <CHEMBL_ID>  (55) 
CHEMBL28

>  <PubChem_CID>  (55) 
5280443

>  <Standard_InChi>  (55) 
InChI=1S/C15H10O5/c16-9-3-1-8(2-4-9)13-7-12(19)15-11(18)5-10(17)6-14(15)20-13/h1-7,16-18H

>  <Standard_InChiKey>  (55) 
KZNIFHPLKGYRTM-UHFFFAOYSA-N

>  <Canonical_SMILES>  (55) 
Oc1ccc(cc1)c1cc(=O)c2c(o1)cc(cc2O)O

>  <CB1_pKi>  (55) 
5.444

>  <CB1_confidence>  (55) 
0.006

>  <CB2_pKi>  (55) 
5.306

>  <CB2_confidence>  (55) 
0.017

$$$$

     RDKit          2D

 19 20  0  0  1  0  0  0  0  0999 V2000
   -2.1434    1.2375    0.0000 O   0  0  0  0  0  0  0  0  0  0  0  0
   -1.4289    0.8250    0.0000 C   0  0  0  0  0  0  0  0  0  0  0  0
   -0.7145    1.2375    0.0000 O   0  0  0  0  0  0  0  0  0  0  0  0
   -1.4289    0.0000    0.0000 C   0  0  0  0  0  0  0  0  0  0  0  0
   -2.1434   -0.4125    0.0000 C   0  0  0  0  0  0  0  0  0  0  0  0
   -0.7145   -0.4125    0.0000 C   0  0  0  0  0  0  0  0  0  0  0  0
   -0.7145   -1.2375    0.0000 C   0  0  0  0  0  0  0  0  0  0  0  0
    0.0000   -1.6500    0.0000 C   0  0  0  0  0  0  0  0  0  0  0  0
    0.7145   -1.2375    0.0000 C   0  0  0  0  0  0  0  0  0  0  0  0
    0.7145   -0.4125    0.0000 C   0  0  0  0  0  0  0  0  0  0  0  0
    0.0000   -0.0000    0.0000 C   0  0  0  0  0  0  0  0  0  0  0  0
    0.7145    0.4125    0.0000 O   0  0  0  0  0  0  0  0  0  0  0  0
    1.4289   -0.0000    0.0000 C   0  0  0  0  0  0  0  0  0  0  0  0
    1.4289    0.8250    0.0000 C   0  0  0  0  0  0  0  0  0  0  0  0
    2.1434   -0.4125    0.0000 C   0  0  0  0  0  0  0  0  0  0  0  0
    2.1434   -1.2375    0.0000 C   0  0  0  0  0  0  0  0  0  0  0  0
    1.4289   -1.6500    0.0000 C   0  0  0  0  0  0  0  0  0  0  0  0
    2.8579   -0.0000    0.0000 O   0  0  0  0  0  0  0  0  0  0  0  0
    0.7145   -2.0625    0.0000 C   0  0  0  0  0  0  0  0  0  0  0  0
  1  2  1  0
  2  3  2  0
  2  4  1  0
  4  5  2  0
  6  4  1  1
  6  7  1  0
  6 11  1  0
  7  8  1  0
  9  8  1  0
  9 10  1  0
  9 17  1  0
  9 19  1  1
 10 11  1  0
 10 12  1  6
 10 13  1  0
 13 14  2  0
 15 13  1  0
 15 16  1  0
 15 18  1  1
 16 17  1  0
M  END
>  <Compound_ID>  (56) 
NPC62599

>  <Formula>  (56) 
C15H22O4

>  <Common_Name>  (56) 
n.a.

>  <IUPAC_Name>  (56) 
2-[(2R,4aS,7S,8aS)-7,8a-dihydroxy-4a-methyl-8-methylidene-2,3,4,5,6,7-hexahydro-1H-naphthalen-2-yl]prop-2-enoic acid

>  <CHEMBL_ID>  (56) 
nan

>  <PubChem_CID>  (56) 
13895638

>  <Standard_InChi>  (56) 
InChI=1S/C15H22O4/c1-9(13(17)18)11-4-6-14(3)7-5-12(16)10(2)15(14,19)8-11/h11-12,16,19H,1-2,4-8H2,3H3,(H,17,18)/t11-,12+,14+,15-/m1/s1

>  <Standard_InChiKey>  (56) 
FCBNTAJEZHMKMS-PAPYEOQZSA-N

>  <Canonical_SMILES>  (56) 
OC(=O)C(=C)[C@@H]1CC[C@@]2([C@](C1)(O)C(=C)[C@H](CC2)O)C

>  <CB1_pKi>  (56) 
5.458

>  <CB1_confidence>  (56) 
0.019

>  <CB2_pKi>  (56) 
6.641

>  <CB2_confidence>  (56) 
0.018

$$$$

     RDKit          2D

 30 32  0  0  1  0  0  0  0  0999 V2000
   -5.7158   -1.6500    0.0000 C   0  0  0  0  0  0  0  0  0  0  0  0
   -5.0013   -1.2375    0.0000 C   0  0  0  0  0  0  0  0  0  0  0  0
   -4.2868   -1.6500    0.0000 C   0  0  0  0  0  0  0  0  0  0  0  0
   -3.5724   -1.2375    0.0000 C   0  0  0  0  0  0  0  0  0  0  0  0
   -2.8579   -1.6500    0.0000 C   0  0  0  0  0  0  0  0  0  0  0  0
   -2.1434   -1.2375    0.0000 C   0  0  0  0  0  0  0  0  0  0  0  0
   -1.4289   -1.6500    0.0000 C   0  0  0  0  0  0  0  0  0  0  0  0
   -0.7145   -1.2375    0.0000 C   0  0  0  0  0  0  0  0  0  0  0  0
    0.0000   -1.6500    0.0000 O   0  0  0  0  0  0  0  0  0  0  0  0
    0.7145   -1.2375    0.0000 C   0  0  0  0  0  0  0  0  0  0  0  0
    0.9966   -2.0127    0.0000 C   0  0  0  0  0  0  0  0  0  0  0  0
    1.5269   -1.0942    0.0000 C   0  0  0  0  0  0  0  0  0  0  0  0
    0.7145   -0.4125    0.0000 C   0  0  0  0  0  0  0  0  0  0  0  0
   -0.0000    0.0000    0.0000 C   0  0  0  0  0  0  0  0  0  0  0  0
   -0.7145   -0.4125    0.0000 C   0  0  0  0  0  0  0  0  0  0  0  0
   -1.4289    0.0000    0.0000 C   0  0  0  0  0  0  0  0  0  0  0  0
   -2.1434   -0.4125    0.0000 C   0  0  0  0  0  0  0  0  0  0  0  0
   -2.8579    0.0000    0.0000 C   0  0  0  0  0  0  0  0  0  0  0  0
   -3.5724   -0.4125    0.0000 O   0  0  0  0  0  0  0  0  0  0  0  0
   -2.8579    0.8250    0.0000 O   0  0  0  0  0  0  0  0  0  0  0  0
   -1.4289    0.8250    0.0000 O   0  0  0  0  0  0  0  0  0  0  0  0
   -0.0000    0.8250    0.0000 C   0  0  0  0  0  0  0  0  0  0  0  0
    0.7145    1.2375    0.0000 C   0  0  0  0  0  0  0  0  0  0  0  0
    1.4289    0.8250    0.0000 C   0  0  0  0  0  0  0  0  0  0  0  0
    1.4289    0.0000    0.0000 C   0  0  0  0  0  0  0  0  0  0  0  0
    0.7145    2.0625    0.0000 C   0  0  0  0  0  0  0  0  0  0  0  0
   -0.0000    2.4750    0.0000 O   0  0  0  0  0  0  0  0  0  0  0  0
   -0.0000    3.3000    0.0000 C   0  0  0  0  0  0  0  0  0  0  0  0
    0.7145    3.7125    0.0000 O   0  0  0  0  0  0  0  0  0  0  0  0
   -0.7145    3.7125    0.0000 C   0  0  0  0  0  0  0  0  0  0  0  0
  1  2  1  0
  2  3  1  0
  3  4  1  0
  4  5  1  0
  5  6  1  0
  6  7  2  0
  6 17  1  0
  7  8  1  0
  8  9  1  0
  8 15  2  0
  9 10  1  0
 10 11  1  0
 10 12  1  0
 13 10  1  0
 13 14  1  0
 13 25  1  1
 14 15  1  0
 14 22  1  6
 15 16  1  0
 16 17  2  0
 16 21  1  0
 17 18  1  0
 18 19  2  0
 18 20  1  0
 22 23  2  0
 23 24  1  0
 23 26  1  0
 24 25  1  0
 26 27  1  0
 27 28  1  0
 28 29  2  0
 28 30  1  0
M  END
>  <Compound_ID>  (57) 
NPC472799

>  <Formula>  (57) 
C24H32O6

>  <Common_Name>  (57) 
n.a.

>  <IUPAC_Name>  (57) 
nan

>  <CHEMBL_ID>  (57) 
CHEMBL3586110

>  <PubChem_CID>  (57) 
nan

>  <Standard_InChi>  (57) 
InChI=1S/C24H32O6/c1-5-6-7-8-16-12-19-21(22(26)20(16)23(27)28)17-11-15(13-29-14(2)25)9-10-18(17)24(3,4)30-19/h11-12,17-18,26H,5-10,13H2,1-4H3,(H,27,28)/t17-,18-/m1/s1

>  <Standard_InChiKey>  (57) 
VVGKJYWKBQPUEW-QZTJIDSGSA-N

>  <Canonical_SMILES>  (57) 
CCCCCc1cc2OC(C)(C)[C@H]3[C@H](c2c(c1C(=O)O)O)C=C(CC3)COC(=O)C

>  <CB1_pKi>  (57) 
7.321

>  <CB1_confidence>  (57) 
0.016

>  <CB2_pKi>  (57) 
6.057

>  <CB2_confidence>  (57) 
0.016

$$$$

     RDKit          2D

 26 28  0  0  0  0  0  0  0  0999 V2000
   -5.7158   -1.6500    0.0000 C   0  0  0  0  0  0  0  0  0  0  0  0
   -5.0013   -1.2375    0.0000 C   0  0  0  0  0  0  0  0  0  0  0  0
   -4.2868   -1.6500    0.0000 C   0  0  0  0  0  0  0  0  0  0  0  0
   -3.5724   -1.2375    0.0000 C   0  0  0  0  0  0  0  0  0  0  0  0
   -2.8579   -1.6500    0.0000 C   0  0  0  0  0  0  0  0  0  0  0  0
   -2.1434   -1.2375    0.0000 C   0  0  0  0  0  0  0  0  0  0  0  0
   -1.4289   -1.6500    0.0000 C   0  0  0  0  0  0  0  0  0  0  0  0
   -0.7145   -1.2375    0.0000 C   0  0  0  0  0  0  0  0  0  0  0  0
    0.0000   -1.6500    0.0000 O   0  0  0  0  0  0  0  0  0  0  0  0
    0.7145   -1.2375    0.0000 C   0  0  0  0  0  0  0  0  0  0  0  0
    0.9966   -2.0127    0.0000 C   0  0  0  0  0  0  0  0  0  0  0  0
    1.5269   -1.0942    0.0000 C   0  0  0  0  0  0  0  0  0  0  0  0
    0.7145   -0.4125    0.0000 C   0  0  0  0  0  0  0  0  0  0  0  0
   -0.0000    0.0000    0.0000 C   0  0  0  0  0  0  0  0  0  0  0  0
   -0.7145   -0.4125    0.0000 C   0  0  0  0  0  0  0  0  0  0  0  0
   -1.4289    0.0000    0.0000 C   0  0  0  0  0  0  0  0  0  0  0  0
   -2.1434   -0.4125    0.0000 C   0  0  0  0  0  0  0  0  0  0  0  0
   -2.8579    0.0000    0.0000 C   0  0  0  0  0  0  0  0  0  0  0  0
   -3.5724   -0.4125    0.0000 O   0  0  0  0  0  0  0  0  0  0  0  0
   -2.8579    0.8250    0.0000 O   0  0  0  0  0  0  0  0  0  0  0  0
   -1.4289    0.8250    0.0000 O   0  0  0  0  0  0  0  0  0  0  0  0
   -0.0000    0.8250    0.0000 C   0  0  0  0  0  0  0  0  0  0  0  0
    0.7145    1.2375    0.0000 C   0  0  0  0  0  0  0  0  0  0  0  0
    1.4289    0.8250    0.0000 C   0  0  0  0  0  0  0  0  0  0  0  0
    1.4289    0.0000    0.0000 C   0  0  0  0  0  0  0  0  0  0  0  0
    0.7145    2.0625    0.0000 C   0  0  0  0  0  0  0  0  0  0  0  0
  1  2  1  0
  2  3  1  0
  3  4  1  0
  4  5  1  0
  5  6  1  0
  6  7  2  0
  6 17  1  0
  7  8  1  0
  8  9  1  0
  8 15  2  0
  9 10  1  0
 10 11  1  0
 10 12  1  0
 10 13  1  0
 13 14  2  0
 13 25  1  0
 14 15  1  0
 14 22  1  0
 15 16  1  0
 16 17  2  0
 16 21  1  0
 17 18  1  0
 18 19  2  0
 18 20  1  0
 22 23  2  0
 23 24  1  0
 23 26  1  0
 24 25  2  0
M  END
>  <Compound_ID>  (58) 
NPC66383

>  <Formula>  (58) 
C22H26O4

>  <Common_Name>  (58) 
n.a.

>  <IUPAC_Name>  (58) 
1-hydroxy-6,6,9-trimethyl-3-pentylbenzo[c]chromene-2-carboxylic acid

>  <CHEMBL_ID>  (58) 
nan

>  <PubChem_CID>  (58) 
3081990

>  <Standard_InChi>  (58) 
InChI=1S/C22H26O4/c1-5-6-7-8-14-12-17-19(20(23)18(14)21(24)25)15-11-13(2)9-10-16(15)22(3,4)26-17/h9-12,23H,5-8H2,1-4H3,(H,24,25)

>  <Standard_InChiKey>  (58) 
KXKOBIRSQLNUPS-UHFFFAOYSA-N

>  <Canonical_SMILES>  (58) 
CCCCCc1cc2OC(C)(C)c3c(c2c(c1C(=O)O)O)cc(cc3)C

>  <CB1_pKi>  (58) 
6.325

>  <CB1_confidence>  (58) 
0.010

>  <CB2_pKi>  (58) 
7.492

>  <CB2_confidence>  (58) 
0.016

$$$$

     RDKit          2D

 36 40  0  0  1  0  0  0  0  0999 V2000
   -3.6987    7.4250    0.0000 C   0  0  0  0  0  0  0  0  0  0  0  0
   -4.4132    7.0125    0.0000 C   0  0  0  0  0  0  0  0  0  0  0  0
   -4.4132    6.1875    0.0000 C   0  0  0  0  0  0  0  0  0  0  0  0
   -5.1277    5.7750    0.0000 C   0  0  0  0  0  0  0  0  0  0  0  0
   -5.1277    4.9500    0.0000 C   0  0  0  0  0  0  0  0  0  0  0  0
   -5.8422    4.5375    0.0000 C   0  0  0  0  0  0  0  0  0  0  0  0
   -6.5566    4.9500    0.0000 C   0  0  0  0  0  0  0  0  0  0  0  0
   -7.2711    4.5375    0.0000 C   0  0  0  0  0  0  0  0  0  0  0  0
   -7.9856    4.9500    0.0000 O   0  0  0  0  0  0  0  0  0  0  0  0
   -8.7000    4.5375    0.0000 C   0  0  0  0  0  0  0  0  0  0  0  0
   -8.9822    5.3127    0.0000 C   0  0  0  0  0  0  0  0  0  0  0  0
   -9.5125    4.3942    0.0000 C   0  0  0  0  0  0  0  0  0  0  0  0
   -8.7000    3.7125    0.0000 C   0  0  0  0  0  0  0  0  0  0  0  0
   -7.9856    3.3000    0.0000 C   0  0  0  0  0  0  0  0  0  0  0  0
   -7.2711    3.7125    0.0000 C   0  0  0  0  0  0  0  0  0  0  0  0
   -6.5566    3.3000    0.0000 C   0  0  0  0  0  0  0  0  0  0  0  0
   -5.8422    3.7125    0.0000 C   0  0  0  0  0  0  0  0  0  0  0  0
   -5.1277    3.3000    0.0000 C   0  0  0  0  0  0  0  0  0  0  0  0
   -4.4132    3.7125    0.0000 O   0  0  0  0  0  0  0  0  0  0  0  0
   -5.1277    2.4750    0.0000 O   0  0  0  0  0  0  0  0  0  0  0  0
   -4.3307    2.1450    0.0000 C   0  0  0  0  0  0  0  0  0  0  0  0
   -4.3307    1.1550    0.0000 C   0  0  0  0  0  0  0  0  0  0  0  0
   -3.6987    0.8250    0.0000 C   0  0  0  0  0  0  0  0  0  0  0  0
   -3.9050    1.6500    0.0000 C   0  0  0  0  0  0  0  0  0  0  0  0
   -3.6987    2.4750    0.0000 C   0  0  0  0  0  0  0  0  0  0  0  0
   -3.6987    3.3000    0.0000 C   0  0  0  0  0  0  0  0  0  0  0  0
   -2.9843    2.0625    0.0000 C   0  0  0  0  0  0  0  0  0  0  0  0
   -2.9843    1.2375    0.0000 C   0  0  0  0  0  0  0  0  0  0  0  0
   -4.6571    1.3108    0.0000 C   0  0  0  0  0  0  0  0  0  0  0  0
   -4.6571    1.9892    0.0000 C   0  0  0  0  0  0  0  0  0  0  0  0
   -6.5566    2.4750    0.0000 O   0  0  0  0  0  0  0  0  0  0  0  0
   -7.9856    2.4750    0.0000 C   0  0  0  0  0  0  0  0  0  0  0  0
   -8.7000    2.0625    0.0000 C   0  0  0  0  0  0  0  0  0  0  0  0
   -9.4145    2.4750    0.0000 C   0  0  0  0  0  0  0  0  0  0  0  0
   -9.4145    3.3000    0.0000 C   0  0  0  0  0  0  0  0  0  0  0  0
   -8.7000    1.2375    0.0000 C   0  0  0  0  0  0  0  0  0  0  0  0
  1  2  1  0
  2  3  1  0
  3  4  1  0
  4  5  1  0
  5  6  1  0
  6  7  2  0
  6 17  1  0
  7  8  1  0
  8  9  1  0
  8 15  2  0
  9 10  1  0
 10 11  1  0
 10 12  1  0
 13 10  1  0
 13 14  1  0
 13 35  1  1
 14 15  1  0
 14 32  1  6
 15 16  1  0
 16 17  2  0
 16 31  1  0
 17 18  1  0
 18 19  2  0
 18 20  1  0
 21 20  1  6
 21 22  1  0
 21 25  1  0
 23 22  1  6
 23 24  1  0
 23 28  1  0
 24 29  1  0
 24 30  1  0
 25 24  1  0
 25 26  1  1
 25 27  1  0
 27 28  1  0
 32 33  2  0
 33 34  1  0
 33 36  1  0
 34 35  1  0
M  END
>  <Compound_ID>  (59) 
NPC76828

>  <Formula>  (59) 
C32H46O4

>  <Common_Name>  (59) 
n.a.

>  <IUPAC_Name>  (59) 
[(1R,3S,4R)-4,7,7-trimethyl-3-bicyclo[2.2.1]heptanyl] (6aR,10aR)-1-hydroxy-6,6,9-trimethyl-3-pentyl-6a,7,8,10a-tetrahydrobenzo[c]chromene-2-carboxylate

>  <CHEMBL_ID>  (59) 
nan

>  <PubChem_CID>  (59) 
24862528

>  <Standard_InChi>  (59) 
InChI=1S/C32H46O4/c1-8-9-10-11-20-17-24-27(22-16-19(2)12-13-23(22)31(5,6)36-24)28(33)26(20)29(34)35-25-18-21-14-15-32(25,7)30(21,3)4/h16-17,21-23,25,33H,8-15,18H2,1-7H3/t21-,22-,23-,25+,32+/m1/s1

>  <Standard_InChiKey>  (59) 
YEGSYHNTNPSTNB-MDPPOICFSA-N

>  <Canonical_SMILES>  (59) 
CCCCCc1cc2OC(C)(C)[C@H]3[C@H](c2c(c1C(=O)O[C@H]1C[C@@H]2C([C@@]1(C)CC2)(C)C)O)C=C(CC3)C

>  <CB1_pKi>  (59) 
7.272

>  <CB1_confidence>  (59) 
0.016

>  <CB2_pKi>  (59) 
7.613

>  <CB2_confidence>  (59) 
0.017

$$$$

     RDKit          2D

 30 29  0  0  0  0  0  0  0  0999 V2000
   14.6586    9.2881    0.0000 C   0  0  0  0  0  0  0  0  0  0  0  0
   15.3730    9.7006    0.0000 C   0  0  0  0  0  0  0  0  0  0  0  0
   16.0875    9.2881    0.0000 C   0  0  0  0  0  0  0  0  0  0  0  0
   16.8020    9.7006    0.0000 C   0  0  0  0  0  0  0  0  0  0  0  0
   17.5164    9.2881    0.0000 C   0  0  0  0  0  0  0  0  0  0  0  0
   18.2309    9.7006    0.0000 C   0  0  0  0  0  0  0  0  0  0  0  0
   18.9454    9.2881    0.0000 C   0  0  0  0  0  0  0  0  0  0  0  0
   19.6599    9.7006    0.0000 C   0  0  0  0  0  0  0  0  0  0  0  0
   20.3743    9.2881    0.0000 C   0  0  0  0  0  0  0  0  0  0  0  0
   21.0888    9.7006    0.0000 C   0  0  0  0  0  0  0  0  0  0  0  0
   21.8033    9.2881    0.0000 C   0  0  0  0  0  0  0  0  0  0  0  0
   22.5177    9.7006    0.0000 C   0  0  0  0  0  0  0  0  0  0  0  0
   23.2322    9.2881    0.0000 C   0  0  0  0  0  0  0  0  0  0  0  0
   23.9467    9.7006    0.0000 C   0  0  0  0  0  0  0  0  0  0  0  0
   24.6612    9.2881    0.0000 C   0  0  0  0  0  0  0  0  0  0  0  0
   25.3756    9.7006    0.0000 C   0  0  0  0  0  0  0  0  0  0  0  0
   26.0901    9.2881    0.0000 C   0  0  0  0  0  0  0  0  0  0  0  0
   26.8046    9.7006    0.0000 C   0  0  0  0  0  0  0  0  0  0  0  0
   27.5190    9.2881    0.0000 C   0  0  0  0  0  0  0  0  0  0  0  0
   28.2335    9.7006    0.0000 C   0  0  0  0  0  0  0  0  0  0  0  0
   28.9480    9.2881    0.0000 C   0  0  0  0  0  0  0  0  0  0  0  0
   29.6624    9.7006    0.0000 C   0  0  0  0  0  0  0  0  0  0  0  0
   30.3769    9.2881    0.0000 C   0  0  0  0  0  0  0  0  0  0  0  0
   31.0914    9.7006    0.0000 C   0  0  0  0  0  0  0  0  0  0  0  0
   31.8059    9.2881    0.0000 C   0  0  0  0  0  0  0  0  0  0  0  0
   32.5203    9.7006    0.0000 C   0  0  0  0  0  0  0  0  0  0  0  0
   33.2348    9.2881    0.0000 C   0  0  0  0  0  0  0  0  0  0  0  0
   33.9493    9.7006    0.0000 C   0  0  0  0  0  0  0  0  0  0  0  0
   34.6637    9.2881    0.0000 C   0  0  0  0  0  0  0  0  0  0  0  0
   35.3782    9.7006    0.0000 C   0  0  0  0  0  0  0  0  0  0  0  0
  1  2  1  0
  2  3  1  0
  3  4  1  0
  4  5  1  0
  5  6  1  0
  6  7  1  0
  7  8  1  0
  8  9  1  0
  9 10  1  0
 10 11  1  0
 11 12  1  0
 12 13  1  0
 13 14  1  0
 14 15  1  0
 15 16  1  0
 16 17  1  0
 17 18  1  0
 18 19  1  0
 19 20  1  0
 20 21  1  0
 21 22  1  0
 22 23  1  0
 23 24  1  0
 24 25  1  0
 25 26  1  0
 26 27  1  0
 27 28  1  0
 28 29  1  0
 29 30  1  0
M  END
>  <Compound_ID>  (60) 
NPC77249

>  <Formula>  (60) 
C30H62

>  <Common_Name>  (60) 
Triacontane

>  <IUPAC_Name>  (60) 
triacontane

>  <CHEMBL_ID>  (60) 
CHEMBL1482375

>  <PubChem_CID>  (60) 
12535

>  <Standard_InChi>  (60) 
InChI=1S/C30H62/c1-3-5-7-9-11-13-15-17-19-21-23-25-27-29-30-28-26-24-22-20-18-16-14-12-10-8-6-4-2/h3-30H2,1-2H3

>  <Standard_InChiKey>  (60) 
JXTPJDDICSTXJX-UHFFFAOYSA-N

>  <Canonical_SMILES>  (60) 
CCCCCCCCCCCCCCCCCCCCCCCCCCCCCC

>  <CB1_pKi>  (60) 
5.918

>  <CB1_confidence>  (60) 
0.014

>  <CB2_pKi>  (60) 
5.582

>  <CB2_confidence>  (60) 
0.015

$$$$

     RDKit          2D

 23 25  0  0  1  0  0  0  0  0999 V2000
   -5.0013   -2.8875    0.0000 C   0  0  0  0  0  0  0  0  0  0  0  0
   -4.2868   -3.3000    0.0000 C   0  0  0  0  0  0  0  0  0  0  0  0
   -3.5724   -2.8875    0.0000 C   0  0  0  0  0  0  0  0  0  0  0  0
   -2.8579   -3.3000    0.0000 C   0  0  0  0  0  0  0  0  0  0  0  0
   -2.1434   -2.8875    0.0000 C   0  0  0  0  0  0  0  0  0  0  0  0
   -1.4289   -3.3000    0.0000 C   0  0  0  0  0  0  0  0  0  0  0  0
   -0.7145   -2.8875    0.0000 C   0  0  0  0  0  0  0  0  0  0  0  0
    0.0000   -3.3000    0.0000 C   0  0  0  0  0  0  0  0  0  0  0  0
    0.7145   -2.8875    0.0000 O   0  0  0  0  0  0  0  0  0  0  0  0
    0.0000   -4.1250    0.0000 C   0  0  0  0  0  0  0  0  0  0  0  0
   -0.7145   -4.5375    0.0000 C   0  0  0  0  0  0  0  0  0  0  0  0
   -1.4289   -4.1250    0.0000 C   0  0  0  0  0  0  0  0  0  0  0  0
   -0.7145   -5.3625    0.0000 O   0  0  0  0  0  0  0  0  0  0  0  0
    0.0000   -5.7750    0.0000 C   0  0  0  0  0  0  0  0  0  0  0  0
    0.7145   -5.3625    0.0000 C   0  0  0  0  0  0  0  0  0  0  0  0
    0.7145   -4.5375    0.0000 C   0  0  0  0  0  0  0  0  0  0  0  0
    1.4289   -4.1250    0.0000 C   0  0  0  0  0  0  0  0  0  0  0  0
    2.1434   -4.5375    0.0000 C   0  0  0  0  0  0  0  0  0  0  0  0
    2.8579   -4.1250    0.0000 C   0  0  0  0  0  0  0  0  0  0  0  0
    2.1434   -5.3625    0.0000 C   0  0  0  0  0  0  0  0  0  0  0  0
    1.4289   -5.7750    0.0000 C   0  0  0  0  0  0  0  0  0  0  0  0
   -0.3873   -6.5034    0.0000 C   0  0  0  0  0  0  0  0  0  0  0  0
    0.3873   -6.5034    0.0000 C   0  0  0  0  0  0  0  0  0  0  0  0
  1  2  1  0
  2  3  1  0
  3  4  1  0
  4  5  1  0
  5  6  1  0
  6  7  2  0
  6 12  1  0
  7  8  1  0
  8  9  1  0
  8 10  2  0
 10 11  1  0
 11 12  2  0
 11 13  1  0
 13 14  1  0
 14 22  1  0
 14 23  1  0
 15 14  1  0
 15 16  1  0
 15 21  1  1
 16 10  1  0
 16 17  1  6
 18 17  1  0
 18 19  1  6
 18 20  1  0
 20 21  2  0
M  END
>  <Compound_ID>  (61) 
NPC8973

>  <Formula>  (61) 
C21H30O2

>  <Common_Name>  (61) 
n.a.

>  <IUPAC_Name>  (61) 
(6aR,9S,10aR)-6,6,9-trimethyl-3-pentyl-6a,9,10,10a-tetrahydrobenzo[c]chromen-1-ol

>  <CHEMBL_ID>  (61) 
nan

>  <PubChem_CID>  (61) 
10313569

>  <Standard_InChi>  (61) 
InChI=1S/C21H30O2/c1-5-6-7-8-15-12-18(22)20-16-11-14(2)9-10-17(16)21(3,4)23-19(20)13-15/h9-10,12-14,16-17,22H,5-8,11H2,1-4H3/t14-,16-,17-/m1/s1

>  <Standard_InChiKey>  (61) 
WWYMYGIVLCKTBL-DJIMGWMZSA-N

>  <Canonical_SMILES>  (61) 
CCCCCc1cc(O)c2c(c1)OC([C@H]1[C@H]2C[C@H](C)C=C1)(C)C

>  <CB1_pKi>  (61) 
7.034

>  <CB1_confidence>  (61) 
0.016

>  <CB2_pKi>  (61) 
7.040

>  <CB2_confidence>  (61) 
0.021

$$$$

     RDKit          2D

 25 24  0  0  0  0  0  0  0  0999 V2000
   12.8980    8.2717    0.0000 C   0  0  0  0  0  0  0  0  0  0  0  0
   13.6125    7.8592    0.0000 C   0  0  0  0  0  0  0  0  0  0  0  0
   14.3270    8.2717    0.0000 C   0  0  0  0  0  0  0  0  0  0  0  0
   15.0414    7.8592    0.0000 C   0  0  0  0  0  0  0  0  0  0  0  0
   15.7559    8.2717    0.0000 C   0  0  0  0  0  0  0  0  0  0  0  0
   16.4704    7.8592    0.0000 C   0  0  0  0  0  0  0  0  0  0  0  0
   17.1849    8.2717    0.0000 C   0  0  0  0  0  0  0  0  0  0  0  0
   17.8993    7.8592    0.0000 C   0  0  0  0  0  0  0  0  0  0  0  0
   18.6138    8.2717    0.0000 C   0  0  0  0  0  0  0  0  0  0  0  0
   19.3283    7.8592    0.0000 C   0  0  0  0  0  0  0  0  0  0  0  0
   20.0427    8.2717    0.0000 C   0  0  0  0  0  0  0  0  0  0  0  0
   20.7572    7.8592    0.0000 C   0  0  0  0  0  0  0  0  0  0  0  0
   21.4717    8.2717    0.0000 C   0  0  0  0  0  0  0  0  0  0  0  0
   22.1862    7.8592    0.0000 C   0  0  0  0  0  0  0  0  0  0  0  0
   22.9006    8.2717    0.0000 C   0  0  0  0  0  0  0  0  0  0  0  0
   23.6151    7.8592    0.0000 C   0  0  0  0  0  0  0  0  0  0  0  0
   24.3296    8.2717    0.0000 C   0  0  0  0  0  0  0  0  0  0  0  0
   25.0440    7.8592    0.0000 C   0  0  0  0  0  0  0  0  0  0  0  0
   25.7585    8.2717    0.0000 C   0  0  0  0  0  0  0  0  0  0  0  0
   26.4730    7.8592    0.0000 C   0  0  0  0  0  0  0  0  0  0  0  0
   27.1874    8.2717    0.0000 C   0  0  0  0  0  0  0  0  0  0  0  0
   27.9019    7.8592    0.0000 C   0  0  0  0  0  0  0  0  0  0  0  0
   28.6164    8.2717    0.0000 C   0  0  0  0  0  0  0  0  0  0  0  0
   29.3309    7.8592    0.0000 C   0  0  0  0  0  0  0  0  0  0  0  0
   30.0453    8.2717    0.0000 C   0  0  0  0  0  0  0  0  0  0  0  0
  1  2  1  0
  2  3  1  0
  3  4  1  0
  4  5  1  0
  5  6  1  0
  6  7  1  0
  7  8  1  0
  8  9  1  0
  9 10  1  0
 10 11  1  0
 11 12  1  0
 12 13  1  0
 13 14  1  0
 14 15  1  0
 15 16  1  0
 16 17  1  0
 17 18  1  0
 18 19  1  0
 19 20  1  0
 20 21  1  0
 21 22  1  0
 22 23  1  0
 23 24  1  0
 24 25  1  0
M  END
>  <Compound_ID>  (62) 
NPC90232

>  <Formula>  (62) 
C25H52

>  <Common_Name>  (62) 
n.a.

>  <IUPAC_Name>  (62) 
pentacosane

>  <CHEMBL_ID>  (62) 
nan

>  <PubChem_CID>  (62) 
12406

>  <Standard_InChi>  (62) 
InChI=1S/C25H52/c1-3-5-7-9-11-13-15-17-19-21-23-25-24-22-20-18-16-14-12-10-8-6-4-2/h3-25H2,1-2H3

>  <Standard_InChiKey>  (62) 
YKNWIILGEFFOPE-UHFFFAOYSA-N

>  <Canonical_SMILES>  (62) 
CCCCCCCCCCCCCCCCCCCCCCCCC

>  <CB1_pKi>  (62) 
6.096

>  <CB1_confidence>  (62) 
0.010

>  <CB2_pKi>  (62) 
5.304

>  <CB2_confidence>  (62) 
0.015

$$$$

     RDKit          2D

 24 23  0  0  0  0  0  0  0  0999 V2000
   10.9461    7.1447    0.0000 C   0  0  0  0  0  0  0  0  0  0  0  0
   11.6605    7.5572    0.0000 C   0  0  0  0  0  0  0  0  0  0  0  0
   12.3750    7.1447    0.0000 C   0  0  0  0  0  0  0  0  0  0  0  0
   13.0895    7.5572    0.0000 C   0  0  0  0  0  0  0  0  0  0  0  0
   13.8039    7.1447    0.0000 C   0  0  0  0  0  0  0  0  0  0  0  0
   14.5184    7.5572    0.0000 C   0  0  0  0  0  0  0  0  0  0  0  0
   15.2329    7.1447    0.0000 C   0  0  0  0  0  0  0  0  0  0  0  0
   15.9474    7.5572    0.0000 C   0  0  0  0  0  0  0  0  0  0  0  0
   16.6618    7.1447    0.0000 C   0  0  0  0  0  0  0  0  0  0  0  0
   17.3763    7.5572    0.0000 C   0  0  0  0  0  0  0  0  0  0  0  0
   18.0908    7.1447    0.0000 C   0  0  0  0  0  0  0  0  0  0  0  0
   18.8052    7.5572    0.0000 C   0  0  0  0  0  0  0  0  0  0  0  0
   19.5197    7.1447    0.0000 C   0  0  0  0  0  0  0  0  0  0  0  0
   20.2342    7.5572    0.0000 C   0  0  0  0  0  0  0  0  0  0  0  0
   20.9487    7.1447    0.0000 C   0  0  0  0  0  0  0  0  0  0  0  0
   21.6631    7.5572    0.0000 C   0  0  0  0  0  0  0  0  0  0  0  0
   22.3776    7.1447    0.0000 C   0  0  0  0  0  0  0  0  0  0  0  0
   23.0921    7.5572    0.0000 C   0  0  0  0  0  0  0  0  0  0  0  0
   23.8065    7.1447    0.0000 C   0  0  0  0  0  0  0  0  0  0  0  0
   24.5210    7.5572    0.0000 C   0  0  0  0  0  0  0  0  0  0  0  0
   25.2355    7.1447    0.0000 C   0  0  0  0  0  0  0  0  0  0  0  0
   25.9499    7.5572    0.0000 C   0  0  0  0  0  0  0  0  0  0  0  0
   26.6644    7.1447    0.0000 C   0  0  0  0  0  0  0  0  0  0  0  0
   27.3789    7.5572    0.0000 C   0  0  0  0  0  0  0  0  0  0  0  0
  1  2  1  0
  2  3  1  0
  3  4  1  0
  4  5  1  0
  5  6  1  0
  6  7  1  0
  7  8  1  0
  8  9  1  0
  9 10  1  0
 10 11  1  0
 11 12  1  0
 12 13  1  0
 13 14  1  0
 14 15  1  0
 15 16  1  0
 16 17  1  0
 17 18  1  0
 18 19  1  0
 19 20  1  0
 20 21  1  0
 21 22  1  0
 22 23  1  0
 23 24  1  0
M  END
>  <Compound_ID>  (63) 
NPC90566

>  <Formula>  (63) 
C24H50

>  <Common_Name>  (63) 
n.a.

>  <IUPAC_Name>  (63) 
tetracosane

>  <CHEMBL_ID>  (63) 
nan

>  <PubChem_CID>  (63) 
12592

>  <Standard_InChi>  (63) 
InChI=1S/C24H50/c1-3-5-7-9-11-13-15-17-19-21-23-24-22-20-18-16-14-12-10-8-6-4-2/h3-24H2,1-2H3

>  <Standard_InChiKey>  (63) 
POOSGDOYLQNASK-UHFFFAOYSA-N

>  <Canonical_SMILES>  (63) 
CCCCCCCCCCCCCCCCCCCCCCCC

>  <CB1_pKi>  (63) 
6.085

>  <CB1_confidence>  (63) 
0.010

>  <CB2_pKi>  (63) 
5.306

>  <CB2_confidence>  (63) 
0.016

$$$$

     RDKit          2D

 23 25  0  0  1  0  0  0  0  0999 V2000
   -5.0013   -2.8875    0.0000 C   0  0  0  0  0  0  0  0  0  0  0  0
   -4.2868   -3.3000    0.0000 C   0  0  0  0  0  0  0  0  0  0  0  0
   -3.5724   -2.8875    0.0000 C   0  0  0  0  0  0  0  0  0  0  0  0
   -2.8579   -3.3000    0.0000 C   0  0  0  0  0  0  0  0  0  0  0  0
   -2.1434   -2.8875    0.0000 C   0  0  0  0  0  0  0  0  0  0  0  0
   -1.4289   -3.3000    0.0000 C   0  0  0  0  0  0  0  0  0  0  0  0
   -0.7145   -2.8875    0.0000 C   0  0  0  0  0  0  0  0  0  0  0  0
    0.0000   -3.3000    0.0000 C   0  0  0  0  0  0  0  0  0  0  0  0
    0.7145   -2.8875    0.0000 O   0  0  0  0  0  0  0  0  0  0  0  0
    0.0000   -4.1250    0.0000 C   0  0  0  0  0  0  0  0  0  0  0  0
   -0.7145   -4.5375    0.0000 C   0  0  0  0  0  0  0  0  0  0  0  0
   -1.4289   -4.1250    0.0000 C   0  0  0  0  0  0  0  0  0  0  0  0
   -0.7145   -5.3625    0.0000 O   0  0  0  0  0  0  0  0  0  0  0  0
    0.0000   -5.7750    0.0000 C   0  0  0  0  0  0  0  0  0  0  0  0
    0.7145   -5.3625    0.0000 C   0  0  0  0  0  0  0  0  0  0  0  0
    0.7145   -4.5375    0.0000 C   0  0  0  0  0  0  0  0  0  0  0  0
    1.4289   -4.1250    0.0000 C   0  0  0  0  0  0  0  0  0  0  0  0
    2.1434   -4.5375    0.0000 C   0  0  0  0  0  0  0  0  0  0  0  0
    2.8579   -4.1250    0.0000 C   0  0  0  0  0  0  0  0  0  0  0  0
    2.1434   -5.3625    0.0000 C   0  0  0  0  0  0  0  0  0  0  0  0
    1.4289   -5.7750    0.0000 C   0  0  0  0  0  0  0  0  0  0  0  0
   -0.3873   -6.5034    0.0000 C   0  0  0  0  0  0  0  0  0  0  0  0
    0.3873   -6.5034    0.0000 C   0  0  0  0  0  0  0  0  0  0  0  0
  1  2  1  0
  2  3  1  0
  3  4  1  0
  4  5  1  0
  5  6  1  0
  6  7  2  0
  6 12  1  0
  7  8  1  0
  8  9  1  0
  8 10  2  0
 10 11  1  0
 11 12  2  0
 11 13  1  0
 13 14  1  0
 14 22  1  0
 14 23  1  0
 15 14  1  0
 15 16  1  0
 15 21  1  1
 16 10  1  0
 16 17  1  6
 17 18  2  0
 18 19  1  0
 18 20  1  0
 20 21  1  0
M  END
>  <Compound_ID>  (64) 
NPC96940

>  <Formula>  (64) 
C21H30O2

>  <Common_Name>  (64) 
Dronabinol

>  <IUPAC_Name>  (64) 
(6aR,10aR)-6,6,9-trimethyl-3-pentyl-6a,7,8,10a-tetrahydrobenzo[c]chromen-1-ol

>  <CHEMBL_ID>  (64) 
CHEMBL465

>  <PubChem_CID>  (64) 
16078

>  <Standard_InChi>  (64) 
InChI=1S/C21H30O2/c1-5-6-7-8-15-12-18(22)20-16-11-14(2)9-10-17(16)21(3,4)23-19(20)13-15/h11-13,16-17,22H,5-10H2,1-4H3/t16-,17-/m1/s1

>  <Standard_InChiKey>  (64) 
CYQFCXCEBYINGO-IAGOWNOFSA-N

>  <Canonical_SMILES>  (64) 
CCCCCc1cc(O)c2c(c1)OC([C@H]1[C@H]2C=C(C)CC1)(C)C

>  <CB1_pKi>  (64) 
7.703

>  <CB1_confidence>  (64) 
0.013

>  <CB2_pKi>  (64) 
7.488

>  <CB2_confidence>  (64) 
0.016

$$$$

     RDKit          2D

 28 28  0  0  0  0  0  0  0  0999 V2000
    0.0000   -2.4750    0.0000 C   0  0  0  0  0  0  0  0  0  0  0  0
    0.7145   -2.8875    0.0000 C   0  0  0  0  0  0  0  0  0  0  0  0
    1.4289   -2.4750    0.0000 C   0  0  0  0  0  0  0  0  0  0  0  0
    2.1434   -2.8875    0.0000 C   0  0  0  0  0  0  0  0  0  0  0  0
    2.8579   -2.4750    0.0000 C   0  0  0  0  0  0  0  0  0  0  0  0
    3.5724   -2.8875    0.0000 C   0  0  0  0  0  0  0  0  0  0  0  0
    4.2868   -2.4750    0.0000 C   0  0  0  0  0  0  0  0  0  0  0  0
    5.0013   -2.8875    0.0000 C   0  0  0  0  0  0  0  0  0  0  0  0
    5.7158   -2.4750    0.0000 O   0  0  0  0  0  0  0  0  0  0  0  0
    5.0013   -3.7125    0.0000 C   0  0  0  0  0  0  0  0  0  0  0  0
    4.2868   -4.1250    0.0000 C   0  0  0  0  0  0  0  0  0  0  0  0
    3.5724   -3.7125    0.0000 C   0  0  0  0  0  0  0  0  0  0  0  0
    4.2868   -4.9500    0.0000 O   0  0  0  0  0  0  0  0  0  0  0  0
    5.7158   -4.1250    0.0000 C   0  0  0  0  0  0  0  0  0  0  0  0
    6.4302   -3.7125    0.0000 C   0  0  0  0  0  0  0  0  0  0  0  0
    7.1447   -4.1250    0.0000 C   0  0  0  0  0  0  0  0  0  0  0  0
    7.8592   -3.7125    0.0000 C   0  0  0  0  0  0  0  0  0  0  0  0
    8.5737   -4.1250    0.0000 C   0  0  0  0  0  0  0  0  0  0  0  0
    9.2881   -3.7125    0.0000 C   0  0  0  0  0  0  0  0  0  0  0  0
   10.0026   -4.1250    0.0000 C   0  0  0  0  0  0  0  0  0  0  0  0
   10.7171   -3.7125    0.0000 C   0  0  0  0  0  0  0  0  0  0  0  0
   11.4315   -4.1250    0.0000 C   0  0  0  0  0  0  0  0  0  0  0  0
   12.1460   -3.7125    0.0000 C   0  0  0  0  0  0  0  0  0  0  0  0
   12.8605   -4.1250    0.0000 C   0  0  0  0  0  0  0  0  0  0  0  0
   13.5749   -3.7125    0.0000 C   0  0  0  0  0  0  0  0  0  0  0  0
   12.8605   -4.9500    0.0000 C   0  0  0  0  0  0  0  0  0  0  0  0
   10.0026   -4.9500    0.0000 C   0  0  0  0  0  0  0  0  0  0  0  0
    7.1447   -4.9500    0.0000 C   0  0  0  0  0  0  0  0  0  0  0  0
  1  2  1  0
  2  3  1  0
  3  4  1  0
  4  5  1  0
  5  6  1  0
  6  7  2  0
  6 12  1  0
  7  8  1  0
  8  9  1  0
  8 10  2  0
 10 11  1  0
 10 14  1  0
 11 12  2  0
 11 13  1  0
 14 15  1  0
 15 16  2  0
 16 17  1  0
 16 28  1  0
 17 18  1  0
 18 19  1  0
 19 20  2  0
 20 21  1  0
 20 27  1  0
 21 22  1  0
 22 23  1  0
 23 24  2  0
 24 25  1  0
 24 26  1  0
M  END
>  <Compound_ID>  (65) 
NPC99836

>  <Formula>  (65) 
C26H40O2

>  <Common_Name>  (65) 
Sesquicannabigerol

>  <IUPAC_Name>  (65) 
5-pentyl-2-[(2E,6E)-3,7,11-trimethyldodeca-2,6,10-trienyl]benzene-1,3-diol

>  <CHEMBL_ID>  (65) 
CHEMBL1823117

>  <PubChem_CID>  (65) 
54669855

>  <Standard_InChi>  (65) 
InChI=1S/C26H40O2/c1-6-7-8-15-23-18-25(27)24(26(28)19-23)17-16-22(5)14-10-13-21(4)12-9-11-20(2)3/h11,13,16,18-19,27-28H,6-10,12,14-15,17H2,1-5H3/b21-13+,22-16+

>  <Standard_InChiKey>  (65) 
WYEFRBILENQYOH-CZHHEZJISA-N

>  <Canonical_SMILES>  (65) 
CCCCCc1cc(O)c(c(c1)O)C/C=C(/CC/C=C(/CCC=C(C)C)C)C

>  <CB1_pKi>  (65) 
6.490

>  <CB1_confidence>  (65) 
0.010

>  <CB2_pKi>  (65) 
6.067

>  <CB2_confidence>  (65) 
0.014

$$$$

     RDKit          2D

 20 19  0  0  0  0  0  0  0  0999 V2000
   -3.9552    6.7914    0.0000 C   0  0  0  0  0  0  0  0  0  0  0  0
   -3.2408    6.3789    0.0000 C   0  0  0  0  0  0  0  0  0  0  0  0
   -3.2408    5.5539    0.0000 C   0  0  0  0  0  0  0  0  0  0  0  0
   -2.5263    5.1414    0.0000 C   0  0  0  0  0  0  0  0  0  0  0  0
   -2.5263    4.3164    0.0000 C   0  0  0  0  0  0  0  0  0  0  0  0
   -1.8118    3.9039    0.0000 C   0  0  0  0  0  0  0  0  0  0  0  0
   -1.8118    3.0789    0.0000 C   0  0  0  0  0  0  0  0  0  0  0  0
   -1.0974    2.6664    0.0000 C   0  0  0  0  0  0  0  0  0  0  0  0
   -0.3829    3.0789    0.0000 C   0  0  0  0  0  0  0  0  0  0  0  0
    0.3316    2.6664    0.0000 C   0  0  0  0  0  0  0  0  0  0  0  0
    1.0461    3.0789    0.0000 C   0  0  0  0  0  0  0  0  0  0  0  0
    1.7605    2.6664    0.0000 C   0  0  0  0  0  0  0  0  0  0  0  0
    1.7605    1.8414    0.0000 C   0  0  0  0  0  0  0  0  0  0  0  0
    2.4750    1.4289    0.0000 C   0  0  0  0  0  0  0  0  0  0  0  0
    3.1895    1.8414    0.0000 C   0  0  0  0  0  0  0  0  0  0  0  0
    3.9039    1.4289    0.0000 C   0  0  0  0  0  0  0  0  0  0  0  0
    4.6184    1.8414    0.0000 C   0  0  0  0  0  0  0  0  0  0  0  0
    5.3329    1.4289    0.0000 C   0  0  0  0  0  0  0  0  0  0  0  0
    6.0474    1.8414    0.0000 O   0  0  0  0  0  0  0  0  0  0  0  0
    5.3329    0.6039    0.0000 O   0  0  0  0  0  0  0  0  0  0  0  0
  1  2  1  0
  2  3  1  0
  3  4  1  0
  4  5  1  0
  5  6  1  0
  6  7  2  3
  7  8  1  0
  8  9  1  0
  9 10  2  3
 10 11  1  0
 11 12  1  0
 12 13  2  3
 13 14  1  0
 14 15  1  0
 15 16  1  0
 16 17  1  0
 17 18  1  0
 18 19  2  0
 18 20  1  0
M  END
>  <Compound_ID>  (66) 
NPC249669

>  <Formula>  (66) 
C18H30O2

>  <Common_Name>  (66) 
n.a.

>  <IUPAC_Name>  (66) 
octadeca-6,9,12-trienoic acid

>  <CHEMBL_ID>  (66) 
nan

>  <PubChem_CID>  (66) 
3453

>  <Standard_InChi>  (66) 
InChI=1S/C18H30O2/c1-2-3-4-5-6-7-8-9-10-11-12-13-14-15-16-17-18(19)20/h6-7,9-10,12-13H,2-5,8,11,14-17H2,1H3,(H,19,20)

>  <Standard_InChiKey>  (66) 
VZCCETWTMQHEPK-UHFFFAOYSA-N

>  <Canonical_SMILES>  (66) 
CCCCCC=CCC=CCC=CCCCCC(=O)O

>  <CB1_pKi>  (66) 
5.855

>  <CB1_confidence>  (66) 
0.010

>  <CB2_pKi>  (66) 
5.481

>  <CB2_confidence>  (66) 
0.010

$$$$

     RDKit          2D

 18 17  0  0  0  0  0  0  0  0999 V2000
   -2.7177    2.5559    0.0000 C   0  0  0  0  0  0  0  0  0  0  0  0
   -2.0033    2.1434    0.0000 C   0  0  0  0  0  0  0  0  0  0  0  0
   -1.2888    2.5559    0.0000 C   0  0  0  0  0  0  0  0  0  0  0  0
   -0.5743    2.1434    0.0000 C   0  0  0  0  0  0  0  0  0  0  0  0
    0.1401    2.5559    0.0000 C   0  0  0  0  0  0  0  0  0  0  0  0
    0.8546    2.1434    0.0000 C   0  0  0  0  0  0  0  0  0  0  0  0
    1.5691    2.5559    0.0000 C   0  0  0  0  0  0  0  0  0  0  0  0
    2.2836    2.1434    0.0000 C   0  0  0  0  0  0  0  0  0  0  0  0
    2.9980    2.5559    0.0000 C   0  0  0  0  0  0  0  0  0  0  0  0
    3.7125    2.1434    0.0000 C   0  0  0  0  0  0  0  0  0  0  0  0
    4.4270    2.5559    0.0000 C   0  0  0  0  0  0  0  0  0  0  0  0
    5.1414    2.1434    0.0000 C   0  0  0  0  0  0  0  0  0  0  0  0
    5.8559    2.5559    0.0000 C   0  0  0  0  0  0  0  0  0  0  0  0
    6.5704    2.1434    0.0000 C   0  0  0  0  0  0  0  0  0  0  0  0
    7.2849    2.5559    0.0000 C   0  0  0  0  0  0  0  0  0  0  0  0
    7.9993    2.1434    0.0000 C   0  0  0  0  0  0  0  0  0  0  0  0
    8.7138    2.5559    0.0000 O   0  0  0  0  0  0  0  0  0  0  0  0
    7.9993    1.3184    0.0000 O   0  0  0  0  0  0  0  0  0  0  0  0
  1  2  1  0
  2  3  1  0
  3  4  1  0
  4  5  1  0
  5  6  1  0
  6  7  1  0
  7  8  2  3
  8  9  1  0
  9 10  1  0
 10 11  1  0
 11 12  1  0
 12 13  1  0
 13 14  1  0
 14 15  1  0
 15 16  1  0
 16 17  2  0
 16 18  1  0
M  END
>  <Compound_ID>  (67) 
NPC36061

>  <Formula>  (67) 
C16H30O2

>  <Common_Name>  (67) 
Palmitoleic Acid

>  <IUPAC_Name>  (67) 
(Z)-hexadec-9-enoic acid

>  <CHEMBL_ID>  (67) 
CHEMBL453509

>  <PubChem_CID>  (67) 
445638

>  <Standard_InChi>  (67) 
InChI=1S/C16H30O2/c1-2-3-4-5-6-7-8-9-10-11-12-13-14-15-16(17)18/h7-8H,2-6,9-15H2,1H3,(H,17,18)/b8-7-

>  <Standard_InChiKey>  (67) 
SECPZKHBENQXJG-FPLPWBNLSA-N

>  <Canonical_SMILES>  (67) 
CCCCCC/C=CCCCCCCCC(=O)O

>  <CB1_pKi>  (67) 
5.436

>  <CB1_confidence>  (67) 
0.009

>  <CB2_pKi>  (67) 
5.293

>  <CB2_confidence>  (67) 
0.010

$$$$

     RDKit          2D

 20 19  0  0  0  0  0  0  0  0999 V2000
    0.8546    6.2684    0.0000 C   0  0  0  0  0  0  0  0  0  0  0  0
    0.1401    5.8559    0.0000 C   0  0  0  0  0  0  0  0  0  0  0  0
    0.1401    5.0309    0.0000 C   0  0  0  0  0  0  0  0  0  0  0  0
   -0.5743    4.6184    0.0000 C   0  0  0  0  0  0  0  0  0  0  0  0
   -0.5743    3.7934    0.0000 C   0  0  0  0  0  0  0  0  0  0  0  0
    0.1401    3.3809    0.0000 C   0  0  0  0  0  0  0  0  0  0  0  0
    0.1401    2.5559    0.0000 C   0  0  0  0  0  0  0  0  0  0  0  0
    0.8546    2.1434    0.0000 C   0  0  0  0  0  0  0  0  0  0  0  0
    1.5691    2.5559    0.0000 C   0  0  0  0  0  0  0  0  0  0  0  0
    2.2836    2.1434    0.0000 C   0  0  0  0  0  0  0  0  0  0  0  0
    2.9980    2.5559    0.0000 C   0  0  0  0  0  0  0  0  0  0  0  0
    3.7125    2.1434    0.0000 C   0  0  0  0  0  0  0  0  0  0  0  0
    4.4270    2.5559    0.0000 C   0  0  0  0  0  0  0  0  0  0  0  0
    5.1414    2.1434    0.0000 C   0  0  0  0  0  0  0  0  0  0  0  0
    5.8559    2.5559    0.0000 C   0  0  0  0  0  0  0  0  0  0  0  0
    6.5704    2.1434    0.0000 C   0  0  0  0  0  0  0  0  0  0  0  0
    7.2849    2.5559    0.0000 C   0  0  0  0  0  0  0  0  0  0  0  0
    7.9993    2.1434    0.0000 C   0  0  0  0  0  0  0  0  0  0  0  0
    8.7138    2.5559    0.0000 O   0  0  0  0  0  0  0  0  0  0  0  0
    7.9993    1.3184    0.0000 O   0  0  0  0  0  0  0  0  0  0  0  0
  1  2  1  0
  2  3  1  0
  3  4  2  3
  4  5  1  0
  5  6  1  0
  6  7  2  3
  7  8  1  0
  8  9  1  0
  9 10  2  3
 10 11  1  0
 11 12  1  0
 12 13  1  0
 13 14  1  0
 14 15  1  0
 15 16  1  0
 16 17  1  0
 17 18  1  0
 18 19  2  0
 18 20  1  0
M  END
>  <Compound_ID>  (68) 
NPC294548

>  <Formula>  (68) 
C18H30O2

>  <Common_Name>  (68) 
Linolenic Acid

>  <IUPAC_Name>  (68) 
(9Z,12Z,15Z)-octadeca-9,12,15-trienoic acid

>  <CHEMBL_ID>  (68) 
CHEMBL8739

>  <PubChem_CID>  (68) 
5280934

>  <Standard_InChi>  (68) 
InChI=1S/C18H30O2/c1-2-3-4-5-6-7-8-9-10-11-12-13-14-15-16-17-18(19)20/h3-4,6-7,9-10H,2,5,8,11-17H2,1H3,(H,19,20)/b4-3-,7-6-,10-9-

>  <Standard_InChiKey>  (68) 
DTOSIQBPPRVQHS-PDBXOOCHSA-N

>  <Canonical_SMILES>  (68) 
CC/C=CC/C=CC/C=CCCCCCCCC(=O)O

>  <CB1_pKi>  (68) 
5.768

>  <CB1_confidence>  (68) 
0.010

>  <CB2_pKi>  (68) 
5.514

>  <CB2_confidence>  (68) 
0.009

$$$$
