# Supplementary material for: Virtual Screening of C. Sativa Constituents for the Identification of Selective Ligands for Cannabinoid Receptor 2
Source: Int J Mol Sci. 2020 Jul 26;21(15):5308. doi: 10.3390/ijms21155308 (PMC7432466; doi:10.3390/ijms21155308)
Supplement: Supplementary file 1 [file ijms-21-05308-s001.zip › models/main.py]

"""
This is code for execution of models published in "Virtual screening of 
C. Sativa constituents for the identification of selective ligands for 
cannabinoid receptor 2" by Mikołaj Mizera, Dorota Latek and Judyta 
Cielecka-Piontek, International Journal of Molecular Sciences 2020.

Start with installing requirements pip install numpy scipy mordred
rdkit may be installed from conda conda install -c rdkit rdkit
Example data is provided in 'data' directory.
"""

__author__ = 'Mikołaj Mizera'
__copyright__ = 'Copyright 2020'
__license__ = 'GNU General Public License v3.0'
__version__ = '0.0.1'
__maintainer__ = 'Mikołaj Mizera'
__email__ = 'mikolajmizera@gmail.com'
__status__ = 'PROTOTYPE'


import _pickle as pickle
from os.path import join

import numpy as np
from scipy.spatial.distance import cdist

from rdkit import Chem
from rdkit.Chem.rdMolDescriptors import GetMorganFingerprintAsBitVect

from mordred import descriptors, Calculator

# The file containing chemical structures of compounds in C. Sativa
extract_file = join('data', 'sdf', 'curated_extract.sdf')
extract_mols = Chem.SDMolSupplier(extract_file, removeHs=False)

# Mordred descriptors calculator
calc = Calculator(descriptors, ignore_3D=False)
extract_descs = calc.pandas(extract_mols, nproc=1).values.astype(np.float32)

# Mask descriptors which are not used by models
CB1_descs_mask = np.load(join('data', 'masks', 'CB1.npy'))
CB2_descs_mask = np.load(join('data', 'masks', 'CB2.npy'))

CB1_descs = extract_descs[:,~CB1_descs_mask]
CB1_descs[np.isnan(CB1_descs)] = 0
CB2_descs = extract_descs[:,~CB2_descs_mask]
CB2_descs[np.isnan(CB2_descs)] = 0

# Calculate fingerprints
fps = np.array([GetMorganFingerprintAsBitVect(mol, 3, 2048) for mol in extract_mols])
CB1_descs = np.concatenate([CB1_descs, fps], axis=1)
CB2_descs = np.concatenate([CB2_descs, fps], axis=1)

# Load models
with open(join('data', 'models', 'model_CB1.pkl'), 'rb') as fh:
    model_CB1 = pickle.load(fh)
    
with open(join('data', 'models', 'model_CB2.pkl'), 'rb') as fh:
    model_CB2 = pickle.load(fh)
    
with open(join('data', 'embeddings', 'embeddings_CB1.pkl'), 'rb') as fh:
    model_embeddings_CB1 = pickle.load(fh)
    
with open(join('data', 'embeddings', 'embeddings_CB2.pkl'), 'rb') as fh:
    model_embeddings_CB2 = pickle.load(fh)
    
with open(join('data', 'embeddings', 'embeddings_extract_CB1.pkl'), 'rb') as fh:
    embeddings_extract_CB1 = pickle.load(fh)
    
with open(join('data', 'embeddings', 'embeddings_extract_CB2.pkl'), 'rb') as fh:
    embeddings_extract_CB2 = pickle.load(fh)

# Predict affinities to CB1 and CB2 for molecules from C.Sativa
CB1_preds = model_CB1.predict(CB1_descs)
CB2_preds = model_CB2.predict(CB2_descs)

# Calculate confidence of predictions
CB1_confidences = np.sort(cdist(embeddings_extract_CB1, model_embeddings_CB1), 1)[:, 3]
CB2_confidences = np.sort(cdist(embeddings_extract_CB2, model_embeddings_CB2), 1)[:, 3]

# Save predictions and confidence as properties in SDF file
preds_file = join('data', 'sdf', 'curated_extract_preds.sdf')

writer = Chem.SDWriter(preds_file)
for mol, CB1_pred, CB1_confidence, CB2_pred, CB2_confidence in zip(extract_mols,
                                                                   CB1_preds, CB1_confidences,
                                                                   CB2_preds, CB2_confidences):
    if mol:
        mol.SetProp('CB1_pKi', '%.3f'%CB1_pred)
        mol.SetProp('CB2_pKi', '%.3f'%CB2_pred)
        mol.SetProp('CB1_confidence', '%.3f'%CB1_confidence)
        mol.SetProp('CB2_confidence', '%.3f'%CB2_confidence)
        writer.write(mol)
writer.close()
